# Supplementary material for: Microhabitats and canopy cover moderate high summer temperatures in a fragmented Mediterranean landscape
Source: PLoS One. 2017 Aug 14;12(8):e0183106. doi: 10.1371/journal.pone.0183106 (PMC5555690; doi:10.1371/journal.pone.0183106)
Supplement: S1 File — Abundance was determined using a modified Braun-Blanquet scale (5 = >75% cover; 4 = 50–74% cover; 3 = 25–49% cover; 2 = 10–25% cover; 1 = 10% cover) for a single circular plot with a radius of 11.28 m (area = c. 400 m2). See text of manuscript for site codes. (XLSX) [file pone.0183106.s002.xlsx]

## Sheet: Abundance
S1 File. Plant abundances for each study site. Abundance was determined using a modified Braun-Blanquet scale (5 = >75% cover; 4 = 50-74% cover; 3 = 25-49% cover; 2 = 10-25% cover; 1 = ,10% cover) for a single circular plot with a radius of 11.28 m (area = c. 400 m2). See text of manuscript for site codes.
Species	Author	TAE	TAI	DAE	DAI	DBI	DCI	EBE	EBI	NHE	NHI	GRI	SCE	CSE	CSI
Acacia melanoxylon	R.Br.	3	0	0	0	0	0	0	0	0	0	0	2	0	1
Acacia paradoxa	DC.	0	0	0	2	0	0	0	0	0	0	0	4	0	0
Acaena echinata	Nees	0	0	0	0	0	1	0	0	0	0	0	0	0	0
Acrotriche patula	R.Br.	0	0	0	0	0	0	0	0	0	0	1	0	0	0
Acrotriche serrulata	R.Br.	0	0	0	0	0	0	0	1	0	0	0	0	0	0
Adiantum aethiopicum	L.	0	0	0	0	0	1	0	0	0	0	0	0	0	0
Aira cupaniana	Guss.	0	0	0	0	1	0	0	0	0	0	0	1	1	0
Allocasuarina striata	(Macklin) L.A.S.Johnson	0	0	3	0	0	0	0	0	0	0	3	0	0	0
Apodasmia brownii	(Hook.f.) B.G.Briggs & L.A.S.Johnson	0	0	0	0	0	0	3	3	0	0	0	0	0	0
Argentipallium blandowskianum	(Steetz ex Sond.) Paul G. Wilson	0	0	0	0	0	0	0	0	0	0	0	0	0	1
Arthropodium fimbriatum	R.Br.	0	0	0	1	0	0	0	0	0	0	0	0	0	0
Asparagus asparagoides	(L.) W.Wight	0	0	0	0	0	0	0	0	2	1	2	1	0	0
Asterolasia muricata	J.M.Black	0	0	1	0	0	0	0	0	0	0	0	0	0	0
Astroloma conostephioides	(Sond.) F.Muell. ex Benth.	0	0	1	0	0	0	0	0	0	0	0	0	0	0
Atriplex cinerea	Poir.	0	0	0	0	0	0	0	0	1	2	0	0	0	0
Austrodanthonia cf. caespitosa	(Gaudich.) H.P.Linder	0	0	1	0	1	0	0	0	0	0	0	0	0	0
Austrostipa curticoma	(Vickery) S.W.L.Jacobs & J.Everett	0	0	0	0	0	0	0	0	0	0	0	1	0	0
Austrostips semibarbata	(R.Br.) S.W.L.Jacobs & J.Everett	0	0	0	0	0	0	0	0	0	0	0	0	1	1
Austrostipa sp.		0	0	0	1	0	0	0	0	0	0	0	0	0	0
Avena barbata	Pott ex Link	0	0	0	0	2	0	0	0	1	1	0	0	0	0
Banksia marginata	Cav.	0	0	0	0	0	0	1	0	0	0	0	0	2	2
Billardiera cymosa	F.Muell.	0	0	0	0	0	0	0	0	0	0	0	0	0	1
Billardiera uniflora	E.M.Benn.	0	0	0	0	0	0	0	0	0	0	0	1	0	0
Boronia filifolia	F.Muell.	0	0	1	0	0	0	0	0	0	0	0	0	0	0
Brachyloma ericoides	(Schltdl.) Sond.	0	0	0	0	0	0	0	0	0	0	0	0	1	0
Brachypodium distachyon	(L.) P.Beauv.	0	0	0	0	0	0	0	0	0	0	0	1	1	0
Briza maxima	L.	0	0	0	0	0	0	0	0	0	0	1	0	0	0
Burchardia umbellata	R.Br.	0	0	0	0	0	0	0	1	0	0	0	0	0	0
Bursaria spinosa	Cav.	0	0	0	0	0	0	1	0	0	0	1	1	1	0
Callistemon sieberi	DC.	0	0	0	2	0	0	0	0	0	0	0	0	0	0
Carduus tenuiflorus	Curtis	0	0	0	0	0	0	0	0	1	0	0	0	0	0
Caryophyllaceae		0	0	0	0	0	0	0	0	0	0	0	0	0	1
Cassytha glabella	R.Br.	0	0	1	1	0	0	1	0	0	0	1	0	0	1
Cassytha melantha	R.Br.	0	0	0	0	0	1	0	0	0	0	0	0	0	0
Cheilanthes austrotenuifolia	H.M.Quirk & T.C.Chambers	0	0	0	1	0	0	0	0	0	0	0	0	0	0
Choretrum glomeratum	R.Br.	0	0	1	0	0	0	0	0	0	0	0	0	0	0
Chrysocephalum apiculatum	(Labill.) Steetz	0	0	0	0	0	0	0	0	0	0	1	0	0	0
Clematis microphylla	DC.	0	0	0	0	0	0	0	0	1	1	0	1	1	0
Correa eburnea	Paul G. Wilson	0	0	0	2	0	0	0	0	0	0	0	0	0	0
Correa reflexa	(Labill.) Vent.	0	0	0	0	0	0	0	0	0	0	0	0	1	1
Cynodon dactylon	(L.) Pers.	0	0	0	1	0	0	0	0	0	0	0	0	0	0
Daviesia leptophylla	A.Cunn. ex G.Don	0	2	0	0	0	1	0	0	0	0	0	0	0	0
Dianella revoluta	R.Br.	0	0	0	0	0	0	0	0	0	0	2	0	0	0
Dichondra repens	J.R.Forst. & G.Forst.	0	0	0	0	1	1	0	0	1	1	0	1	0	0
Echium plantagineum	L.	0	0	0	0	1	0	0	0	0	0	0	0	0	0
Ehrharta villosa	Schult.f.	0	0	0	0	0	0	0	0	0	0	2	0	1	0
Eucalyptus fasciculosa	F.Muell.	0	0	0	3	0	0	0	0	0	0	0	0	1	1
Eucalyptus leucoxylon subsp. leucoxylon	F.Muell.	0	0	0	0	0	0	0	0	0	0	3	4	0	0
Eucalyptus obliqua	L'Her.	0	0	0	0	0	4	0	0	0	0	0	0	0	0
Eucalyptus odorata	Behr	0	0	0	0	0	0	5	5	3	0	0	0	0	0
Eucalyptus ovata	Labill.	0	0	0	0	0	0	0	0	2	4	0	0	0	0
Eucalyptus porosa	F.Muell. ex Miq.	5	5	3	0	4	0	0	0	0	0	0	0	0	0
Eucalyptus viminalis Labill. var. cygnetensis	Boomsma	0	0	0	0	0	0	0	0	0	0	0	0	3	3
Gahnia trifida	Labill.	0	0	0	0	0	0	0	0	2	1	1	0	0	0
Genista monspessulana	(L.) O.Bolós & Vigo	0	0	0	0	0	1	0	0	0	0	0	0	0	0
Gleichenia macrophylla	R.Br.	0	0	0	0	0	5	0	0	0	0	0	0	2	4
Gonocarpus humilis	Orchard	0	0	0	0	0	0	0	0	0	0	1	0	0	0
Gonocarpus tetragynus	Labill.	0	0	0	0	0	0	0	0	0	0	0	0	0	1
Goodenia ovata	Sm.	0	0	0	2	0	2	0	0	0	0	0	0	0	0
Hakea rostrata	F.Muell. ex Meisn.	0	0	1	0	0	0	1	0	0	0	0	0	0	0
Helichrysum leucopsideum	DC.	0	0	0	0	0	0	0	0	0	0	1	0	0	0
Hibbertia exutiacies	N.A.Wakefield	0	0	0	0	0	0	0	0	0	0	0	1	0	0
Hibbertia virgata	R.Br. ex DC.	2	1	2	4	0	0	1	3	0	0	0	1	0	0
Hordeum leporinum	Link	0	0	0	0	1	0	0	0	0	0	0	0	0	0
Isopogon ceratophyllus	R.Br.	1	0	1	0	0	0	1	0	0	0	0	0	0	0
Kennedia prostrata	R.Br.	0	0	0	0	0	0	0	0	0	0	0	0	0	1
Lagurus ovatus	L.	0	0	0	0	0	0	0	0	1	1	0	0	0	0
Laxmannia sp.		0	0	0	0	0	0	0	0	0	0	0	0	1	1
Lepidobolus drapetocoleus	F.Muell ex Benth.	0	0	0	0	0	0	0	0	0	0	0	0	4	2
Lepidosperma sp.		0	0	0	0	0	1	0	0	0	0	0	0	0	0
Leptocarpus tenax	(Labill.) R.Br.	0	0	0	0	0	0	0	0	0	0	0	0	1	0
Lepyrodia valliculae	J.M.Black	1	0	0	0	0	0	0	0	0	0	0	0	0	0
Leucopogon lanceolatus	(Sm.) R.Br.	0	0	1	0	0	0	0	0	0	0	0	0	0	0
Lomandra multiflora	(R.Br.) Britten	0	0	0	0	0	0	0	0	0	0	0	2	0	0
Lomandra sororia	(F.Muell. ex Benth.) Ewart	0	0	0	0	0	0	0	0	0	0	0	0	0	1
Marianthus bignoniaceus	F.Muell.	0	0	0	0	0	0	0	1	0	0	0	0	0	0
Muehlenbeckia gunnii	(Hook.f.) Endl.	0	0	0	0	0	0	0	0	2	0	0	0	0	0
Olearia axillaris	(DC.) F.Muell. ex Benth.	0	0	0	0	0	0	0	0	1	2	0	1	0	0
Olearia teretifolia	(Sond.) Benth.	1	0	0	0	0	0	0	0	0	0	0	0	0	0
Oxalis perennans	Haw.	0	0	0	0	0	0	0	0	1	0	0	0	0	0
Pimelea octophylla	R.Br.	0	0	0	0	0	0	0	1	0	0	0	0	0	1
Pimelea phylicoides	Meisn.	0	0	1	0	0	0	0	0	0	0	0	0	0	0
Pimelea serpyllifolia	R.Br.	0	0	0	0	0	0	0	0	1	1	0	0	0	0
Pimelea stricta	Meisn.	0	0	1	0	0	0	0	0	0	0	0	0	0	0
Platylobium obtusangulum	Hook.	2	0	1	0	0	0	0	1	0	0	0	0	0	1
Poa drummondiana	Nees	1	1	1	0	0	1	1	0	0	0	0	0	0	0
Pultenaea daphnoides	J.C.Wendl.	1	2	0	0	0	0	0	0	0	0	0	0	0	0
Pultenaea involucrata	Benth.	0	0	0	0	0	0	1	1	0	0	0	1	0	0
Pultenaea trinervis	J.M.Black	0	0	1	0	0	0	0	0	0	0	0	0	0	0
Pultenaea sp.		0	0	0	0	0	0	0	0	0	0	0	0	0	1
Senecio hispidulus	A.Rich.	0	0	0	0	0	0	0	0	3	3	0	0	0	0
Senecio picridioides	(Turcz.) M.E.Lawr.	0	0	0	0	0	0	0	0	0	0	0	1	0	0
Senecio quadridentatus	Labill.	0	0	0	0	0	0	0	0	0	0	0	0	1	0
Sonchus oleraceus	L.	0	0	0	0	0	0	0	0	0	0	0	0	1	0
Spyridium thymifolium	Reissek	0	0	0	0	0	0	0	1	0	0	0	0	0	0
Stackhousia aspericocca	Schuch.	0	0	0	0	0	0	0	1	0	0	0	0	0	0
Stylidium graminifolium	Sw.	0	0	0	0	0	0	1	0	0	0	0	0	0	1
Tetragonia implexicoma	(Miq.) Hook.f.	0	0	0	0	0	0	0	0	2	1	1	0	0	0
Thryptomene sp.		0	0	0	0	0	0	0	0	0	0	0	0	1	0
Tricoryne tenella	R.Br.	0	0	0	0	0	0	0	0	0	0	0	0	0	1
unknown Poaceae 2		0	0	0	0	0	0	0	0	0	0	0	2	0	0
Viola sp.		0	0	1	0	0	0	0	0	0	0	0	0	0	0
Vittadinia australasica	(Turcz.) N.T. Burb.	0	0	0	0	0	0	0	0	1	0	0	0	0	0
Xanthorrhoea semiplana	F.Muell.	3	3	1	3	0	3	5	3	0	1	0	1	0	0

## Sheet: Structure
	TAE	TAI	DAE	DAI	DBI	DCE	DCI	EBE	EBI	NHE	NHI	GRE	GRI	SCE	SCI	CSE	CSI
Name	Talisker Edge	Talisker Inside	Deep Creek South Edge	Deep Creek South Inside	Deep Creek North Inside	Deep Creek Stringy Edge	Deep Creek Stringy Inside	Eric Bonython Edge	Eric Bonython Inside	Newland Heads Edge	Newlandheads Inside	Goolwa Reserve Edge	Goolwa Reserve Inside	Scott Conservation Park Edge	Scott Conservation Park Inside	Cox Scrub Edge	Cox Scrub Inside
Date	2015-11-09	2015-11-09	2015-11-09	2015-11-09	2015-11-09	2015-11-09	2015-11-09	2015-11-10	2015-11-10	2015-11-10	2015-11-10	2015-11-10	2015-11-10	2015-11-11	2015-11-11	2015-11-11	2015-11-11
Easting (54H)	242827	242453	247992	248365	250887	250220	250047	258459	258459	273824	274088	297965	297840	294982	294362	295407	295290
Northing	6.05489e+06	6.05469e+06	6.05187e+06	6.05195e+06	6.05231e+06	6.05659e+06	6.05673e+06	6.05707e+06	6.057e+06	6.05438e+06	6.05442e+06	6.06822e+06	6.06821e+06	6.07928e+06	6.07958e+06	6.08777e+06	6.08766e+06
Canopy Cover	15	25	55	45	35	45	30	40	55	45	30	5	50	10	25	5	50
	5	15	0	25	35	55	35	40	50	15	0	5	0	15	20	15	30
	50	35	10	35	35	25	25	50	55	55	40	15	0	30	25	15	0
	5	15	45	15	35	65	25	40	35	35	45	15	15	15	15	5	0
	60	5	10	15	15	35	35	50	45	15	35	5	45	10	15	10	20
	27	19	24	27	31	45	30	44	48	33	30	9	22	16	20	10	20
Understory Cover	45	25	25	75	50	90	70	60	55	25	6	90	70	5	30	95	60
	60	15	55	90	55	90	60	70	45	40	40	90	80	5	10	95	60
	30	15	35	75	50	90	75	60	35	55	35	90	70	5	20	95	60
	35	45	40	75	25	90	75	60	55	35	35	90	80	10	20	95	85
	35	25	30	75	25	90	85	50	60	15	65	90	90	40	10	90	66
	41	25	37	78	41	90	73	60	50	34	36.2	90	78	13	18	94	66.2
U 50cm												10	10
Height	8	6	3	5	4.5	16	18	6	5	6	6	5	4	10	14	5	6
	8	7	1.5	4	4	15	20	7	5	6	1.8	5	2	11	12	5	5
	9	6	3.5	5	3	14	18	6	5	5	5	5	0.5	8	13	5	1.5
	7	5	4	4	6	16	19	6	5	5	5	4	7.5	2	13	4	0.5
	8	7	3	3	6	27	19	4	6	4	4	4	4	3	13	4	3
	8	6.2	3	4.2	4.7	17.6	18.8	5.8	5.2	5.2	4.36	4.6	3.6	6.8	13	4.6	3.2

## Sheet: Plant Status
Species	Family	status	Endemism1	Endemism 2	Endemsim 3
Acacia acinacea	Leguminosae	native	Australia
Acacia melanoxylon	Leguminosae	native	Australia
Acacia paradoxa	Leguminosae	native	Australia
Acaena echinata	Rosaceae	native	Australia
Acrotriche patula	Epacardiaceae	native	Australia
Acrotriche serrulata	Epacardiaceae	native	Australia
Adiantum aethiopicum	Adiantaceae	native
Aira cupaniana	Poaceae	invasive
Allocasuarina striata	Casuarinaceae	native	Australia	SE	SA
Apodasmia brownii	Restionaceae	native	Australia	SE
Argentipallium blandowskianum	Compositae	native	Australia	SE	SA	??
Arthropodium fimbriatum	Liliaceae	native	Australia
Asparagus asparagoides	Liliaceae	invasive
Asterolasia muricata	Rutaceae	native	Australia	SE	SA
Astroloma conostephioides	Epacardiaceae	native	Australia
Atriplex cinerea	Chenopodiaceae	native	Australia
Austrodanthonia cf. caespitosa	Poaceae	native	Australia
Austrostipa curticoma	Poaceae	native	Australia	SE
Austrostips semibarbata	Poaceae	native	Australia
Austrostipa sp.	Poaceae	native	Australia	?
Avena barbata	Poaceae	invasive
Banksia marginata	Proteaceae	native	Australia
Billardiera cymosa	Pittosporaceae	native	Australia	SE
Billardiera uniflora	Pittosporaceae	native	Australia	SE	SA
Boronia filifolia	Rutaceae	native	Australia	SE	SA	VicMinor
Brachyloma ericoides	Ericaceae	native	Australia	SE
Brachypodium distachyon	Poaceae	invasive
Briza maxima	Poaceae	invasive
Burchardia umbellata	Liliaceae	native	Australia
Bursaria spinosa	Pittosporaceae	native	Australia
Callistemon sieberi	Myrtaceae	native	Australia
Carduus tenuiflorus	Compositae	invasive
Caryophyllaceae	Caryophyllaceae	?	?	?	?
Cassytha glabella	Lauraceae	native	Australia
Cassytha melantha	Lauraceae	native	Australia
Cheilanthes austrotenuifolia	Adiantaceae	native	Australia
Choretrum glomeratum	Santalaceae	native	Australia
Chrysocephalum apiculatum	Compositae	native	Australia
Clematis microphylla	Ranuculaceae	native	Australia
Convolvulus angustissimus	Convolvulaceae	native	Australia
Correa eburnea	Rutaceae	native	Australia	SE	SA
Correa reflexa	Rutaceae	native	Australia
Craspedia variabilis	Compositae	native	Australia
Cynodon dactylon	Poaceae	invasive
Daviesia leptophylla	Leguminosae	native	Australia
Dianella revoluta	Liliaceae	native	Australia
Dichelachne crinita	Poaceae	native	NZ
Dichondra repens	Convolvulaceae	native	Pacific
Echium plantagineum	Boraginaceae	invasive
Ehrharta villosa	Poaceae	invasive
Eucalyptus fasciculosa	Myrtaceae	native	Australia	SE
Eucalyptus leucoxylon	Myrtaceae	native	Australia
Eucalyptus obliqua	Myrtaceae	native	Australia
Eucalyptus odorata	Myrtaceae	native	Australia
Eucalyptus ovata	Myrtaceae	native	Australia
Eucalyptus porosa	Myrtaceae	native	Australia
Eucalyptus viminalis	Myrtaceae	native	Australia
Gahnia trifida	Cyperaceae	native	Australia
Genista monspessulana	Leguminosae	invasive
Gleichenia macrophylla	Gleicheniaceae	native
Gonocarpus humilis	Haloragaceae	native	Australia
Gonocarpus tetragynus	Haloragaceae	native	Australia
Goodenia ovata	Goodeniaceae	native	Australia
Hakea rostrata	Proteaceae	native	Australia	SE
Helichrysum leucopsideum	Compositae	native	Australia
Hibbertia exutiacies	Dilleniaceae	native	Australia
Hibbertia riparia	Dilleniaceae	native	Australia
Hibbertia sp. 2	Dilleniaceae	native	Australia
Hibbertia virgata	Dilleniaceae	native	Australia
Hordeum leporinum	Poaceae	invasive
Hypoxis vaginata	Hypoxidaceae	native	Australia
Isopogon ceratophyllus	Proteaceae	native	Australia
Kennedia prostrata	Leguminosae	native	Australia
Lagurus ovatus	Poaceae	invasive
Laxmannia sp.	Liliaceae	native	Australia	?	?
Lepidobolus drapetocoleus	Restionaceae	native	Australia	SE
Lepidosperma sp.	Cyperaceae	native	?	?	?
Leptocarpus tenax	Restionaceae	native	Australia
Lepyrodia valliculae	Restionaceae	native	Australia	SE	SA
Leucopogon lanceolatus	Epacardiaceae	native	Australia
Lomandra multiflora	Liliaceae	native	New Guinea
Lomandra sororia	Liliaceae	native	Australia	SE
Marianthus bignoniaceus	Pittosporaceae	native	Australia	SE
Muehlenbeckia gunnii	Polygonaceae	native	Australia	SE
Myoporum petiolatum	Myoporum	native	Australia	SE
Olearia axillaris	Compositae	native	Australia
Olearia teretifolia	Compositae	native	Australia	SE
Oxalis perennans	Oxalidaceae	native	Australia
Pelargonium australe	Geraniaceae	native	Australia
Pimelea octophylla	Thymeleaceae	native	Australia
Pimelea phylicoides	Thymeleaceae	native	Australia	SE
Pimelea serpyllifolia	Thymeleaceae	native	Australia	SE
Pimelea stricta	Thymeleaceae	native	Australia
Platylobium obtusangulum	Leguminosae	native	Australia	SE
Poa drummondiana	Poaceae	native	Australia
Pultenaea daphnoides	Leguminosae	native	Australia
Pultenaea involucrata	Leguminosae	native	Australia	SE	SA
Pultenaea trinervis	Leguminosae	native	Australia	SE	SA
Pultenaea sp.	Leguminosae	native	Australia	?	?
Ranunculus lappaceus	Ranuculaceae	native	Australia
Scaevola sp.	Goodeniaceae	native	Australia	?	?
Senecio hispidulus	Compositae	native	Australia
Senecio odoratus	Compositae	native	Australia	SE
Senecio picridioides	Compositae	native	Australia
Senecio quadridentatus	Compositae	native	NZ
Sonchus oleraceus	Compositae	invasive
Spyridium thymifolium	Rhamnaceae	native	Australia	SE	SA
Stackhousia aspericocca	Stackhousiaceae	native	Australia	SE	SA	VicMinor
Stylidium graminifolium	Stylidiaceae	native	Australia
Tetragonia implexicoma	Aizoaceae	native	Australia
Thryptomene sp.	Myrtaceae	native	Australia	?
Tricoryne tenella	Hemerocallidaceae	native	Australia
unknown Amaranth	Amaranthaceae	?	?	?
unknown Poaceae 2	Poaceae	?	?	?
Viola sp.	Violaceae	native	?	?
Vittadinia australasica	Compositae	native	Australia
Vulpia myuros	Poaceae	invasive
Xanthorrhoea semiplana	Liliaceae	native	Australia	SE	SA	VicMinor
