# Supplementary material for: Microhabitats and canopy cover moderate high summer temperatures in a fragmented Mediterranean landscape
Source: PLoS One. 2017 Aug 14;12(8):e0183106. doi: 10.1371/journal.pone.0183106 (PMC5555690; doi:10.1371/journal.pone.0183106)
Supplement: S2 File — See manuscript for site codes. BC = ground-below-canopy microhabitat (0.5 m above the ground), GT = in the cavity formed by the senescent leaves of a grass tree; LL = in the leaf litter. (XLSX) [file pone.0183106.s003.xlsx]

## Sheet: All Site Temp Data
S2 File. Temperature raw data for all study sites. See manuscript for site codes. BC = ground-below-canopy microhabitat (0.5 m above the ground), GT = in the cavity formed by the senescent leaves of a grass tree; LL = in the leaf litter
Site Code				CSE		CSI	DAE		DAI			DBI		DCI			EBE			EBI			GRI		NHE	SCE			TAE			TAI
Microhabitat	Date	Time	Day / Night	BC	LL	BC	BC	LL	BC	GT	LL	BC	GT	BC	GT	LL	BC	GT	LL	BC	GT	LL	BC	LL	BC	BC	GT	LL	BC	GT	LL	GT	LL
	2015-11-30	19:59:00	D	16.55	20.1	17.54	15.62	17.1	15.61	17.61	16.58	17.59	19.15	15.57	17.03	16.57	15.09	17.57	17.54	15.57	17.09	17.59	17.11	21.11	16.59	18.14	18.09	18.6	14.62	16.1	16.57	16.08	19.15
	2015-11-30	20:59:00	N	13.54	18.6	16.03	14.12	16.1	14.61	16.61	15.58	16.09	18.65	14.57	16.03	16.07	14.59	16.57	16.54	14.57	16.09	16.59	16.6	20.11	16.09	16.64	17.09	17.6	13.12	15.1	15.57	15.08	17.65
	2015-11-30	21:59:00	N	12.04	16.6	14.53	11.61	14.6	12.61	15.11	15.08	14.08	17.65	12.56	14.52	15.57	12.58	15.56	16.04	13.06	15.09	15.58	16.1	19.61	15.59	16.13	17.09	17.1	12.12	14.09	14.57	14.08	16.14
	2015-11-30	22:59:00	N	12.04	16.1	14.53	12.12	14.1	12.1	15.11	14.58	14.08	17.15	11.56	13.02	15.57	12.08	14.56	15.04	12.06	14.59	14.58	15.6	19.11	15.09	15.13	15.58	16.6	11.62	13.59	14.07	13.57	15.64
	2015-11-30	23:59:00	N	11.04	15.6	13.53	9.61	11.59	10.1	13.61	13.58	11.58	15.65	10.06	12.02	14.57	11.08	14.06	14.54	10.56	13.09	13.58	14.1	18.11	13.59	14.63	15.08	16.1	11.12	13.09	13.57	13.57	14.64
	2015-12-01	1900-01-02 00:59:00	N	10.03	14.59	12.53	10.11	11.59	10.6	13.1	13.08	11.58	15.65	10.56	12.02	14.57	10.58	13.06	13.54	11.06	13.09	13.58	13.1	17.61	12.08	14.13	15.08	16.1	11.62	13.59	14.07	13.57	15.14
	2015-12-01	1900-01-02 01:59:00	N	12.04	15.1	14.03	12.12	13.59	12.1	13.61	13.08	12.08	15.65	11.56	12.52	14.57	11.08	13.56	13.54	11.06	13.09	13.08	14.1	17.11	12.58	14.13	15.08	15.6	11.62	13.09	14.07	13.57	15.14
	2015-12-01	1900-01-02 02:59:00	N	12.04	15.6	13.53	11.61	13.09	11.6	13.61	13.08	13.08	15.65	11.56	12.52	14.07	11.08	13.56	13.54	11.56	13.09	13.08	13.6	17.11	13.09	14.13	15.08	15.6	11.12	12.59	13.06	12.57	14.64
	2015-12-01	1900-01-02 03:59:00	N	12.04	15.1	14.03	11.11	11.59	11.1	12.6	12.58	12.58	14.64	11.06	11.52	13.56	11.08	13.56	13.04	11.06	12.58	12.57	13.1	16.6	13.09	14.13	14.58	15.1	11.12	12.09	12.56	11.57	13.64
	2015-12-01	1900-01-02 04:59:00	N	11.04	14.59	13.03	11.11	11.09	10.1	11.6	12.08	11.58	15.14	10.56	11.02	13.56	10.58	12.55	13.04	11.06	12.08	12.07	12.1	16.1	13.09	12.63	13.08	14.59	10.61	12.09	12.56	11.07	13.14
	2015-12-01	1900-01-02 05:59:00	D	10.03	14.09	12.53	11.61	11.59	10.6	12.1	12.08	12.08	15.14	10.06	11.02	13.06	10.58	12.05	12.53	11.56	12.08	12.07	11.09	15.6	12.58	11.62	12.58	14.09	11.62	12.09	12.56	11.07	12.63
	2015-12-01	1900-01-02 06:59:00	D	10.53	12.59	14.03	11.61	12.59	11.6	13.61	12.58	12.58	15.14	11.56	12.52	13.56	12.08	13.06	13.04	12.06	13.59	13.08	12.6	15.6	15.09	12.13	13.08	14.09	11.12	12.09	13.06	13.07	13.64
	2015-12-01	1900-01-02 07:59:00	D	14.54	14.09	15.03	12.12	12.59	11.6	13.61	13.08	12.58	14.64	11.56	12.52	13.56	11.08	13.56	13.54	11.06	13.09	13.08	15.6	16.6	13.59	15.63	14.08	15.1	11.12	12.09	13.06	13.07	14.14
	2015-12-01	1900-01-02 08:59:00	D	13.04	15.1	13.53	13.12	14.1	13.11	14.11	13.58	13.58	15.14	13.06	13.52	13.56	13.59	14.56	14.54	14.07	14.59	14.08	13.1	16.1	17.09	14.13	15.58	15.1	13.62	13.09	14.07	14.58	15.14
	2015-12-01	1900-01-02 09:59:00	D	18.05	15.6	15.53	14.12	15.1	14.11	15.11	14.08	14.59	15.65	13.56	14.02	14.07	13.59	14.56	14.54	14.07	14.09	14.58	17.61	16.6	14.59	16.64	16.09	16.1	13.12	13.09	14.57	15.08	16.14
	2015-12-01	1900-01-02 10:59:00	D	14.54	15.1	14.53	13.12	14.1	12.61	14.61	14.58	14.59	16.15	14.07	13.52	14.07	13.59	15.06	15.04	13.56	14.09	15.08	17.61	16.6	15.09	15.13	16.09	15.6	11.62	12.59	14.57	13.57	16.14
	2015-12-01	1900-01-02 11:59:00	D	17.05	16.1	16.03	14.12	14.1	13.61	14.61	14.08	15.09	16.15	14.07	14.02	14.07	15.09	15.06	15.04	15.07	15.09	15.08	13.6	16.1	17.59	18.64	16.59	16.6	12.62	12.59	14.07	13.57	16.14
	2015-12-01	1900-01-02 12:59:00	D	16.05	15.6	16.03	13.12	13.59	14.11	14.61	14.58	14.59	16.15	13.56	13.02	14.07	14.09	15.06	15.04	13.56	14.59	14.58	14.1	16.1	15.09	15.63	16.09	15.6	13.12	13.09	14.57	13.57	16.64
	2015-12-01	1900-01-02 13:59:00	D	16.05	15.6	15.53	15.62	15.6	15.11	15.11	14.58	16.09	16.65	16.57	14.52	14.57	15.09	14.56	15.04	15.07	15.09	15.08	14.6	15.6	14.59	16.13	16.09	15.6	14.12	13.59	15.07	14.58	16.64
	2015-12-01	1900-01-02 14:59:00	D	15.05	15.1	15.03	17.13	15.1	16.62	14.61	14.08	19.59	17.15	16.57	15.02	14.57	16.09	14.56	15.04	16.07	15.59	15.58	15.1	15.6	16.09	16.64	15.58	15.6	17.63	14.6	15.57	15.08	17.14
	2015-12-01	1900-01-02 15:59:00	D	16.55	14.59	16.53	15.12	15.1	15.11	14.61	14.08	17.09	16.65	16.57	15.53	14.57	17.59	15.06	16.04	17.07	16.59	15.58	18.11	18.11	17.09	18.14	15.58	16.1	16.13	14.6	15.07	14.58	17.14
	2015-12-01	16:59:00	D	20.55	14.59	20.04	15.12	15.1	16.11	14.61	13.58	17.09	16.65	17.57	18.53	14.57	18.1	15.06	16.04	19.57	18.1	15.58	25.11	20.61	17.09	16.64	15.08	15.6	16.13	14.09	14.07	14.08	16.14
	2015-12-01	17:59:00	D	17.55	14.09	17.04	13.62	13.59	13.61	13.61	13.08	16.59	17.15	14.57	15.53	14.07	15.59	14.56	15.54	15.07	16.09	15.08	20.11	19.61	18.59	17.14	14.58	15.6	13.12	13.09	14.07	13.07	15.14
	2015-12-01	18:59:00	D	14.04	13.09	14.53	12.62	13.09	13.61	13.61	13.08	15.59	16.15	14.57	14.02	13.56	14.09	14.06	14.54	14.57	15.09	14.58	16.6	17.11	17.09	15.13	14.58	15.1	12.62	13.09	13.06	11.57	14.14
	2015-12-01	19:59:00	D	11.04	11.59	12.53	11.11	11.59	11.1	12.6	12.08	13.08	15.14	11.56	12.02	13.56	11.08	13.56	13.54	11.56	13.09	13.08	13.6	16.1	15.09	13.63	14.08	14.09	10.11	11.59	11.56	11.07	12.63
	2015-12-01	20:59:00	N	7.52	11.09	10.53	8.6	10.59	8.59	12.1	11.58	10.58	14.14	8.05	11.52	12.56	8.57	12.05	12.53	8.55	11.08	11.07	12.6	15.1	12.58	12.63	13.58	13.59	7.6	10.58	11.06	10.06	11.63
	2015-12-01	21:59:00	N	8.03	10.59	10.53	6.6	9.08	7.09	11.1	11.08	8.57	13.64	7.55	10.52	12.56	7.57	11.55	11.53	8.05	10.08	11.07	12.1	14.6	12.58	11.62	12.58	13.59	7.1	9.58	10.56	9.56	11.13
	2015-12-01	22:59:00	N	6.02	9.59	7.52	6.6	8.08	7.09	10.1	10.07	9.07	13.14	7.05	9.01	12.06	7.57	10.55	11.03	8.05	9.57	10.57	12.1	14.6	12.58	9.62	11.08	13.09	7.6	9.58	10.06	9.06	10.63
	2015-12-01	23:59:00	N	3.01	8.59	6.02	6.6	8.08	7.09	10.1	10.07	9.07	13.14	7.05	9.01	11.56	8.57	11.05	11.53	8.55	10.08	10.57	12.6	14.6	13.09	8.62	10.07	12.09	7.6	10.08	10.56	9.56	10.63
	2015-12-02	00:59:00	N	3.51	8.59	6.02	7.6	7.58	7.59	9.6	9.57	9.57	13.14	6.55	9.01	11.56	8.07	10.04	11.03	8.05	9.57	10.06	11.59	14.1	12.58	8.11	9.57	12.09	7.6	9.58	10.06	9.06	10.63
	2015-12-02	01:59:00	N	3.51	8.08	5.52	8.6	8.08	8.59	10.1	10.07	9.07	13.14	7.05	9.01	11.56	8.07	10.04	11.03	9.05	10.08	10.06	11.59	14.1	12.08	6.61	8.57	11.09	8.11	9.58	10.06	9.06	10.13
	2015-12-02	02:59:00	N	1.5	7.08	4.51	8.1	7.58	8.09	10.1	10.07	9.07	13.14	7.55	9.51	11.56	8.07	10.04	11.03	8.55	10.08	10.06	11.59	14.1	12.58	5.61	7.57	10.59	7.6	9.08	10.06	8.56	10.13
	2015-12-02	03:59:00	N	2	7.58	4.51	8.6	8.08	9.09	10.1	10.07	8.57	12.64	7.05	8.51	11.06	8.07	10.04	10.53	8.55	10.08	9.56	11.59	14.1	12.58	5.61	7.57	10.09	7.6	9.08	10.06	9.06	10.13
	2015-12-02	04:59:00	N	0.49	6.58	3.51	9.11	8.08	8.59	10.1	10.07	9.07	12.64	7.05	8.51	11.06	8.57	10.04	11.03	9.05	10.58	10.06	11.59	14.1	12.58	5.1	7.07	9.59	7.1	9.08	9.55	9.06	9.62
	2015-12-02	05:59:00	D	3.01	6.58	5.02	10.11	9.08	10.1	10.6	10.07	10.58	13.14	7.55	9.01	11.06	8.57	10.04	11.03	9.05	10.58	10.06	12.1	14.6	12.08	5.1	7.07	9.59	9.11	10.08	10.56	10.06	10.63
	2015-12-02	06:59:00	D	4.51	7.08	6.02	10.11	9.59	10.1	10.6	10.57	10.58	13.14	8.55	9.51	11.56	9.07	10.55	11.03	9.56	11.08	10.06	12.1	14.6	12.58	6.11	7.57	10.09	8.11	9.58	10.56	10.06	10.63
	2015-12-02	07:59:00	D	9.53	9.09	10.53	13.12	11.09	13.11	12.1	11.58	12.58	13.64	10.06	11.02	11.56	11.08	11.55	12.03	11.56	12.08	11.07	14.1	15.1	15.09	10.12	9.07	11.09	11.12	11.09	11.06	12.57	12.13
	2015-12-02	08:59:00	D	18.05	11.59	14.03	13.12	11.59	13.11	12.6	12.08	15.09	14.64	11.06	10.52	12.06	13.09	12.55	12.53	13.06	13.09	12.07	18.61	16.1	17.09	16.13	11.08	13.09	13.12	12.59	12.56	16.08	14.64
	2015-12-02	09:59:00	D	17.05	12.59	14.53	15.62	13.09	14.11	13.1	12.58	16.59	15.14	13.06	11.02	12.56	14.59	13.06	13.04	14.07	13.59	13.08	18.61	17.11	19.09	17.14	12.58	14.09	14.62	13.09	14.07	14.58	15.64
	2015-12-02	10:59:00	D	26.06	14.59	18.54	24.13	16.1	17.12	14.61	13.58	19.09	16.65	14.07	12.52	12.56	15.59	13.56	14.04	15.07	15.09	14.08	21.61	18.11	19.59	21.14	13.08	15.6	15.12	14.09	16.07	17.08	20.15
	2015-12-02	11:59:00	D	26.56	15.1	19.54	19.13	16.6	16.62	15.61	14.08	21.59	18.65	15.57	13.02	13.06	21.1	15.06	15.04	19.57	17.59	16.59	20.61	19.11	21.6	20.64	14.08	16.6	17.13	14.6	16.57	17.08	19.15
	2015-12-02	12:59:00	D	26.06	17.1	20.54	19.13	17.6	17.62	15.61	15.08	22.09	19.65	16.57	14.02	13.56	21.1	15.56	17.04	21.57	19.6	21.09	25.61	19.61	21.1	21.14	14.58	17.1	17.63	15.6	19.08	18.08	20.15
	2015-12-02	13:59:00	D	22.56	17.1	20.04	23.13	20.1	19.12	16.11	15.08	22.59	21.16	19.07	15.02	14.57	21.1	15.56	18.54	19.57	19.1	18.09	21.61	20.11	19.59	22.14	15.08	20.1	26.63	16.1	19.08	17.58	21.65
	2015-12-02	14:59:00	D	22.06	17.1	19.54	19.63	18.1	17.12	16.11	14.58	22.09	20.66	19.57	17.03	14.57	23.6	15.56	18.54	22.58	19.6	20.09	25.61	19.61	21.1	20.64	15.58	18.1	19.63	16.6	18.08	17.58	21.15
	2015-12-02	15:59:00	D	21.05	17.1	20.04	18.13	20.1	17.12	16.11	14.58	22.09	20.66	18.07	17.53	14.57	20.1	15.06	18.04	21.57	19.6	17.09	26.61	24.61	20.1	19.64	16.09	17.6	18.13	16.1	17.07	16.58	21.65
	2015-12-02	16:59:00	D	21.05	17.6	21.54	17.63	18.1	16.11	16.11	14.58	20.09	20.15	19.07	22.03	15.07	21.1	16.06	17.54	22.08	20.1	16.59	31.11	27.11	19.09	18.64	16.09	17.1	16.63	15.6	16.07	15.08	18.65
	2015-12-02	17:59:00	D	21.55	18.1	19.54	15.12	15.6	14.61	15.11	13.58	24.1	20.15	16.57	18.03	14.57	18.1	15.06	17.04	18.07	19.1	16.08	25.11	25.11	20.6	17.64	16.09	17.1	16.13	14.6	15.07	14.08	16.64
	2015-12-02	18:59:00	D	15.55	16.6	16.03	13.12	14.1	13.61	14.11	13.08	17.59	18.65	16.07	16.03	14.57	15.09	14.06	16.04	15.57	17.09	15.58	18.61	20.61	20.1	16.64	16.09	16.6	13.62	14.09	14.07	12.57	14.64
	2015-12-02	19:59:00	D	12.04	15.1	14.03	12.62	13.59	12.61	13.61	13.08	15.59	17.65	13.06	14.02	14.07	12.58	13.06	14.54	12.56	14.59	14.08	15.1	18.61	16.09	15.13	15.08	15.6	12.12	13.09	13.06	12.07	14.14
	2015-12-02	20:59:00	N	7.52	12.09	11.53	12.12	13.09	11.6	13.1	12.58	13.58	16.65	12.06	13.52	13.56	12.08	12.55	13.54	12.06	14.09	13.08	13.6	17.61	13.59	12.13	13.08	14.59	10.61	12.09	12.56	11.57	13.64
	2015-12-02	21:59:00	N	5.52	10.59	9.02	11.61	12.59	11.6	13.1	12.08	13.58	16.15	11.56	13.02	13.56	11.58	12.55	13.54	11.56	13.09	12.57	13.6	17.11	13.59	9.62	11.08	13.59	10.61	12.09	12.06	11.57	13.14
	2015-12-02	22:59:00	N	5.01	10.09	7.52	11.61	12.09	11.6	12.6	12.08	12.58	15.65	11.56	13.02	13.56	11.58	12.55	13.04	11.56	13.59	12.57	13.6	17.11	13.59	9.62	11.08	13.09	10.61	11.59	12.06	11.57	12.63
	2015-12-02	23:59:00	N	6.02	10.09	8.52	11.11	12.09	11.6	12.6	12.08	12.58	15.65	10.56	12.02	13.06	11.08	12.05	13.04	11.06	13.09	12.57	12.6	16.6	12.58	9.62	11.08	12.59	9.61	11.59	11.56	11.07	12.63
	2015-12-03	00:59:00	N	5.52	10.09	7.52	10.61	11.59	11.1	12.1	11.58	11.58	15.14	10.06	11.02	12.56	10.08	12.05	12.53	9.56	12.58	12.07	10.59	15.6	12.58	7.61	9.57	12.09	9.11	11.09	11.06	11.07	12.13
	2015-12-03	01:59:00	N	5.01	9.09	7.02	11.11	12.09	11.1	12.1	11.58	12.58	15.14	9.55	10.52	12.56	9.57	11.55	12.03	9.05	11.58	11.57	13.1	16.1	10.08	7.11	9.07	11.59	8.11	10.58	11.06	10.57	12.13
	2015-12-03	02:59:00	N	4.01	8.59	6.52	11.11	11.59	10.6	12.1	11.58	11.08	14.64	8.55	9.51	12.06	9.07	11.05	12.03	9.05	11.08	11.07	9.59	15.1	12.58	6.61	8.57	11.09	8.11	10.58	10.56	11.07	12.13
	2015-12-03	03:59:00	N	3.51	8.08	6.02	11.11	12.09	11.1	12.1	11.58	11.58	14.64	8.05	9.51	12.06	8.57	11.05	11.53	8.55	11.08	11.07	7.58	14.1	12.58	5.61	7.57	10.59	7.6	10.08	10.56	10.57	11.63
	2015-12-03	04:59:00	N	3.01	8.08	5.52	10.11	11.59	9.09	11.6	11.08	10.07	14.14	7.05	8.51	11.56	7.57	10.55	11.03	7.05	10.08	10.06	6.58	13.6	9.08	5.1	7.07	10.09	8.61	10.08	10.56	10.57	11.63
	2015-12-03	05:59:00	D	3.01	7.58	7.02	9.61	11.09	8.59	11.1	10.57	9.57	13.64	7.05	8.01	11.56	7.57	10.55	11.03	7.05	10.08	10.06	6.58	13.1	8.07	4.6	6.56	9.59	9.11	10.58	10.56	10.06	11.63
	2015-12-03	06:59:00	D	5.01	8.08	9.52	10.61	10.59	9.6	11.1	10.57	10.07	13.64	7.55	8.51	11.56	8.07	10.55	11.03	8.05	10.08	10.06	9.09	13.6	8.07	5.1	7.07	9.59	9.61	10.58	10.56	11.07	12.13
	2015-12-03	07:59:00	D	10.53	10.09	14.03	13.62	13.09	13.61	12.6	11.58	11.58	13.64	10.06	10.01	11.56	10.58	11.05	11.53	10.56	11.58	11.07	12.6	14.6	13.09	11.62	9.07	11.09	12.62	11.59	11.56	14.08	13.64
	2015-12-03	08:59:00	D	22.56	12.59	16.53	17.63	17.1	16.62	14.11	13.08	13.58	14.64	13.06	12.02	12.06	13.09	12.05	12.53	13.56	13.09	12.07	17.11	15.6	18.09	17.14	11.08	13.59	15.12	14.09	13.57	18.58	14.64
	2015-12-03	09:59:00	D	24.56	14.59	19.54	22.63	21.6	24.62	16.11	15.58	18.59	15.65	19.07	13.02	12.56	17.59	13.56	13.54	16.57	15.09	13.58	18.61	16.6	21.1	20.14	13.08	15.6	17.63	16.1	14.57	23.09	20.15
	2015-12-03	10:59:00	D	33.05	17.1	22.04	28.63	24.61	20.12	18.11	16.58	20.59	18.65	22.58	14.52	13.06	20.1	14.56	15.54	22.08	18.1	17.09	22.61	17.61	24.6	26.64	14.08	17.6	21.13	18.1	19.08	23.59	27.65
	2015-12-03	11:59:00	D	30.05	19.1	25.04	27.63	24.11	20.12	18.61	17.09	24.1	20.15	25.58	16.53	15.07	26.1	18.57	17.04	23.08	21.6	18.09	23.61	21.11	27.6	24.64	15.08	19.1	22.63	18.1	21.08	24.09	30.15
	2015-12-03	12:59:00	D	30.55	21.1	26.54	25.63	23.61	22.12	19.11	19.09	24.6	22.16	24.58	18.53	15.57	26.6	20.07	20.55	27.58	25.6	27.6	31.61	21.11	27.1	26.64	15.58	20.1	23.63	20.61	26.58	23.09	29.15
	2015-12-03	13:59:00	D	31.05	23.1	27.54	26.63	24.61	21.62	19.61	18.59	24.6	23.66	23.58	20.53	16.57	26.1	19.57	22.55	25.08	23.6	22.59	27.61	22.11	29.1	29.14	16.59	24.6	29.63	20.1	26.58	22.09	29.65
	2015-12-03	14:59:00	D	28.56	22.1	29.54	22.63	23.61	20.62	19.61	18.09	24.6	24.66	22.58	22.03	17.07	28.1	19.57	21.55	26.58	23.1	25.6	28.61	21.61	23.6	27.64	17.09	22.6	23.63	19.6	21.08	20.59	25.15
	2015-12-03	15:59:00	D	28.56	23.1	29.54	21.13	23.61	21.12	19.61	17.59	24.1	23.66	21.57	21.03	17.07	24.6	20.07	21.05	26.58	24.6	21.09	29.61	26.61	22.1	26.64	18.09	22.1	21.63	19.1	19.08	20.09	27.65
	2015-12-03	16:59:00	D	28.06	24.1	29.04	20.13	21.1	21.62	19.61	18.09	26.6	22.66	24.08	27.53	17.57	25.1	19.57	20.05	30.57	24.6	20.09	34.6	29.61	21.1	23.64	18.59	21.6	21.13	19.1	18.58	19.59	23.15
	2015-12-03	17:59:00	D	29.56	23.6	26.04	18.13	19.1	19.12	19.11	17.09	27.1	23.16	22.08	23.53	17.07	23.6	19.07	19.55	22.58	24.1	19.59	28.11	27.61	23.1	22.14	18.59	20.6	22.13	18.6	19.08	19.09	20.15
	2015-12-03	18:59:00	D	19.55	21.1	20.54	16.13	17.6	17.62	18.11	16.58	20.09	20.66	22.58	21.53	17.07	18.6	18.07	18.54	20.07	21.6	19.59	23.11	23.11	22.6	20.14	18.59	19.6	19.13	18.1	18.08	18.08	18.65
	2015-12-03	19:59:00	D	16.05	19.1	17.54	14.62	16.6	15.61	17.11	16.08	17.59	19.15	16.57	18.03	16.57	16.59	17.07	17.04	16.57	18.6	17.09	18.11	21.11	19.59	18.14	17.59	18.6	15.62	16.1	16.07	16.58	17.65
	2015-12-03	20:59:00	N	11.04	16.1	14.03	13.62	16.1	13.11	15.61	15.08	15.09	18.15	14.07	15.53	15.57	13.59	15.56	16.04	13.56	16.09	15.58	15.6	19.61	14.59	15.63	16.09	17.6	13.12	15.1	14.57	15.08	16.64
	2015-12-03	21:59:00	N	8.53	13.59	11.53	12.62	15.1	12.1	14.61	14.08	14.08	17.15	13.06	14.52	15.07	12.08	14.56	15.04	12.06	15.09	14.58	13.1	18.11	12.08	13.13	14.08	16.1	12.62	14.09	14.07	14.08	16.14
	2015-12-03	22:59:00	N	7.02	12.59	10.53	12.62	14.6	11.6	14.11	13.08	13.08	16.65	11.56	13.52	14.57	11.58	14.06	14.04	11.56	14.09	13.58	11.59	17.11	11.58	11.12	12.08	14.59	13.62	14.09	13.57	13.57	15.14
	2015-12-03	23:59:00	N	7.02	12.09	9.52	12.62	14.6	11.6	14.11	13.08	13.08	16.65	11.06	12.52	14.07	11.08	13.56	14.04	11.56	13.59	13.58	10.09	16.1	10.58	10.12	11.08	14.09	13.62	14.09	13.57	14.08	14.64
	2015-12-04	00:59:00	N	6.52	11.09	9.02	12.62	13.59	11.1	13.61	12.58	12.58	16.15	10.56	12.02	14.07	11.08	13.56	13.54	11.56	13.59	13.08	10.59	15.6	10.58	9.12	10.57	13.09	14.12	14.09	13.57	14.58	14.64
	2015-12-04	01:59:00	N	6.02	11.09	8.02	13.12	13.59	11.1	13.61	12.58	12.58	16.15	10.56	12.02	13.56	11.08	13.06	13.54	11.56	13.59	13.08	9.09	15.1	11.08	8.62	10.07	12.59	13.62	14.09	13.57	14.58	14.64
	2015-12-04	02:59:00	N	5.52	10.09	7.52	14.12	13.59	12.1	13.61	12.58	12.58	16.15	11.06	12.02	13.56	11.08	13.06	13.54	12.06	13.59	13.08	9.09	15.1	10.58	8.11	9.57	12.09	14.12	14.09	13.57	15.08	14.64
	2015-12-04	03:59:00	N	4.51	9.59	7.52	13.12	13.59	11.6	13.61	12.58	12.08	15.65	10.06	11.52	13.56	12.58	13.06	13.54	12.06	13.59	13.08	8.59	14.6	11.08	7.61	9.07	11.59	15.62	14.6	14.07	16.08	15.14
	2015-12-04	04:59:00	N	4.51	9.09	7.02	13.12	13.09	11.1	13.1	12.08	12.58	15.65	9.55	11.02	13.06	12.58	13.06	13.54	11.06	13.09	12.57	8.09	14.1	11.08	7.61	9.07	11.59	17.13	15.1	14.07	16.58	15.64
	2015-12-04	05:59:00	D	4.01	9.09	6.52	14.12	13.09	11.6	13.1	12.08	12.08	15.14	10.06	11.02	13.06	14.09	13.56	14.04	12.56	13.09	12.57	8.09	14.1	12.08	7.11	8.57	11.09	17.63	15.6	14.57	16.58	15.64
	2015-12-04	06:59:00	D	5.52	9.09	8.52	18.13	15.1	14.61	13.61	12.58	16.09	16.15	10.56	11.02	13.06	14.59	13.56	14.04	14.07	14.09	13.08	9.09	14.1	12.58	7.61	9.07	11.09	18.63	16.1	15.07	17.08	16.14
	2015-12-04	07:59:00	D	13.54	11.59	16.03	23.63	19.6	20.62	15.61	15.08	20.09	17.15	14.57	13.02	13.56	16.59	14.56	15.04	17.07	15.59	14.08	16.1	15.6	17.59	12.63	10.57	12.59	22.13	18.1	16.57	21.09	19.15
	2015-12-04	08:59:00	D	31.55	16.6	22.54	29.63	24.61	27.12	17.61	17.59	24.1	18.15	20.57	16.03	14.57	22.6	16.57	16.54	24.08	19.6	16.59	22.11	17.11	27.1	23.64	13.58	16.1	26.13	21.61	19.08	28.09	21.15
	2015-12-04	09:59:00	D	35.55	20.1	29.04	27.63	26.11	29.12	19.11	20.09	28.1	20.15	25.58	18.03	16.07	25.6	18.57	18.54	26.58	22.6	19.09	27.11	19.11	31.59	29.14	15.58	19.6	25.13	21.61	20.08	26.09	23.15
	2015-12-04	10:59:00	D	36.05	22.1	29.54	31.13	28.1	30.12	20.61	21.09	30.09	21.66	28.58	20.03	17.07	27.1	20.57	20.05	27.08	25.1	21.59	26.61	20.11	32.59	29.14	17.09	20.6	28.63	23.61	24.08	28.59	27.15
	2015-12-04	11:59:00	D	38.54	24.6	33.54	36.62	30.6	33.61	22.61	22.59	34.09	25.16	33.57	22.53	18.57	34.09	24.58	22.05	30.07	28.6	24.1	30.11	23.11	37.09	32.64	18.09	23.1	30.63	24.61	26.08	31.09	31.65
	2015-12-04	12:59:00	D	38.54	27.1	33.54	36.12	32.1	37.6	23.62	25.59	33.59	28.16	34.57	24.53	19.07	36.59	25.08	25.55	33.57	30.6	31.59	40.59	23.61	36.59	35.13	19.09	25.1	33.13	27.61	33.08	31.09	31.65
	2015-12-04	13:59:00	D	37.54	28.6	34.03	37.62	36.59	33.61	24.62	24.59	33.59	29.16	33.07	26.53	20.07	35.59	25.08	28.05	32.57	29.6	28.59	33.61	24.11	40.08	37.13	19.59	28.6	39.11	27.61	33.08	30.59	33.65
	2015-12-04	14:59:00	D	36.54	27.6	37.03	31.13	31.1	29.62	25.62	23.09	33.09	29.16	32.57	29.03	20.57	35.59	25.58	27.55	35.57	30.1	32.09	36.1	24.11	29.6	35.13	20.09	27.1	34.12	27.61	28.08	30.09	30.65
	2015-12-04	15:59:00	D	34.05	29.1	34.53	30.13	30.6	29.12	25.12	22.09	33.59	28.66	30.07	28.53	20.57	32.6	25.08	25.55	34.57	30.6	26.1	35.6	28.11	24.6	33.64	21.59	26.1	29.13	25.11	25.08	27.09	31.65
	2015-12-04	16:59:00	D	31.55	27.6	31.54	27.13	27.11	27.62	24.12	22.09	31.59	26.66	29.07	28.53	20.57	32.1	25.08	25.05	36.57	30.6	25.6	38.1	32.11	28.6	32.14	21.09	25.6	27.63	24.11	24.58	26.09	26.65
	2015-12-04	17:59:00	D	29.06	25.6	29.04	27.63	26.61	28.12	23.62	21.59	34.09	26.66	30.07	27.03	20.07	30.6	23.58	24.05	30.57	28.6	24.6	34.11	28.11	28.1	29.64	20.59	24.6	29.13	24.11	24.08	25.59	24.65
	2015-12-04	18:59:00	D	27.06	24.6	28.04	25.63	25.11	26.12	22.61	21.09	28.59	25.16	27.08	25.03	20.07	25.1	22.58	22.55	26.08	25.1	22.59	25.61	25.11	25.6	28.14	20.59	23.6	25.13	22.61	22.08	24.59	23.15
	2015-12-04	19:59:00	D	22.56	22.6	25.04	21.63	22.61	22.12	21.61	19.59	25.1	23.66	22.58	23.03	19.07	23.1	21.57	21.55	23.08	23.6	21.09	23.11	23.61	25.6	25.14	20.09	22.6	22.13	21.11	20.08	23.09	21.65
	2015-12-04	20:59:00	N	15.55	19.1	18.54	20.13	20.6	19.62	19.11	17.59	20.59	21.16	18.57	19.03	18.07	19.1	19.07	19.05	18.57	20.1	18.59	18.11	21.61	18.59	20.64	19.09	21.1	20.63	19.6	18.58	21.59	20.15
	2015-12-04	21:59:00	N	12.04	16.6	15.53	20.13	20.1	18.62	18.61	17.09	19.59	20.66	17.07	18.03	17.07	18.6	18.57	18.54	18.57	19.6	18.09	16.6	20.11	17.09	16.64	16.59	19.1	20.13	19.1	18.08	21.09	19.65
	2015-12-04	22:59:00	N	12.04	16.1	14.53	20.13	20.1	18.62	18.61	16.58	19.59	20.15	17.57	17.53	17.07	18.6	18.57	18.04	19.07	19.1	17.59	16.6	19.61	19.09	15.13	15.58	17.6	20.13	19.1	18.08	21.09	19.65
	2015-12-04	23:59:00	N	11.54	15.1	14.03	20.13	19.6	18.62	18.11	16.58	19.59	20.15	17.57	18.03	16.57	18.6	18.07	18.04	19.07	19.1	17.59	15.6	19.11	18.09	14.63	15.08	16.6	20.63	19.1	18.08	21.09	19.15
	2015-12-05	1900-01-02 00:59:00	N	11.54	15.6	14.03	20.63	19.6	19.62	18.11	16.58	20.09	20.15	18.07	18.03	16.57	19.1	17.57	17.54	19.07	19.1	17.09	15.1	18.61	18.09	14.63	15.08	16.1	20.63	19.6	18.08	21.09	19.15
	2015-12-05	1900-01-02 01:59:00	N	12.04	15.1	14.03	21.13	20.1	20.12	18.11	16.58	19.59	19.65	17.57	18.03	16.57	18.6	17.57	17.54	19.57	19.1	17.09	14.6	18.11	16.59	14.63	15.08	16.1	21.13	19.6	18.08	21.59	19.15
	2015-12-05	1900-01-02 02:59:00	N	12.54	15.1	14.53	22.13	21.1	21.12	18.61	17.09	21.09	20.15	18.07	18.03	16.57	19.1	17.57	18.04	20.07	19.6	17.59	15.6	18.11	16.59	14.63	15.08	16.1	21.63	20.1	18.58	22.09	19.15
	2015-12-05	1900-01-02 03:59:00	N	9.53	13.59	12.53	20.63	20.1	18.62	18.11	16.58	19.09	19.65	17.07	17.53	16.07	18.6	17.57	17.54	18.07	18.6	17.09	14.1	17.61	14.59	13.13	14.08	15.6	21.13	19.6	18.08	21.59	19.15
	2015-12-05	1900-01-02 04:59:00	N	8.03	12.59	10.53	20.63	19.6	18.62	18.11	16.58	20.59	19.15	16.07	17.03	16.07	18.6	17.07	17.54	18.07	18.1	16.59	12.1	17.11	14.09	11.62	12.58	14.59	22.13	19.6	18.08	23.09	19.65
	2015-12-05	1900-01-02 05:59:00	D	8.03	12.59	10.03	21.63	19.6	17.62	17.11	15.58	21.59	19.65	15.57	16.03	15.57	19.1	17.07	17.54	17.57	17.59	16.08	12.1	16.6	17.59	11.12	12.08	14.09	24.13	19.6	18.08	23.09	19.65
	2015-12-05	1900-01-02 06:59:00	D	8.53	12.09	10.53	25.63	22.1	21.62	17.61	16.58	22.59	19.65	16.07	16.03	15.57	20.6	17.57	17.54	19.07	18.1	16.08	15.1	16.6	20.1	11.12	12.58	13.59	25.63	21.11	19.08	24.09	20.65
	2015-12-05	1900-01-02 07:59:00	D	15.55	13.59	19.54	29.63	26.11	26.12	19.11	19.09	26.1	20.15	19.57	17.03	16.07	23.6	18.57	19.05	23.58	20.6	17.59	21.11	17.61	24.1	16.13	13.58	15.1	28.63	22.61	20.08	27.59	23.15
	2015-12-05	1900-01-02 08:59:00	D	35.55	18.6	26.54	35.12	31.6	28.62	21.61	21.59	23.1	20.66	24.58	20.03	17.57	28.1	21.07	21.05	29.08	24.1	20.09	27.11	19.11	33.59	27.64	16.09	18.6	30.63	25.61	22.58	35.08	24.65
	2015-12-05	1900-01-02 09:59:00	D	41.03	22.6	33.04	37.62	36.09	39.6	24.12	24.59	31.59	22.66	32.07	23.03	18.57	32.6	24.08	23.05	32.07	28.6	23.6	30.11	20.61	34.59	33.14	17.59	21.6	31.63	27.61	24.08	38.57	30.65
	2015-12-05	1900-01-02 10:59:00	D	48.5	26.6	37.03	44.1	37.59	38.1	26.61	27.59	35.59	25.16	37.06	26.53	19.07	35.59	26.08	25.55	36.07	31.6	27.1	35.1	22.11	39.58	40.12	19.59	25.1	35.12	30.1	29.58	37.57	38.14
	2015-12-05	1900-01-02 11:59:00	D	43.52	29.6	39.53	43.1	38.09	39.6	27.61	27.59	40.08	29.66	39.56	28.03	21.57	41.57	31.57	27.55	36.07	34.59	29.59	37.1	25.61	42.08	39.62	21.09	27.1	36.62	29.6	32.08	37.57	39.63
	2015-12-05	1900-01-02 12:59:00	D	45.52	32.1	40.53	42.1	39.59	43.08	28.61	31.09	41.57	32.65	41.05	30.03	22.58	42.57	32.07	31.05	39.06	36.59	39.07	45.08	26.61	42.57	41.62	21.59	29.1	38.61	32.6	37.56	37.08	38.14
	2015-12-05	1900-01-02 13:59:00	D	47.01	33.1	41.03	44.1	43.57	41.09	29.61	30.09	38.08	33.65	38.56	32.03	23.08	42.07	32.07	33.04	38.56	35.09	33.59	38.6	27.11	34.59	41.62	23.09	31.6	45.09	32.6	37.07	36.08	39.13
	2015-12-05	1900-01-02 14:59:00	D	40.53	32.1	40.03	39.11	40.58	37.11	30.61	28.09	37.58	34.15	38.06	35.52	23.08	42.07	32.07	32.05	42.55	35.09	37.08	36.6	27.11	35.09	39.62	24.09	30.6	40.11	32.1	31.08	36.08	35.14
	2015-12-05	1900-01-02 15:59:00	D	40.04	32.1	40.53	34.13	35.6	34.11	29.61	26.59	38.08	32.15	37.06	34.03	23.58	38.08	31.07	30.55	41.56	35.09	31.09	37.1	31.11	34.59	39.12	24.09	29.6	37.62	31.6	29.58	35.58	37.64
	2015-12-05	16:59:00	D	39.54	32.1	40.53	33.13	32.6	34.11	28.61	26.09	39.08	31.15	36.57	37.02	24.08	38.08	30.57	29.55	42.05	35.59	29.59	40.59	34.11	34.09	37.63	24.09	29.1	36.12	30.1	28.58	33.08	33.15
	2015-12-05	17:59:00	D	37.54	30.6	36.03	30.63	30.6	31.12	28.11	25.09	38.08	31.15	34.57	34.03	23.58	35.59	29.07	28.55	35.07	34.09	28.59	33.11	31.11	30.1	34.14	24.09	28.1	34.62	29.11	28.58	31.59	29.65
	2015-12-05	18:59:00	D	29.56	28.6	31.04	27.63	28.6	27.62	26.61	24.09	30.09	28.16	31.07	30.53	23.08	29.1	27.08	26.55	30.07	30.1	26.6	26.11	27.11	25.6	30.14	24.09	26.6	29.63	27.11	26.08	29.09	27.65
	2015-12-05	19:59:00	D	23.56	25.6	25.54	24.13	26.61	24.62	25.12	23.09	26.6	26.66	27.08	28.03	22.58	26.1	25.58	24.55	26.58	27.1	24.6	23.61	24.61	27.1	25.64	23.59	24.6	26.63	25.11	24.08	27.59	25.65
	2015-12-05	20:59:00	N	17.55	21.6	20.54	22.63	23.11	21.12	22.11	20.59	23.1	24.16	22.08	23.53	21.07	21.6	22.58	22.05	22.58	23.1	21.59	19.11	22.61	20.6	22.14	21.09	22.6	24.63	23.11	21.58	25.09	23.65
	2015-12-05	21:59:00	N	14.54	19.6	18.54	24.63	23.11	22.12	21.11	19.59	23.1	23.16	20.57	21.53	20.07	21.6	21.57	21.05	22.58	22.6	21.09	18.11	21.61	19.59	19.14	19.09	20.6	25.63	23.61	21.58	26.09	23.15
	2015-12-05	22:59:00	N	14.54	18.6	18.04	25.63	23.61	23.62	21.11	19.59	23.6	23.16	21.07	21.53	19.57	22.6	21.07	21.05	23.58	22.6	20.59	17.61	20.61	23.6	18.14	18.09	19.6	25.63	23.61	21.58	26.09	23.15
	2015-12-05	23:59:00	N	14.04	17.6	16.53	26.63	24.11	24.12	21.11	20.09	23.1	22.66	21.07	21.53	19.07	22.6	21.07	21.05	24.08	23.1	20.59	17.11	20.11	23.6	17.14	17.59	18.6	26.63	23.61	21.58	26.59	23.15
	2015-12-06	00:59:00	N	14.04	17.6	16.03	26.13	25.11	24.12	21.61	20.09	23.1	22.66	21.07	21.53	19.07	23.6	21.57	21.05	24.58	23.6	21.09	18.11	19.61	22.6	16.64	17.09	18.1	26.13	24.11	21.58	26.59	23.15
	2015-12-06	01:59:00	N	13.04	16.6	15.53	26.13	25.11	24.12	21.61	20.09	23.1	22.16	22.08	22.03	19.07	23.6	21.57	21.05	24.58	23.6	21.09	17.11	19.61	21.1	16.13	16.09	17.6	26.13	23.61	22.08	26.09	23.15
	2015-12-06	02:59:00	N	12.54	16.1	14.53	23.63	24.11	22.12	21.11	20.09	22.59	22.16	21.57	22.03	19.07	23.1	21.57	21.05	23.58	23.1	20.59	17.61	19.11	19.59	15.13	15.58	17.1	25.63	23.61	21.58	26.09	23.15
	2015-12-06	03:59:00	N	12.04	15.6	14.53	24.13	23.11	21.62	20.61	19.09	22.09	21.66	20.57	21.03	19.07	21.6	20.57	20.55	21.57	21.6	20.09	19.11	19.61	17.59	14.63	15.58	16.6	26.13	23.61	21.58	27.09	23.15
	2015-12-06	04:59:00	N	11.54	15.1	14.03	24.13	22.61	21.12	20.11	18.59	21.59	21.66	18.57	19.53	18.57	19.1	19.57	19.55	19.57	20.6	19.09	16.1	19.61	16.59	14.13	15.08	16.1	25.63	22.61	21.08	27.09	23.15
	2015-12-06	05:59:00	D	11.04	14.59	13.03	24.13	21.6	20.12	19.61	18.09	20.09	20.66	17.07	18.03	18.07	20.1	19.07	19.05	20.07	20.1	18.59	14.1	18.61	16.09	13.63	14.58	15.6	26.63	22.61	20.58	25.09	22.65
	2015-12-06	06:59:00	D	14.54	15.6	16.53	28.13	25.61	23.62	19.61	18.59	23.6	21.16	18.07	18.53	17.57	21.6	19.07	19.05	21.07	20.1	18.59	17.11	18.61	19.09	15.63	15.58	16.1	27.13	23.11	21.08	25.09	22.65
	2015-12-06	07:59:00	D	22.06	18.1	23.04	32.63	30.1	30.62	21.61	21.59	28.59	22.16	21.07	19.53	18.07	26.1	21.07	21.05	29.08	26.1	21.09	22.61	19.61	21.6	19.64	16.09	17.6	30.63	25.11	22.58	30.59	25.65
	2015-12-06	08:59:00	D	36.05	21.6	29.04	37.12	34.1	35.61	24.12	24.09	32.09	23.66	27.58	22.53	19.07	30.6	24.08	23.55	32.07	29.6	23.6	27.61	21.11	36.59	28.64	19.09	20.6	32.63	27.61	25.08	36.08	27.15
	2015-12-06	09:59:00	D	43.03	26.1	38.03	37.12	35.6	37.11	26.61	26.09	33.09	26.16	32.57	25.53	21.07	32.6	26.58	25.55	32.57	31.6	26.1	33.11	22.61	38.08	38.63	20.59	24.6	33.63	28.61	27.08	34.58	30.15
	2015-12-06	10:59:00	D	38.04	27.6	37.53	33.13	32.6	32.62	26.12	25.59	27.1	25.16	31.07	26.53	21.57	32.1	27.08	26.05	32.07	31.1	26.6	33.11	24.11	25.1	38.13	22.09	27.1	31.63	27.61	26.08	31.09	28.65
	2015-12-06	11:59:00	D	40.53	29.1	38.53	40.61	37.59	35.11	27.61	26.59	33.09	27.16	37.56	29.03	22.58	37.09	28.57	26.55	35.57	33.1	28.59	32.11	25.11	25.1	40.12	23.09	28.1	36.62	30.1	31.08	36.08	34.64
	2015-12-06	12:59:00	D	46.51	32.6	41.52	36.12	37.09	34.11	28.61	28.09	34.09	29.16	42.05	32.03	23.58	39.08	31.07	30.55	39.56	36.09	38.07	32.11	25.11	30.1	38.13	24.59	29.6	39.61	33.1	37.56	37.57	37.64
	2015-12-06	13:59:00	D	46.01	35.1	43.02	35.62	34.6	32.12	28.61	27.09	31.59	28.66	35.57	32.53	24.08	37.09	30.07	32.05	36.07	33.59	33.09	30.11	26.11	30.6	35.63	26.09	30.6	37.12	30.6	33.57	34.08	34.64
	2015-12-06	14:59:00	D	38.54	32.6	37.03	32.63	33.1	30.62	27.61	25.59	33.59	29.16	34.57	33.53	24.08	36.09	29.07	30.05	36.07	33.1	32.09	33.11	25.61	30.6	35.13	25.59	29.6	32.13	29.11	30.08	31.09	32.15
	2015-12-06	15:59:00	D	36.54	31.1	37.03	30.13	30.1	28.62	26.12	24.09	29.59	26.66	30.57	29.53	23.08	30.1	27.08	27.05	29.57	29.1	28.09	33.11	28.11	26.6	32.64	25.09	28.1	29.63	27.11	27.08	29.09	29.15
	2015-12-06	16:59:00	D	32.05	29.1	31.54	28.13	28.6	27.12	25.62	23.59	29.59	26.66	28.08	28.53	22.58	28.6	26.08	26.05	29.08	28.6	27.1	25.11	25.61	26.6	30.14	24.59	26.6	27.63	26.11	26.08	27.09	27.65
	2015-12-06	17:59:00	D	28.56	27.1	28.54	25.13	26.11	25.12	24.12	22.09	27.1	25.16	26.58	26.53	22.08	26.6	24.58	24.55	26.58	26.6	25.6	25.11	24.61	25.6	28.64	24.09	25.6	26.13	24.61	24.08	26.09	25.65
	2015-12-06	18:59:00	D	25.56	25.6	27.04	25.63	25.11	25.62	23.12	21.59	26.1	24.66	26.08	25.03	21.57	25.6	23.58	23.05	26.08	25.1	23.6	24.11	23.11	24.6	26.64	23.09	24.6	26.13	24.11	23.08	26.59	24.65
	2015-12-06	19:59:00	D	24.06	24.1	25.54	25.13	24.61	24.62	22.61	20.59	25.1	23.66	25.08	24.03	21.07	25.1	23.08	22.55	26.08	25.1	23.1	23.11	22.61	23.6	25.64	22.59	23.6	27.13	24.61	22.58	27.09	24.15
	2015-12-06	20:59:00	N	22.56	23.1	25.04	26.63	25.61	26.12	23.12	20.59	25.6	23.66	25.58	24.03	20.57	25.1	22.58	22.55	26.08	25.1	22.59	23.11	22.11	24.1	24.14	22.09	22.6	27.63	25.11	23.08	28.09	24.15
	2015-12-06	21:59:00	N	23.56	22.6	25.04	29.13	27.11	27.62	23.62	21.09	26.6	23.66	26.08	24.03	20.57	26.6	22.58	22.55	27.08	25.1	22.59	24.61	22.61	25.1	24.64	21.59	22.1	28.13	25.61	23.08	28.09	24.65
	2015-12-06	22:59:00	N	22.56	22.6	25.04	29.63	28.1	28.62	23.62	21.59	27.1	23.66	25.58	24.03	20.57	27.6	23.08	23.05	27.58	26.1	23.1	25.61	22.61	26.6	24.14	21.59	22.1	29.13	25.61	23.58	29.09	24.65
	2015-12-06	23:59:00	N	23.56	22.1	26.54	30.13	28.6	29.12	24.12	22.09	28.59	23.66	26.58	24.03	20.57	28.1	23.58	23.55	28.08	26.1	23.1	26.61	22.61	29.6	24.64	21.59	22.1	29.13	25.61	23.58	29.09	24.65
	2015-12-07	00:59:00	N	22.56	22.1	24.54	30.63	29.1	29.12	24.62	22.59	30.09	24.16	26.58	24.53	20.57	28.1	24.08	24.05	28.08	26.6	23.1	27.61	22.61	29.6	24.64	21.09	22.1	29.63	26.61	24.08	29.59	25.15
	2015-12-07	01:59:00	N	23.06	21.6	25.54	30.13	28.6	28.62	24.62	22.59	29.59	24.16	25.58	24.03	20.57	27.6	24.08	23.55	28.08	26.1	23.1	28.61	23.11	29.1	24.64	21.09	22.1	29.13	25.61	23.58	29.09	25.15
	2015-12-07	02:59:00	N	25.06	21.6	28.54	29.63	28.6	28.62	24.12	23.09	28.59	24.16	25.08	24.03	20.57	28.1	24.08	24.05	28.08	26.6	23.1	27.61	23.11	29.6	24.64	21.09	22.1	28.63	25.11	23.58	28.59	25.15
	2015-12-07	03:59:00	N	22.56	21.6	25.04	24.63	26.61	23.62	23.62	22.09	24.6	23.66	25.58	24.53	20.57	26.1	24.08	24.05	26.08	26.1	23.1	25.61	22.61	30.6	25.14	21.09	22.1	26.63	24.11	22.58	27.09	24.15
	2015-12-07	04:59:00	N	23.56	21.1	26.54	25.13	24.61	23.12	22.61	21.09	24.1	23.16	23.58	23.53	20.57	26.1	23.08	23.05	27.08	25.1	22.59	27.11	22.61	28.1	24.14	21.09	21.6	25.63	24.11	22.08	26.09	23.65
	2015-12-07	05:59:00	D	20.55	21.1	23.54	27.63	26.11	26.62	22.61	21.09	24.1	22.66	24.08	23.03	20.07	28.1	23.58	23.55	28.08	26.6	22.59	27.11	23.11	28.1	23.14	21.09	21.1	27.63	24.61	22.58	27.59	24.15
	2015-12-07	06:59:00	D	21.05	20.6	24.04	30.13	28.6	29.62	24.62	21.09	28.59	23.16	26.58	24.03	20.07	27.6	23.58	23.55	28.08	26.1	23.1	26.11	23.11	29.1	23.64	21.09	21.1	29.13	25.61	23.08	28.59	24.15
	2015-12-07	07:59:00	D	23.56	22.1	25.54	29.13	28.6	29.12	25.12	22.09	28.59	23.66	27.58	24.53	20.57	27.1	23.58	23.55	27.58	26.1	23.1	27.61	23.11	28.6	26.14	21.09	22.1	28.63	26.11	24.08	29.09	25.15
	2015-12-07	08:59:00	D	29.06	23.1	28.04	29.13	28.6	28.62	25.62	22.59	30.09	24.66	28.08	26.03	21.07	28.6	24.58	24.55	29.08	27.1	24.6	32.11	24.11	31.1	31.14	21.59	23.6	28.13	25.61	24.08	28.59	25.65
	2015-12-07	09:59:00	D	33.05	25.6	32.04	32.13	31.6	31.62	27.61	24.09	30.59	25.16	31.07	27.03	21.57	32.1	25.58	25.05	32.57	28.6	26.6	34.11	25.61	35.09	35.13	22.09	25.6	31.63	28.11	26.58	32.58	28.65
	2015-12-07	10:59:00	D	31.55	26.1	31.54	29.13	29.1	29.12	26.61	24.09	29.59	25.66	31.07	28.53	22.08	30.6	26.58	26.05	31.07	29.1	26.6	32.61	26.11	33.09	33.14	22.59	26.1	31.13	27.61	26.58	30.59	28.15
	2015-12-07	11:59:00	D	33.05	26.6	32.54	32.13	30.6	31.12	26.61	24.59	32.09	25.66	32.07	28.53	22.58	31.6	26.58	26.55	31.57	29.1	27.1	33.61	26.11	33.09	33.14	23.09	25.6	33.13	28.11	27.58	31.09	28.65
	2015-12-07	12:59:00	D	39.54	29.1	37.03	34.63	31.6	33.61	26.61	25.09	35.09	26.16	33.07	29.53	23.08	33.1	27.58	27.05	33.07	29.6	28.09	38.6	27.61	36.09	37.63	23.59	27.1	33.63	28.61	28.08	31.09	29.15
	2015-12-07	13:59:00	D	34.05	27.6	34.03	38.12	36.59	37.6	29.11	27.59	38.08	30.16	35.07	31.53	23.58	35.59	30.07	29.05	33.07	32.6	30.09	33.11	27.11	41.58	34.63	24.09	27.6	37.62	30.6	32.08	34.08	32.65
	2015-12-07	14:59:00	D	35.05	28.1	34.53	37.12	39.09	37.6	31.11	28.09	37.58	32.15	35.07	33.53	24.08	39.08	30.57	30.05	36.57	33.59	32.09	39.1	28.61	40.08	35.63	24.59	28.1	36.12	31.1	31.08	33.58	32.15
	2015-12-07	15:59:00	D	39.04	29.1	38.53	37.62	40.08	36.61	30.61	27.59	39.08	33.15	36.57	34.53	24.58	40.08	31.07	32.54	40.06	35.09	31.09	36.6	29.11	32.09	35.63	24.59	28.1	35.62	30.6	29.08	33.08	36.14
	2015-12-07	16:59:00	D	37.54	31.1	39.03	36.62	38.09	39.1	31.61	29.09	39.58	33.15	35.57	38.02	25.08	39.58	31.57	31.55	39.06	35.09	30.09	44.08	33.61	33.59	37.63	25.59	29.6	32.63	29.6	28.08	32.09	32.15
	2015-12-07	17:59:00	D	34.55	29.6	35.03	31.13	33.1	32.12	29.61	27.09	33.59	30.16	31.57	31.53	24.08	32.1	29.57	29.05	30.57	30.6	28.09	30.61	29.61	27.1	35.63	25.59	29.1	28.63	26.61	26.58	29.59	29.65
	2015-12-07	18:59:00	D	33.05	28.6	34.03	29.63	30.6	30.12	28.11	25.59	32.09	29.16	30.07	30.53	24.08	29.6	27.58	27.55	29.57	29.1	27.1	26.61	27.11	27.1	34.63	25.59	28.1	28.63	26.61	25.58	28.59	28.15
	2015-12-07	19:59:00	D	28.56	26.6	29.54	26.63	28.1	27.62	26.61	24.09	29.59	27.66	27.08	28.03	23.58	27.1	26.08	25.55	27.58	27.6	25.1	25.61	26.11	28.1	31.14	25.09	27.1	26.13	25.11	24.08	26.59	26.15
	2015-12-07	20:59:00	N	26.56	25.6	28.54	23.63	25.11	24.12	24.62	22.59	26.6	26.16	23.58	25.53	22.58	24.1	24.08	24.05	24.08	25.6	23.6	26.11	25.11	25.1	28.64	24.59	25.6	23.63	23.61	22.58	24.59	24.15
	2015-12-07	21:59:00	N	24.56	24.6	27.04	21.63	23.11	23.12	23.62	21.59	24.6	25.16	22.08	23.53	21.57	22.6	22.58	22.55	22.58	24.1	22.09	24.11	24.61	22.1	25.64	23.59	24.1	22.63	23.11	21.58	24.59	23.65
	2015-12-07	22:59:00	N	21.55	23.1	24.04	22.13	22.61	22.62	22.61	21.09	23.1	24.16	21.57	22.53	21.07	22.1	22.07	22.05	22.58	23.1	21.59	22.11	23.61	21.1	24.14	23.09	23.1	22.13	22.11	21.08	23.09	22.65
	2015-12-07	23:59:00	N	18.55	22.6	20.54	18.13	21.6	18.12	22.11	20.09	19.59	23.16	17.57	22.03	20.07	17.09	21.57	20.55	17.07	21.1	20.09	22.11	23.11	21.6	24.14	23.09	23.1	18.13	20.1	19.58	22.09	21.65
	2015-12-08	1900-01-02 00:59:00	N	18.05	21.1	20.04	16.63	18.1	16.11	20.61	19.59	17.59	22.16	17.07	20.03	19.57	16.59	20.07	19.55	17.57	18.6	18.09	22.61	22.61	21.1	23.14	22.59	22.6	16.63	18.1	18.08	21.09	20.65
	2015-12-08	1900-01-02 01:59:00	N	16.55	19.6	18.04	18.63	17.1	16.62	19.61	18.59	18.59	21.66	17.07	18.53	19.07	16.59	19.07	18.54	19.07	19.1	17.59	18.61	21.61	18.09	19.14	20.59	21.6	17.63	18.1	18.08	20.09	20.15
	2015-12-08	1900-01-02 02:59:00	N	16.05	19.1	17.54	17.63	17.1	16.62	18.61	17.59	18.59	20.66	16.57	17.53	18.57	17.09	18.57	18.04	18.57	19.1	17.59	18.11	21.11	17.59	18.14	19.59	20.6	16.13	18.1	17.58	19.09	19.15
	2015-12-08	1900-01-02 03:59:00	N	15.05	18.1	18.04	16.13	16.6	15.61	18.11	17.09	17.59	20.15	15.57	17.03	18.07	16.59	18.07	18.04	17.07	18.1	17.59	16.6	20.11	18.59	18.14	19.09	20.1	15.62	17.6	17.07	18.58	19.15
	2015-12-08	1900-01-02 04:59:00	N	16.05	17.6	18.54	16.13	16.1	15.61	17.61	16.58	17.09	19.65	15.57	16.53	18.07	16.09	17.57	17.54	16.57	17.59	17.09	18.61	20.11	18.09	19.14	19.59	20.1	15.62	17.1	17.07	18.08	18.65
	2015-12-08	1900-01-02 05:59:00	D	15.55	17.6	17.54	15.62	16.1	15.61	17.61	16.58	17.09	19.65	16.07	17.03	18.07	15.59	17.07	17.04	16.07	17.09	17.09	18.11	19.11	17.59	18.14	18.59	19.6	15.62	17.1	17.07	18.08	18.65
	2015-12-08	1900-01-02 06:59:00	D	15.55	17.1	18.04	16.63	16.1	16.11	17.61	16.58	17.09	19.65	16.07	16.53	18.07	15.59	17.07	17.04	16.07	17.09	17.09	18.61	19.61	17.59	17.64	18.59	19.1	15.62	17.1	16.57	18.58	18.65
	2015-12-08	1900-01-02 07:59:00	D	19.55	17.6	20.54	18.13	17.6	18.12	18.61	17.59	18.09	19.65	17.07	17.53	18.07	17.59	18.07	18.04	17.57	18.1	17.59	20.11	20.11	19.59	19.64	19.09	19.6	16.13	17.6	17.58	18.58	19.65
	2015-12-08	1900-01-02 08:59:00	D	25.06	19.1	22.54	18.63	18.1	18.62	19.11	18.09	19.09	19.65	17.57	17.03	18.07	18.1	18.57	18.04	17.57	18.1	18.09	23.11	20.61	21.1	23.64	20.09	21.1	16.63	17.6	17.58	18.58	19.65
	2015-12-08	1900-01-02 09:59:00	D	25.06	20.6	22.54	21.13	20.6	24.12	20.61	19.09	20.59	20.15	18.07	17.03	17.57	19.1	19.07	18.54	18.57	18.6	18.59	23.11	21.61	21.6	24.14	21.09	21.6	18.63	18.6	18.58	24.59	23.65
	2015-12-08	1900-01-02 10:59:00	D	25.56	20.6	23.54	26.13	22.61	23.12	22.11	20.09	21.59	21.66	21.57	17.53	18.07	20.6	19.07	19.05	19.57	20.1	19.09	24.61	22.11	23.6	24.14	21.59	22.1	19.63	20.1	22.08	25.59	28.15
	2015-12-08	1900-01-02 11:59:00	D	25.56	20.6	23.54	26.13	24.11	24.62	22.61	20.59	24.6	23.16	23.58	19.03	19.07	25.1	20.57	20.05	21.57	21.6	20.59	25.11	23.11	23.1	26.14	21.59	22.6	20.63	20.61	23.08	25.59	30.15
	2015-12-08	1900-01-02 12:59:00	D	27.56	21.1	24.54	26.13	24.61	27.12	22.61	21.59	23.6	23.16	23.58	19.03	19.07	25.6	21.57	22.05	22.58	23.1	24.1	26.11	22.61	26.1	25.14	21.59	22.6	23.63	23.11	27.08	25.59	30.15
	2015-12-08	1900-01-02 13:59:00	D	28.06	22.1	25.04	25.13	27.11	25.12	23.12	21.59	26.1	24.66	21.07	19.53	19.07	23.1	21.57	21.55	21.07	21.6	21.59	26.61	23.61	27.1	28.14	22.09	24.6	27.63	22.11	25.58	25.09	29.65
	2015-12-08	1900-01-02 14:59:00	D	26.56	21.6	25.54	23.63	25.61	24.62	23.12	21.09	25.6	26.16	22.58	21.53	19.57	25.1	21.57	22.55	23.58	23.1	23.6	26.61	23.61	25.6	26.64	22.09	23.6	23.13	21.61	23.08	24.09	27.15
	2015-12-08	1900-01-02 15:59:00	D	24.56	21.6	24.04	22.63	25.61	24.62	23.12	21.09	26.1	25.66	22.58	21.03	19.57	24.6	21.57	24.05	27.58	24.1	22.59	27.61	25.11	25.1	24.64	22.09	22.6	22.63	21.61	21.58	23.09	29.15
	2015-12-08	16:59:00	D	25.56	22.1	28.04	21.63	23.61	23.62	22.61	21.09	26.1	24.66	22.58	24.03	19.57	25.1	21.57	22.55	25.58	24.1	21.59	27.61	25.11	24.1	24.64	21.59	22.6	20.63	20.61	21.58	22.59	25.65
	2015-12-08	17:59:00	D	25.06	22.1	24.04	19.63	21.1	21.12	21.61	20.09	25.6	24.66	21.07	21.03	19.07	23.6	21.07	21.55	22.08	23.6	21.09	26.11	25.11	24.1	23.64	21.59	22.1	19.13	19.6	20.58	20.09	23.15
	2015-12-08	18:59:00	D	20.05	20.1	21.04	18.13	19.6	19.62	20.61	19.59	21.09	22.66	20.07	20.03	18.57	19.1	20.07	20.05	19.07	21.1	19.59	22.11	22.61	22.6	22.14	20.59	21.1	17.63	18.6	19.08	19.09	21.65
	2015-12-08	19:59:00	D	17.55	18.6	19.04	16.63	18.1	17.62	19.11	18.59	19.09	21.16	17.07	18.53	18.07	17.09	18.57	19.05	17.07	19.1	18.59	19.11	21.61	20.6	19.64	20.09	20.1	16.63	17.6	18.08	18.58	20.65
	2015-12-08	20:59:00	N	15.55	18.1	17.54	15.62	17.1	15.61	17.61	17.09	17.09	19.65	16.07	17.03	17.57	15.59	17.57	17.54	15.57	17.59	17.09	17.61	20.61	18.09	18.64	19.09	19.1	14.62	16.1	17.07	16.58	19.15
	2015-12-08	21:59:00	N	14.54	17.6	17.04	15.12	16.6	15.11	17.11	16.58	16.59	19.15	15.57	16.53	17.57	15.09	17.07	17.04	15.07	17.09	16.59	17.11	19.61	17.59	17.14	18.09	18.6	14.62	16.1	16.57	16.08	18.65
	2015-12-08	22:59:00	N	14.54	17.1	16.53	15.12	16.6	14.61	16.61	16.58	16.59	19.15	15.57	16.53	17.07	14.59	17.07	17.04	15.07	17.09	16.59	16.6	19.61	17.09	16.64	17.59	18.1	14.62	16.1	16.57	16.58	18.15
	2015-12-08	23:59:00	N	13.54	17.1	16.03	16.13	17.1	16.11	17.11	16.58	17.09	19.15	16.07	16.53	17.07	15.09	16.57	17.04	15.57	17.09	16.59	16.1	19.11	16.09	16.13	17.09	17.6	15.12	16.1	16.57	16.58	18.65
	2015-12-09	00:59:00	N	15.05	16.6	16.53	16.13	17.1	16.11	17.61	16.58	17.09	19.15	16.07	17.03	17.07	16.09	17.07	17.04	16.07	17.09	17.09	16.1	19.11	18.09	15.63	16.59	17.6	15.12	16.1	17.07	17.08	18.65
	2015-12-09	01:59:00	N	15.55	17.1	17.04	16.13	17.1	16.11	17.11	17.09	17.59	19.15	15.57	17.03	17.07	16.09	17.07	17.04	16.07	17.59	17.09	17.61	19.11	18.09	17.14	17.59	17.6	15.12	16.1	16.57	16.58	18.65
	2015-12-09	02:59:00	N	15.55	17.1	17.04	15.62	16.6	15.61	17.11	16.58	17.09	18.65	15.07	16.53	17.07	15.59	17.07	17.04	15.57	17.09	16.59	18.11	19.61	17.59	18.14	18.09	18.1	14.62	16.1	16.57	16.08	18.15
	2015-12-09	03:59:00	N	15.55	17.1	17.04	15.62	16.6	15.61	16.61	16.58	17.09	18.65	15.07	16.03	17.07	15.59	17.07	17.04	15.57	17.09	16.59	17.61	19.11	17.59	17.64	18.09	18.1	14.62	15.6	16.57	16.08	18.15
	2015-12-09	04:59:00	N	14.04	16.6	16.03	15.62	16.6	15.61	16.61	16.58	17.09	18.65	15.57	16.03	16.57	15.09	16.57	16.54	15.07	16.59	16.59	16.6	19.11	17.59	17.64	18.09	18.1	14.62	16.1	16.57	16.08	18.15
	2015-12-09	05:59:00	D	14.54	16.6	16.03	15.12	16.1	15.11	16.61	16.08	16.09	18.15	14.07	15.53	16.57	14.59	16.57	16.54	14.07	16.59	16.08	16.6	19.11	16.09	17.14	17.59	18.1	14.12	15.6	16.07	15.58	17.65
	2015-12-09	06:59:00	D	15.05	17.1	16.03	15.62	16.1	15.61	16.61	16.08	16.59	18.15	14.57	15.53	16.57	14.59	16.57	16.54	14.57	16.09	16.08	17.11	19.11	16.09	16.64	17.59	18.1	14.62	15.6	16.07	15.58	17.65
	2015-12-09	07:59:00	D	16.05	17.1	17.04	16.13	16.6	16.11	16.61	16.08	17.09	18.15	15.57	16.03	16.57	15.59	17.07	16.54	15.57	16.59	16.59	18.11	19.61	17.59	18.14	18.09	18.1	14.62	15.6	16.07	15.58	17.65
	2015-12-09	08:59:00	D	23.56	19.1	19.04	18.13	17.6	18.62	17.61	16.58	18.59	18.65	17.07	16.03	16.57	17.59	17.57	17.04	17.07	17.59	17.09	20.11	20.11	18.09	20.14	18.59	18.6	16.13	16.1	17.07	16.58	18.65
	2015-12-09	09:59:00	D	25.06	19.6	20.54	20.63	19.1	20.12	17.61	17.09	20.09	19.15	18.57	16.53	16.57	17.59	17.57	17.54	18.07	17.59	17.59	21.11	20.11	19.09	22.64	19.09	19.6	18.13	17.1	18.58	17.58	20.15
	2015-12-09	10:59:00	D	30.05	20.6	22.04	20.13	19.6	21.12	18.61	18.09	21.59	19.65	19.07	17.03	17.07	19.6	18.07	18.04	19.57	19.1	18.59	21.61	20.61	22.6	24.64	19.59	20.1	19.63	17.6	19.58	19.09	21.65
	2015-12-09	11:59:00	D	26.56	20.6	23.54	22.63	21.1	22.12	19.61	18.59	23.6	21.66	22.08	18.03	17.57	21.1	19.07	19.05	21.07	20.1	20.09	23.11	21.61	25.1	22.64	19.59	20.1	23.13	19.6	23.08	23.59	26.15
	2015-12-09	12:59:00	D	26.56	21.6	23.54	26.63	25.61	28.62	21.11	21.59	26.1	23.66	25.08	18.53	18.07	25.6	20.07	21.05	23.58	22.6	24.6	27.11	22.11	24.6	23.14	19.59	20.6	24.13	21.61	26.58	23.09	28.15
	2015-12-09	13:59:00	D	31.55	23.1	28.04	25.13	26.11	24.62	21.61	21.59	28.59	26.16	23.58	20.03	19.07	27.1	21.07	24.05	24.58	24.1	23.6	24.61	22.61	25.6	23.14	19.59	21.1	27.63	21.11	27.58	23.59	29.65
	2015-12-09	14:59:00	D	26.06	23.1	25.04	27.13	26.11	25.62	22.11	21.09	27.1	26.16	23.58	22.03	19.07	25.6	21.07	23.05	25.08	23.6	25.6	27.61	23.11	24.1	22.64	20.09	20.6	24.13	21.11	23.08	22.59	25.65
	2015-12-09	15:59:00	D	25.56	23.6	25.54	25.13	26.61	25.12	22.11	21.09	26.1	25.66	22.58	23.03	19.57	25.1	21.07	22.05	25.58	24.1	23.1	29.61	26.11	22.6	23.14	20.09	21.1	23.13	21.11	22.08	22.09	29.15
	2015-12-09	16:59:00	D	24.56	23.1	25.54	20.63	22.61	20.12	20.61	20.09	23.6	23.66	22.58	25.03	19.57	24.6	20.57	21.55	28.08	24.6	22.09	35.1	30.11	21.6	22.64	20.09	21.1	21.63	20.1	21.08	21.09	25.15
	2015-12-09	17:59:00	D	28.56	24.1	24.54	17.63	19.6	18.12	19.61	19.09	25.1	23.66	20.07	21.53	18.57	23.1	20.07	20.55	22.58	24.1	21.59	29.11	27.61	21.1	21.14	19.59	20.1	19.13	19.1	21.08	18.08	22.65
	2015-12-09	18:59:00	D	18.55	21.6	19.54	16.63	18.1	17.12	18.61	18.09	21.59	22.16	19.07	19.53	18.57	17.59	18.57	19.55	18.07	20.1	20.09	23.11	24.61	18.59	19.64	19.09	19.6	16.13	18.1	19.08	16.58	20.15
	2015-12-09	19:59:00	D	15.55	19.6	17.54	15.62	17.6	16.11	17.61	17.09	19.09	21.16	16.57	18.53	18.07	17.09	17.57	18.04	17.07	19.1	18.59	18.11	21.61	19.59	17.64	18.09	18.6	15.12	16.6	17.58	15.58	19.15
	2015-12-09	20:59:00	N	12.04	17.6	15.03	15.12	16.1	15.11	16.61	16.58	17.09	20.15	15.07	16.53	17.57	15.09	17.07	17.04	15.07	17.09	17.59	16.1	20.61	15.59	15.63	16.59	17.6	13.12	15.1	16.07	14.58	17.65
	2015-12-09	21:59:00	N	9.53	15.1	12.53	13.62	15.1	13.61	15.61	16.08	15.59	19.15	13.56	15.53	17.07	13.59	16.06	16.54	13.56	16.59	16.59	15.6	19.61	15.59	13.63	14.58	16.6	12.62	14.6	15.07	14.08	17.14
	2015-12-09	22:59:00	N	8.53	14.09	11.03	12.62	14.1	12.1	15.11	15.08	14.59	18.65	12.56	14.02	16.57	12.58	15.56	16.04	12.56	16.09	15.58	15.1	19.11	14.59	11.62	13.08	15.6	12.12	14.09	15.07	13.07	16.64
	2015-12-09	23:59:00	N	7.52	13.09	10.53	12.12	13.09	11.1	14.61	14.08	13.58	17.65	11.56	13.02	16.07	12.08	15.06	15.04	12.06	14.59	15.08	14.1	18.61	13.09	10.62	12.08	14.59	11.62	14.09	14.57	13.07	16.14
	2015-12-10	00:59:00	N	7.02	12.59	9.52	11.61	12.59	10.6	14.11	13.58	12.08	16.65	10.56	12.52	15.57	12.08	14.56	15.04	11.56	14.09	14.58	12.6	18.11	13.09	10.12	11.58	14.09	11.62	13.59	14.07	13.07	15.64
	2015-12-10	01:59:00	N	6.52	12.09	9.02	11.11	12.09	10.6	13.61	13.58	11.58	16.15	10.06	11.52	15.07	10.58	14.06	14.04	10.06	12.58	13.58	12.6	17.61	11.58	9.12	11.08	13.59	11.12	13.09	14.07	13.57	15.14
	2015-12-10	02:59:00	N	6.02	11.59	8.52	11.11	11.59	9.6	13.61	13.08	10.58	15.65	9.05	10.52	14.57	10.08	13.06	13.54	8.55	11.08	12.57	10.59	17.11	10.58	9.12	10.57	13.09	10.61	13.09	13.57	13.07	15.14
	2015-12-10	03:59:00	N	6.02	11.09	8.52	10.61	11.59	10.6	13.61	12.58	11.08	15.65	9.05	10.52	14.07	9.57	12.55	13.04	8.55	10.58	12.07	10.59	16.6	10.08	8.62	10.07	13.09	10.61	13.09	13.57	13.07	14.64
	2015-12-10	04:59:00	N	6.02	10.59	8.52	10.61	11.59	10.1	13.61	12.58	11.08	15.65	9.05	10.01	14.07	9.07	12.55	13.04	8.05	10.58	12.07	10.59	16.1	10.08	8.62	10.07	12.59	11.12	13.09	14.07	13.07	14.64
	2015-12-10	05:59:00	D	5.52	10.59	8.02	11.11	12.09	10.1	13.61	12.58	12.08	16.15	9.05	10.52	14.07	9.57	12.05	13.04	8.55	10.58	12.07	9.59	15.6	10.08	8.11	10.07	12.59	11.62	13.09	14.07	13.07	14.64
	2015-12-10	06:59:00	D	6.02	10.59	8.52	12.12	12.59	11.1	13.61	12.58	12.58	16.15	9.55	10.52	14.07	11.08	12.55	13.54	11.06	12.08	12.57	10.59	15.6	11.58	8.11	10.07	12.09	11.12	13.09	14.07	13.07	14.64
	2015-12-10	07:59:00	D	13.54	12.59	14.53	17.63	16.1	17.12	15.61	14.58	13.58	16.65	12.56	11.52	14.07	12.58	13.56	14.04	13.06	13.59	13.58	16.1	17.11	15.59	13.13	11.58	13.59	15.62	14.6	15.57	16.58	17.65
	2015-12-10	08:59:00	D	27.06	15.6	19.04	18.63	18.1	18.62	16.61	16.08	17.59	17.65	16.57	15.02	15.07	15.59	15.06	15.54	15.57	15.59	15.08	20.11	18.11	19.59	20.14	13.58	16.1	17.13	16.6	16.57	21.09	19.65
	2015-12-10	09:59:00	D	25.06	18.1	20.04	24.63	22.61	26.12	19.11	18.09	19.59	18.65	19.07	15.53	15.57	18.1	16.57	16.54	18.07	17.09	16.59	21.61	19.11	21.1	23.14	15.58	18.1	17.63	17.6	18.08	24.09	23.15
	2015-12-10	10:59:00	D	34.05	20.6	23.04	28.13	23.11	24.12	20.61	19.59	22.09	20.66	21.57	17.03	16.07	21.1	17.57	17.54	20.57	19.1	18.59	28.11	20.61	22.6	26.64	16.59	19.6	19.63	18.6	23.08	25.09	29.65
	2015-12-10	11:59:00	D	27.56	21.6	24.04	26.63	24.61	24.12	21.11	20.09	25.1	22.66	24.58	18.03	17.07	27.1	20.57	19.05	22.08	22.1	21.59	24.11	23.61	25.1	25.14	17.59	20.1	21.13	19.6	24.58	25.59	32.65
	2015-12-10	12:59:00	D	31.05	23.1	24.54	26.13	26.11	28.62	22.11	22.09	26.6	24.66	24.08	18.53	18.07	27.6	21.57	21.55	23.08	23.6	27.6	28.61	22.61	27.1	27.64	18.09	21.1	23.63	22.11	28.58	25.09	32.15
	2015-12-10	13:59:00	D	30.05	24.6	26.54	28.63	29.1	26.12	22.11	21.59	27.1	25.66	23.58	19.03	18.57	28.1	21.07	23.55	24.08	23.1	23.6	25.11	23.11	28.1	29.14	18.59	23.1	29.63	22.11	30.08	24.09	32.15
	2015-12-10	14:59:00	D	26.06	22.6	26.54	24.13	26.61	24.62	23.12	21.59	27.6	27.16	22.58	23.03	19.07	29.6	21.57	24.55	26.08	24.6	26.1	29.11	23.11	25.6	27.64	19.09	22.6	23.13	21.61	24.08	23.59	27.15
	2015-12-10	15:59:00	D	27.06	24.1	29.04	23.63	27.6	24.62	23.12	21.59	26.1	26.16	22.08	22.03	19.07	26.1	22.07	24.55	26.08	24.6	23.6	30.61	26.11	26.1	27.64	19.09	22.6	21.13	20.1	22.58	22.09	28.15
	2015-12-10	16:59:00	D	26.56	25.1	31.04	22.63	24.11	23.62	22.11	21.09	25.1	24.66	23.08	24.53	19.07	24.1	21.57	22.55	23.08	22.6	21.59	31.61	28.61	23.6	25.64	20.09	22.6	20.13	19.6	21.08	21.09	25.15
	2015-12-10	17:59:00	D	28.06	25.6	25.54	21.13	22.61	22.62	22.61	20.59	25.6	24.66	21.57	23.03	19.07	23.1	21.57	22.05	21.57	23.1	21.59	30.61	28.11	22.6	24.14	20.09	21.6	20.63	19.6	21.08	20.59	22.65
	2015-12-10	18:59:00	D	20.55	22.6	21.54	18.63	20.6	19.12	20.61	19.59	22.59	23.16	20.57	22.03	19.07	20.1	19.57	20.05	20.07	21.1	20.09	23.61	24.61	22.1	21.64	19.59	21.1	18.13	19.1	20.08	19.09	21.65
	2015-12-10	19:59:00	D	17.55	20.6	19.54	18.63	20.1	18.62	19.61	18.59	19.59	21.66	18.07	19.53	18.57	17.59	18.57	19.05	17.57	19.6	19.09	18.61	22.11	19.59	19.14	19.09	19.6	17.13	18.1	19.08	19.09	20.65
	2015-12-10	20:59:00	N	16.05	19.6	18.04	16.63	18.6	16.62	18.61	18.09	18.09	20.66	16.57	18.03	18.07	15.59	17.57	18.04	15.07	18.1	17.59	18.11	21.61	17.59	17.64	18.09	19.1	15.62	17.1	17.58	18.08	19.65
	2015-12-10	21:59:00	N	16.55	19.1	18.54	14.62	17.1	15.11	17.11	17.09	16.59	19.15	15.57	17.03	17.57	15.59	17.57	17.54	15.07	17.09	17.09	17.61	20.61	17.09	15.13	16.09	18.1	14.12	16.1	16.57	16.58	18.65
	2015-12-10	22:59:00	N	15.55	18.6	17.54	14.62	16.6	14.61	16.61	16.58	16.09	18.65	14.57	16.03	17.07	13.59	16.57	16.54	13.56	15.59	16.08	17.61	20.61	16.59	14.63	15.58	17.1	13.62	15.1	16.07	15.58	18.15
	2015-12-10	23:59:00	N	13.54	17.6	15.53	13.62	15.1	13.61	15.61	15.58	15.09	18.15	13.56	15.02	16.57	13.09	16.06	16.04	13.06	15.09	15.58	17.11	19.61	16.09	15.13	15.58	17.1	13.12	14.6	15.57	14.58	17.14
	2015-12-11	00:59:00	N	14.04	16.6	16.03	13.62	15.1	13.61	15.61	15.08	15.09	17.65	13.06	14.02	16.07	12.08	15.56	15.54	12.56	14.59	15.08	16.1	19.11	15.59	14.13	15.08	16.6	12.62	14.09	15.07	14.08	16.64
	2015-12-11	01:59:00	N	14.04	17.1	15.53	13.12	14.6	13.11	15.11	15.08	14.59	17.15	13.06	14.02	15.57	12.08	15.06	15.04	12.56	14.09	14.58	15.6	18.61	15.59	15.63	15.58	16.6	12.12	13.59	14.57	13.57	16.14
	2015-12-11	02:59:00	N	12.04	16.1	14.03	11.11	13.59	11.6	14.61	14.08	13.08	16.65	11.56	13.02	15.57	11.58	15.06	14.54	11.56	13.59	14.58	15.1	18.11	15.09	13.13	14.08	15.6	10.61	13.09	14.07	12.57	15.14
	2015-12-11	03:59:00	N	9.53	14.59	11.53	11.11	12.59	11.6	13.61	13.58	12.08	16.15	11.06	12.02	15.07	11.08	14.06	14.04	11.06	13.09	13.58	14.6	17.61	14.59	10.62	12.08	14.59	11.62	13.09	13.57	12.57	14.64
	2015-12-11	04:59:00	N	8.53	13.59	10.53	10.11	12.09	11.1	13.1	13.08	12.08	15.65	11.06	12.02	14.57	11.08	14.06	14.04	11.06	13.09	13.58	13.6	17.11	14.59	9.62	11.08	13.59	10.61	12.59	13.57	12.07	14.14
	2015-12-11	05:59:00	D	8.03	13.09	11.03	9.61	11.09	11.1	13.1	13.08	10.58	15.14	9.55	11.02	14.57	9.57	13.06	13.04	10.56	12.08	12.57	12.1	16.6	12.08	10.12	11.58	13.59	10.61	12.59	13.06	12.07	13.64
	2015-12-11	06:59:00	D	10.03	13.09	13.03	12.62	13.09	12.61	13.61	13.08	12.58	15.14	10.56	11.02	14.07	10.58	13.06	13.54	11.06	12.58	13.08	13.1	16.6	13.59	10.12	11.58	13.59	12.12	13.09	14.07	14.08	15.14
	2015-12-11	07:59:00	D	15.55	14.59	16.53	14.62	15.1	15.11	15.11	14.58	15.59	16.15	14.07	13.52	14.57	14.09	14.56	14.04	14.57	15.09	14.08	16.1	17.11	16.59	15.13	13.08	15.1	13.12	14.09	15.07	15.08	17.14
	2015-12-11	08:59:00	D	22.56	16.6	19.04	16.63	16.1	16.11	15.61	15.08	16.09	16.65	14.57	14.52	15.07	14.59	15.56	15.54	15.07	15.59	15.58	17.11	18.11	15.09	18.14	14.58	16.6	16.13	15.1	16.57	17.58	18.15
	2015-12-11	09:59:00	D	21.55	17.6	19.04	17.63	18.1	18.62	17.11	16.58	17.59	17.65	15.57	15.02	15.07	15.09	16.06	16.54	15.07	16.09	16.59	19.11	18.61	18.09	19.14	15.58	17.1	16.13	15.6	17.58	17.08	19.65
	2015-12-11	10:59:00	D	20.55	18.6	19.54	22.63	21.6	20.12	17.61	16.58	19.09	18.15	17.57	15.53	15.57	17.59	16.57	16.54	17.57	16.59	17.09	19.11	19.61	18.59	18.14	16.09	17.6	17.13	16.6	20.58	18.58	23.65
	2015-12-11	11:59:00	D	25.06	20.6	21.54	21.63	20.6	19.12	18.11	17.59	19.59	19.15	18.07	16.03	16.07	18.6	17.07	17.04	18.57	17.59	18.09	22.61	21.11	19.59	21.64	16.59	18.1	18.13	17.6	21.58	19.09	25.65
	2015-12-11	12:59:00	D	22.56	21.1	20.54	21.63	21.6	20.62	18.61	18.09	20.59	19.15	19.07	16.53	16.57	20.1	17.57	18.04	19.07	18.6	20.09	25.11	21.11	20.6	20.64	17.09	18.1	19.63	18.6	24.08	19.59	25.65
	2015-12-11	13:59:00	D	25.56	22.1	22.54	23.63	22.1	21.12	18.61	17.59	24.1	21.16	19.07	17.03	16.57	22.6	17.57	19.55	20.57	20.6	19.59	22.61	21.61	21.1	22.14	17.59	19.1	25.13	19.1	27.58	20.09	26.65
	2015-12-11	14:59:00	D	24.56	21.6	22.54	20.13	20.6	17.12	18.11	17.09	23.6	23.16	19.57	19.03	17.07	22.6	18.07	20.05	20.57	20.6	22.09	25.11	21.61	21.1	22.64	17.59	19.6	21.13	18.6	22.58	18.58	23.65
	2015-12-11	15:59:00	D	22.06	22.1	23.04	19.13	20.1	17.12	17.11	16.58	24.1	22.16	19.07	20.03	17.57	22.6	18.57	20.05	21.07	21.1	19.59	27.11	25.11	21.1	21.14	18.09	19.1	19.63	18.1	20.08	17.58	25.65
	2015-12-11	16:59:00	D	20.55	21.1	20.04	17.13	18.6	16.11	17.11	16.58	25.1	22.16	19.07	21.03	17.57	21.6	18.57	20.05	24.58	22.6	19.09	30.61	27.61	19.59	19.14	17.59	18.1	17.13	17.6	19.08	16.08	21.15
	2015-12-11	17:59:00	D	20.05	21.6	18.54	15.62	17.1	14.61	16.61	15.58	23.1	21.66	16.57	19.53	17.07	22.1	17.57	18.54	20.07	22.1	18.59	24.61	25.11	17.59	18.64	17.09	17.6	17.13	16.6	18.58	15.08	18.65
	2015-12-11	18:59:00	D	15.55	18.6	16.53	14.62	15.6	14.11	15.61	15.08	18.59	20.15	15.07	16.53	16.57	15.09	16.06	17.04	15.07	17.59	17.59	20.11	22.11	17.59	17.14	16.59	17.1	13.62	15.1	16.57	14.08	17.65
	2015-12-11	19:59:00	D	14.04	17.1	15.03	12.62	13.59	13.11	14.11	14.08	16.09	18.65	13.56	14.52	16.07	13.59	14.56	15.54	13.56	15.09	15.58	15.6	19.61	17.09	15.63	16.09	16.6	12.12	14.09	15.07	12.57	16.14
	2015-12-11	20:59:00	N	9.53	15.1	13.03	12.12	13.09	12.1	13.61	13.58	14.08	17.65	11.56	13.02	15.07	11.58	13.56	14.54	11.56	13.59	14.08	14.6	18.61	14.59	13.13	14.08	15.6	11.12	13.09	14.07	12.07	15.14
	2015-12-11	21:59:00	N	8.53	13.09	13.03	11.61	12.59	11.6	13.1	13.08	13.08	17.15	11.56	13.02	15.07	11.58	13.56	14.04	11.06	13.59	13.58	13.6	18.11	13.59	13.63	14.08	15.1	10.61	12.59	13.57	12.07	14.64
	2015-12-11	22:59:00	N	7.02	12.09	12.03	11.61	12.59	11.6	13.1	13.08	12.58	16.65	11.06	12.02	14.57	11.58	13.06	13.54	11.56	13.09	13.58	13.1	17.61	14.09	10.62	12.08	14.09	11.12	12.59	13.06	11.57	14.14
	2015-12-11	23:59:00	N	5.01	11.09	10.53	11.11	12.09	11.6	12.6	12.58	13.08	16.65	11.06	12.02	14.57	11.08	13.06	13.54	11.06	13.09	13.08	14.1	17.11	13.59	8.62	10.07	13.09	10.61	12.09	13.06	11.57	14.14
	2015-12-12	1900-01-02 00:59:00	N	6.52	10.59	9.02	10.61	11.09	11.6	12.1	12.08	11.08	16.15	10.06	11.52	14.07	10.08	12.55	13.04	10.06	12.58	12.57	14.1	17.61	12.58	9.62	11.08	13.09	10.11	11.59	12.56	10.57	13.14
	2015-12-12	1900-01-02 01:59:00	N	8.53	12.09	10.03	11.11	11.59	11.6	12.6	12.08	11.58	15.65	9.55	10.52	13.56	9.57	12.55	12.53	10.06	12.08	12.57	12.1	16.6	12.08	11.62	12.08	13.59	10.11	11.59	12.56	11.07	13.14
	2015-12-12	1900-01-02 02:59:00	N	3.51	10.09	6.52	11.61	12.09	12.1	12.6	12.58	13.08	16.15	11.56	12.02	14.07	12.08	13.06	13.54	12.06	13.59	13.08	11.59	16.6	12.08	8.11	9.57	12.09	10.61	12.09	13.06	11.57	13.64
	2015-12-12	1900-01-02 03:59:00	N	2	8.59	5.02	11.11	11.59	11.6	12.6	12.58	12.58	15.65	11.06	12.02	14.07	11.58	13.06	13.54	11.56	13.09	13.08	10.09	16.1	13.59	6.11	8.07	11.59	10.61	12.09	12.56	11.07	13.14
	2015-12-12	1900-01-02 04:59:00	N	1.5	7.58	5.02	11.11	11.59	11.6	12.6	12.58	12.08	15.65	11.06	12.02	14.07	11.08	13.06	13.54	11.06	13.09	13.08	10.59	15.6	13.59	5.61	7.07	11.09	10.11	11.59	12.56	11.07	13.14
	2015-12-12	1900-01-02 05:59:00	D	1.5	7.08	4.01	11.11	11.59	11.6	12.6	12.58	12.58	15.65	10.56	11.52	13.56	10.58	13.06	13.04	10.56	12.58	12.57	13.6	16.1	11.08	5.1	7.07	10.59	10.61	12.09	12.56	11.07	13.14
	2015-12-12	1900-01-02 06:59:00	D	5.52	8.08	6.52	11.61	11.59	11.6	12.6	12.58	12.58	15.65	11.06	11.52	13.56	10.58	12.55	13.04	11.06	12.58	12.57	12.6	16.6	14.59	8.62	9.57	11.09	10.61	12.09	12.56	11.57	13.64
	2015-12-12	1900-01-02 07:59:00	D	11.54	11.09	11.03	13.62	13.59	13.11	13.61	13.08	14.59	15.65	13.06	12.52	14.07	13.09	13.56	14.04	13.06	14.09	14.08	14.6	17.11	15.59	12.13	11.08	12.59	12.12	12.59	13.57	12.57	14.14
	2015-12-12	1900-01-02 08:59:00	D	17.55	13.59	15.53	16.13	15.1	15.61	14.61	14.08	16.59	16.65	14.57	13.52	14.07	14.59	14.06	14.54	15.07	15.09	15.08	16.6	17.61	17.59	15.63	12.58	14.09	14.12	14.09	15.07	14.58	16.64
	2015-12-12	1900-01-02 09:59:00	D	21.05	15.6	18.04	19.63	19.1	17.62	16.61	15.08	18.09	17.15	16.07	14.52	14.57	17.09	15.06	15.54	18.07	17.09	16.59	19.11	18.61	19.09	17.64	13.58	15.1	16.13	14.6	16.57	15.58	18.15
	2015-12-12	1900-01-02 10:59:00	D	27.06	18.1	20.54	26.13	21.6	18.62	18.11	16.08	19.09	18.15	16.57	15.53	15.07	19.1	16.57	16.54	20.07	18.1	19.09	20.61	19.61	19.59	18.64	14.58	16.1	17.63	15.6	19.08	16.58	19.65
	2015-12-12	1900-01-02 11:59:00	D	27.06	19.6	22.54	24.63	22.61	21.12	19.11	17.09	22.09	21.16	22.08	16.53	16.07	22.6	18.07	17.04	25.58	20.1	24.1	22.11	20.11	23.1	19.64	15.08	17.6	19.13	17.1	22.58	19.09	27.65
	2015-12-12	1900-01-02 12:59:00	D	27.56	21.6	23.54	24.63	23.11	20.62	19.61	19.09	24.1	22.66	22.58	17.03	16.57	23.6	20.07	19.55	24.08	23.1	27.6	27.61	21.11	25.6	21.64	15.58	18.6	20.13	19.1	26.08	19.09	29.65
	2015-12-12	1900-01-02 13:59:00	D	28.06	22.6	24.54	26.63	24.11	20.62	19.61	19.09	22.59	23.16	20.57	17.53	17.57	23.6	19.57	23.05	22.58	23.1	23.6	23.11	21.11	27.6	24.14	16.09	20.6	25.63	18.1	26.58	18.58	27.65
	2015-12-12	1900-01-02 14:59:00	D	25.06	21.6	25.04	21.13	22.1	20.12	19.61	18.09	23.1	24.16	19.07	20.03	17.07	24.1	19.07	21.05	23.08	22.1	25.1	25.11	21.11	22.1	22.64	16.59	20.6	20.63	18.1	21.58	17.58	23.15
	2015-12-12	1900-01-02 15:59:00	D	23.56	22.1	25.54	19.63	21.6	18.62	19.11	17.59	23.1	23.66	19.57	20.53	17.57	22.6	19.07	20.55	22.58	22.1	21.59	27.11	24.11	21.1	22.14	17.09	19.6	19.63	17.6	19.58	17.08	26.15
	2015-12-12	16:59:00	D	24.06	22.1	25.54	18.13	19.6	19.62	18.61	17.59	24.1	22.66	21.57	23.03	17.57	21.1	18.57	20.05	26.08	24.1	20.09	33.11	28.61	19.59	20.14	17.59	19.1	17.63	17.1	18.58	16.58	22.15
	2015-12-12	17:59:00	D	24.56	21.6	22.04	16.63	18.1	17.62	18.11	17.09	23.1	22.16	18.57	20.03	17.57	21.1	18.07	18.54	20.07	21.6	19.59	25.61	25.11	19.59	18.64	17.59	18.6	17.63	16.6	19.08	15.58	19.65
	2015-12-12	18:59:00	D	17.55	20.1	18.04	14.62	16.6	15.61	17.11	16.08	18.59	20.15	17.57	18.53	17.07	17.09	17.07	17.54	18.07	20.6	19.09	21.61	22.61	20.6	17.64	17.09	17.6	15.12	16.1	17.07	14.08	17.65
	2015-12-12	19:59:00	D	14.54	18.1	16.03	13.12	15.1	14.11	15.61	15.08	16.09	19.15	14.57	16.03	16.57	15.09	16.06	16.54	14.57	17.09	17.09	16.6	20.11	19.09	16.13	16.59	17.1	12.62	14.6	15.57	13.07	16.64
	2015-12-12	20:59:00	N	10.03	15.6	14.03	11.11	13.09	12.1	14.61	14.08	14.08	17.65	12.06	13.52	15.57	11.58	14.56	15.04	11.56	15.09	15.08	14.1	18.61	13.59	14.13	14.58	16.1	11.12	13.09	14.07	12.57	15.64
	2015-12-12	21:59:00	N	7.02	12.59	10.03	11.11	13.59	11.1	13.61	13.58	13.08	17.15	10.56	12.52	15.07	11.08	14.06	14.54	10.06	13.59	14.08	13.6	18.11	11.08	11.12	12.58	15.1	10.61	12.59	13.57	12.07	15.14
	2015-12-12	22:59:00	N	5.52	11.59	8.52	11.61	13.59	11.6	13.61	13.08	12.08	16.65	9.55	11.52	14.57	10.08	13.56	13.54	9.56	13.09	13.08	11.09	17.11	10.08	9.12	10.57	13.59	10.61	12.59	13.06	12.07	14.64
	2015-12-12	23:59:00	N	4.51	10.59	7.52	11.61	13.59	11.1	13.61	13.08	11.58	16.65	9.55	11.02	14.07	9.57	13.06	13.04	9.56	12.58	13.08	10.09	16.6	9.58	8.11	10.07	13.09	10.61	12.59	13.06	12.07	14.64
	2015-12-13	00:59:00	N	4.51	10.09	7.02	11.11	12.59	10.1	13.1	12.58	11.08	16.15	9.05	10.52	14.07	9.57	12.55	13.04	8.55	11.58	12.57	8.59	15.6	9.08	7.61	9.07	12.09	10.61	12.09	13.06	12.07	14.14
	2015-12-13	01:59:00	N	4.01	9.59	6.52	10.61	12.59	9.6	13.1	12.08	11.08	15.65	8.55	10.01	13.56	9.07	12.05	12.53	8.05	10.58	12.07	8.59	15.1	8.57	7.11	8.57	11.59	10.61	12.09	12.56	12.07	14.14
	2015-12-13	02:59:00	N	3.01	8.59	6.02	11.11	12.59	9.6	12.6	12.08	10.58	15.65	8.55	10.01	13.56	8.07	11.55	12.03	8.55	10.58	11.57	8.09	14.6	9.08	6.61	8.57	11.59	11.12	12.59	13.06	12.07	14.14
	2015-12-13	03:59:00	N	4.01	9.09	6.52	11.11	12.59	9.6	12.6	11.58	10.58	15.14	8.55	9.51	13.06	8.07	11.55	12.03	8.55	10.58	11.57	8.09	14.6	9.58	6.61	8.07	11.09	11.12	12.09	13.06	12.07	14.14
	2015-12-13	04:59:00	N	4.51	9.09	6.52	10.61	12.59	9.6	12.6	11.58	11.08	15.14	8.55	9.51	13.06	9.57	12.05	12.53	9.05	11.58	11.57	8.59	14.6	9.58	6.61	8.57	11.09	11.12	12.59	13.06	12.07	14.14
	2015-12-13	05:59:00	D	4.01	9.09	6.02	10.61	12.09	9.6	12.6	11.58	10.58	15.14	8.05	9.51	13.06	9.57	12.05	12.53	9.05	11.58	12.07	8.59	14.6	9.08	6.61	8.57	11.09	10.11	11.59	12.56	12.07	13.64
	2015-12-13	06:59:00	D	6.52	9.59	8.02	10.61	12.09	10.1	12.6	12.08	11.08	15.14	9.05	10.01	13.06	10.08	12.05	12.53	9.56	11.58	12.07	10.59	14.6	10.08	7.61	9.07	11.09	11.62	12.09	13.06	12.57	13.64
	2015-12-13	07:59:00	D	12.04	12.09	13.03	13.62	13.59	13.61	14.11	13.08	14.08	15.65	12.06	11.52	13.56	13.09	13.06	13.04	13.06	13.09	13.08	14.6	16.1	14.59	12.13	10.57	12.59	15.12	14.09	14.57	13.57	15.14
	2015-12-13	08:59:00	D	19.55	14.09	17.04	17.13	16.1	16.62	15.61	14.58	16.59	16.65	15.57	13.52	14.07	16.09	14.56	14.54	17.07	15.59	15.08	17.11	17.11	18.59	16.64	12.58	14.09	18.13	16.1	16.57	16.58	17.65
	2015-12-13	09:59:00	D	24.56	16.6	20.54	24.13	21.6	24.62	18.11	16.58	19.59	17.65	20.07	15.02	15.07	20.6	16.06	16.04	20.57	17.09	16.59	19.61	18.11	22.1	20.14	13.58	16.1	21.13	19.1	18.08	25.09	23.15
	2015-12-13	10:59:00	D	34.05	19.6	23.54	29.13	26.11	24.12	21.61	18.59	21.59	19.65	25.08	17.03	16.07	24.6	17.57	17.54	26.58	20.6	21.59	25.61	19.11	27.6	26.14	14.58	18.1	25.13	21.61	27.58	27.59	32.15
	2015-12-13	11:59:00	D	32.05	22.1	27.04	28.13	26.11	24.12	21.61	19.59	24.1	22.16	29.57	20.03	17.57	29.1	20.57	19.55	32.07	24.1	26.6	25.11	23.11	31.1	26.64	16.09	20.1	27.13	21.61	27.08	27.09	36.14
	2015-12-13	12:59:00	D	36.05	25.1	30.54	27.13	26.61	23.62	22.61	21.09	24.6	23.16	30.07	22.53	18.57	28.6	23.58	22.55	29.57	26.6	29.59	31.61	22.61	32.09	30.64	17.09	22.1	29.63	24.61	30.08	27.59	33.15
	2015-12-13	13:59:00	D	38.04	28.1	33.54	26.13	25.61	24.12	22.11	20.59	25.1	23.16	28.58	23.53	19.07	27.1	22.58	23.05	27.08	25.6	26.1	28.11	23.61	27.6	31.14	18.09	24.1	30.63	24.11	28.58	27.59	30.65
	2015-12-13	14:59:00	D	34.55	27.6	33.54	25.63	25.11	23.62	22.11	20.59	26.6	24.16	29.57	25.03	19.57	30.1	23.08	23.55	30.57	27.1	27.6	27.11	23.61	26.6	27.14	19.09	23.1	30.13	24.61	26.58	27.59	29.15
	2015-12-13	15:59:00	D	33.55	27.1	33.54	25.63	25.61	24.62	22.11	20.09	27.1	25.16	29.57	27.03	20.07	29.1	23.58	24.05	29.57	27.1	25.6	29.61	24.61	25.6	27.14	19.09	22.6	30.63	25.11	25.58	27.59	31.65
	2015-12-13	16:59:00	D	32.05	27.1	33.54	23.63	23.61	24.62	21.61	20.09	27.6	24.66	32.07	31.53	21.07	30.1	23.08	23.55	34.07	30.1	24.1	34.6	28.61	23.1	26.64	19.09	22.1	29.63	25.11	24.58	27.09	28.65
	2015-12-13	17:59:00	D	33.55	26.6	29.54	21.13	22.1	22.62	22.11	20.09	28.1	25.16	25.58	27.03	20.07	28.1	22.58	22.55	26.08	27.6	23.6	33.11	28.61	23.1	24.14	19.09	21.6	29.13	24.11	24.58	24.59	25.15
	2015-12-13	18:59:00	D	23.06	24.1	24.04	18.13	20.1	19.12	20.61	19.09	22.09	22.66	21.57	23.53	20.07	21.6	20.57	20.55	22.08	24.6	22.09	23.11	24.61	22.6	22.64	19.09	20.6	19.63	20.61	21.08	20.09	22.65
	2015-12-13	19:59:00	D	19.55	21.6	21.04	16.13	18.6	16.62	18.61	18.09	18.59	20.66	18.07	20.03	19.07	17.59	19.07	19.05	17.57	20.1	19.59	19.11	22.11	18.59	20.64	19.09	20.1	16.63	18.1	18.58	17.58	20.65
	2015-12-13	20:59:00	N	14.04	18.6	17.04	15.12	17.6	15.11	17.61	17.09	17.09	19.65	15.57	18.03	18.07	15.09	17.57	17.54	15.07	18.1	18.09	15.6	20.61	15.59	17.64	18.09	19.1	15.62	16.6	17.07	16.58	19.15
	2015-12-13	21:59:00	N	10.53	16.1	14.03	14.12	16.6	13.61	16.61	16.08	15.59	19.15	14.57	16.53	17.57	14.09	16.57	16.54	13.06	17.09	16.59	14.1	19.11	13.09	14.63	15.58	17.6	14.12	16.1	16.07	16.08	18.65
	2015-12-13	22:59:00	N	9.03	14.59	12.53	14.12	16.6	13.11	16.11	15.58	15.09	18.65	13.56	15.53	17.07	13.09	16.06	16.04	12.56	15.59	15.58	13.1	18.61	12.58	12.63	14.08	16.1	14.12	16.1	16.07	15.58	18.15
	2015-12-13	23:59:00	N	8.03	13.59	11.53	13.62	15.6	12.61	15.61	14.58	14.59	18.15	13.56	15.53	16.57	12.58	15.06	15.54	12.56	15.09	15.08	12.1	17.61	11.58	11.62	12.58	15.1	15.12	15.6	15.57	15.58	17.14
	2015-12-14	00:59:00	N	7.52	13.09	10.53	12.62	14.1	11.6	15.11	14.08	13.58	17.65	12.56	14.02	16.07	12.08	15.06	15.04	12.06	14.59	15.08	12.1	17.11	12.08	10.62	12.08	14.59	15.12	15.6	15.07	16.08	16.64
	2015-12-14	01:59:00	N	7.52	12.59	10.03	11.11	12.09	11.1	14.11	13.08	12.58	17.15	11.06	12.52	15.57	11.58	13.56	14.04	11.06	12.58	13.58	11.09	17.11	10.58	10.62	11.58	14.09	15.12	15.1	14.57	16.08	16.14
	2015-12-14	02:59:00	N	5.52	11.09	8.52	13.12	14.1	11.6	13.61	12.58	12.58	16.65	10.06	11.02	15.07	10.58	13.06	13.54	10.06	11.58	13.08	9.59	16.1	10.08	9.12	10.57	13.59	15.62	15.6	15.07	16.08	16.14
	2015-12-14	03:59:00	N	5.01	10.09	7.52	13.62	15.1	12.1	14.11	13.08	12.08	16.65	9.55	10.52	14.57	10.08	12.05	13.04	9.05	11.08	12.07	9.09	15.6	9.58	8.11	9.57	12.59	14.62	15.6	15.07	16.08	16.14
	2015-12-14	04:59:00	N	4.51	10.09	7.02	13.12	15.1	12.1	14.61	13.58	12.08	16.65	9.55	10.52	14.07	9.07	11.55	12.53	8.55	10.58	11.57	9.09	15.1	9.58	7.61	9.07	12.09	14.12	15.1	15.07	15.58	16.64
	2015-12-14	05:59:00	D	5.01	10.09	7.02	13.12	14.6	12.1	14.61	13.58	12.58	16.65	10.06	10.52	14.07	10.08	12.55	12.53	9.56	11.08	12.07	8.59	15.1	10.08	7.11	8.57	11.59	14.62	15.1	14.57	15.58	16.14
	2015-12-14	06:59:00	D	6.02	10.09	8.52	14.12	14.6	12.61	14.61	13.58	13.08	16.65	11.06	11.52	14.07	11.08	13.06	13.04	11.56	12.58	12.57	10.09	15.1	11.58	8.11	9.57	11.59	17.13	15.6	15.07	17.58	16.64
	2015-12-14	07:59:00	D	12.04	12.59	16.53	18.13	16.6	17.62	16.11	15.08	14.08	16.65	13.56	13.52	14.57	14.09	14.06	14.54	15.07	14.59	14.08	16.6	16.6	15.59	13.13	11.08	13.09	19.13	16.6	16.57	20.59	18.65
	2015-12-14	08:59:00	D	31.05	16.6	22.04	22.13	21.6	21.12	18.61	17.09	17.09	17.65	18.07	15.02	15.57	20.1	16.06	16.04	20.07	17.09	16.08	21.11	18.11	22.6	22.64	14.58	17.1	24.63	21.61	19.08	27.09	21.65
	2015-12-14	09:59:00	D	32.55	20.1	26.54	25.13	24.61	24.62	21.61	19.09	20.59	19.65	23.58	19.53	16.57	24.6	18.57	18.04	25.08	20.1	18.59	23.11	19.11	24.6	27.14	16.09	19.1	25.13	22.61	21.58	29.09	26.15
	2015-12-14	10:59:00	D	39.54	22.6	28.54	28.63	26.61	25.12	22.61	20.59	23.1	20.66	24.08	21.03	17.57	24.6	20.07	19.55	27.08	23.1	22.09	30.61	20.61	26.1	31.14	17.09	21.1	23.13	22.61	24.08	25.59	28.15
	2015-12-14	11:59:00	D	35.55	25.1	30.04	29.63	27.11	27.12	23.12	21.59	26.6	23.16	29.57	22.53	19.07	29.6	21.57	21.05	34.57	25.6	26.1	27.11	24.11	32.09	29.64	18.09	22.6	27.13	23.61	26.58	27.59	31.65
	2015-12-14	12:59:00	D	35.55	27.6	32.04	25.63	26.11	24.62	23.12	22.09	25.6	23.66	28.58	23.53	20.07	29.6	24.08	23.05	31.07	27.6	28.59	32.61	23.61	30.1	32.14	18.59	24.1	28.63	25.11	30.08	27.59	31.65
	2015-12-14	13:59:00	D	38.04	29.6	32.54	30.13	28.1	27.12	24.62	23.09	28.59	25.66	29.57	24.53	21.07	30.6	24.08	26.55	30.57	28.1	27.6	27.61	23.61	29.6	31.64	20.09	25.1	37.62	26.61	33.08	29.09	32.65
	2015-12-14	14:59:00	D	34.55	28.6	33.04	25.63	24.61	24.62	23.12	21.59	26.6	25.16	26.58	26.03	21.57	29.6	24.08	25.55	30.57	28.1	27.6	29.11	23.61	25.6	30.14	20.59	25.1	28.63	25.61	29.08	28.09	29.65
	2015-12-14	15:59:00	D	30.55	26.6	29.54	22.63	22.61	21.62	21.61	20.09	23.6	23.16	24.08	22.53	20.07	23.6	21.57	22.05	24.58	23.6	24.1	25.11	24.11	22.6	27.64	20.59	24.1	24.63	22.11	24.08	23.09	25.65
	2015-12-14	16:59:00	D	24.06	23.6	25.54	23.13	24.11	22.62	22.11	20.09	25.6	23.66	25.58	23.53	19.57	27.6	22.07	22.55	28.58	27.6	23.6	27.61	23.61	22.6	25.14	19.59	22.1	24.63	22.61	23.58	22.09	25.15
	2015-12-14	17:59:00	D	27.06	23.1	26.04	18.13	21.1	17.62	20.11	19.09	20.59	21.66	20.07	21.53	19.07	21.1	20.57	21.05	20.57	21.6	21.59	29.61	25.61	21.1	25.14	19.59	22.1	16.63	18.6	19.58	18.08	21.65
	2015-12-14	18:59:00	D	21.55	21.6	23.04	16.13	17.6	14.61	18.11	17.59	17.59	20.66	19.07	19.53	18.57	18.1	19.07	19.05	18.57	19.6	19.09	20.11	22.11	19.09	22.64	19.09	21.1	18.63	18.1	17.58	18.58	18.65
	2015-12-14	19:59:00	D	21.55	20.6	23.04	19.13	18.1	16.62	18.11	17.09	18.59	20.66	20.07	19.53	18.07	20.1	18.57	18.54	20.57	19.6	18.59	19.11	20.61	17.59	21.64	18.59	20.1	22.63	20.1	18.08	22.59	19.65
	2015-12-14	20:59:00	N	17.55	19.6	20.04	16.13	18.1	15.61	17.61	16.58	17.09	19.65	16.07	19.03	17.57	16.09	18.57	18.54	16.07	19.6	18.09	19.61	20.61	19.09	20.64	18.09	19.6	15.62	17.1	16.57	17.58	18.15
	2015-12-14	21:59:00	N	15.05	19.1	18.04	16.13	17.6	15.11	17.11	16.08	16.59	19.65	15.57	17.53	17.57	15.09	17.57	17.04	15.07	17.59	17.09	18.61	20.11	16.59	19.14	18.59	19.1	16.13	16.6	16.07	17.58	17.65
	2015-12-14	22:59:00	N	15.55	18.6	18.54	16.63	17.1	15.61	16.61	15.58	16.09	19.15	15.57	17.03	17.07	14.59	17.07	17.04	14.57	17.09	16.59	19.11	20.11	16.09	19.64	18.59	19.1	18.13	17.6	16.07	19.09	17.65
	2015-12-14	23:59:00	N	15.55	18.1	17.54	17.63	16.6	15.61	16.61	15.58	16.59	19.15	15.57	16.53	17.07	14.59	16.57	16.54	14.57	16.09	16.08	18.61	20.11	16.09	18.64	18.09	18.6	19.13	17.6	16.57	20.09	18.15
	2015-12-15	1900-01-02 00:59:00	N	15.55	17.6	17.54	15.62	17.1	15.11	16.61	15.58	15.59	18.65	15.07	16.03	16.57	14.09	16.06	16.54	14.57	16.59	16.08	18.11	19.61	16.59	18.14	17.59	18.1	16.13	17.1	16.07	19.59	18.15
	2015-12-15	1900-01-02 01:59:00	N	14.04	17.6	16.53	15.12	16.1	13.61	16.11	15.08	15.09	18.15	14.07	15.53	16.07	14.09	16.06	16.04	13.56	15.59	15.58	18.11	19.61	15.09	17.14	17.09	18.1	19.13	17.6	16.07	19.09	18.15
	2015-12-15	1900-01-02 02:59:00	N	12.04	16.1	14.53	17.63	16.1	14.61	15.61	14.58	15.09	18.15	14.57	15.53	16.07	14.09	15.56	16.04	14.07	15.59	15.08	15.6	19.11	14.59	15.13	15.58	16.6	20.13	18.1	17.07	20.09	19.15
	2015-12-15	1900-01-02 03:59:00	N	13.04	15.6	15.03	20.63	18.6	17.62	16.61	15.58	17.09	18.65	15.07	16.03	16.07	15.09	15.56	16.04	15.57	16.09	15.58	15.1	18.61	16.59	14.13	15.08	16.1	17.63	18.1	17.58	20.59	19.15
	2015-12-15	1900-01-02 04:59:00	N	13.54	16.1	15.53	19.63	18.6	17.62	17.11	16.08	17.59	18.65	15.57	16.03	16.07	16.09	16.57	16.54	16.57	17.09	16.08	16.6	18.61	17.09	15.63	16.09	16.6	20.13	18.1	17.58	20.09	19.65
	2015-12-15	1900-01-02 05:59:00	D	14.54	16.1	16.03	16.63	17.1	16.11	17.61	16.58	17.09	18.65	15.07	17.03	16.07	16.09	17.07	17.04	17.57	17.09	16.08	16.6	18.61	17.59	17.14	16.59	17.1	17.13	17.6	17.07	19.59	18.65
	2015-12-15	1900-01-02 06:59:00	D	15.55	16.6	17.54	17.63	17.6	16.62	17.61	16.58	18.09	19.15	15.57	17.03	16.07	16.59	17.07	17.04	17.07	17.59	16.59	19.11	19.11	20.1	17.64	17.09	17.6	19.13	18.1	17.58	20.09	18.65
	2015-12-15	1900-01-02 07:59:00	D	19.55	17.6	22.54	24.13	20.6	21.12	18.11	18.09	20.09	19.15	18.07	18.03	16.57	18.6	17.57	17.54	19.57	19.1	17.59	20.61	19.61	21.6	19.64	17.59	18.1	24.13	20.1	20.08	22.59	21.15
	2015-12-15	1900-01-02 08:59:00	D	35.05	21.1	30.04	20.13	20.1	19.12	19.61	18.59	20.09	19.65	20.07	19.03	17.07	19.6	19.07	19.05	20.07	20.1	18.59	26.61	20.61	22.1	29.14	18.59	21.1	25.63	21.11	20.58	24.09	22.15
	2015-12-15	1900-01-02 09:59:00	D	23.56	22.6	26.04	25.63	22.1	25.12	20.61	20.09	24.1	20.66	21.57	20.03	18.07	22.1	19.07	19.55	22.58	21.1	19.59	22.11	21.11	22.6	25.14	19.59	21.1	22.63	20.61	20.08	23.09	22.15
	2015-12-15	1900-01-02 10:59:00	D	20.55	21.1	22.54	21.13	20.1	21.12	20.11	19.59	21.09	20.15	18.07	19.53	17.57	18.1	18.57	18.54	18.57	19.6	18.09	23.11	21.11	24.6	24.14	20.09	21.1	19.13	18.6	18.58	21.09	19.65
	2015-12-15	1900-01-02 11:59:00	D	23.56	21.6	24.54	28.13	23.61	25.12	21.11	21.09	24.6	21.66	23.08	20.53	18.07	23.1	20.07	19.55	24.08	21.1	20.59	22.11	21.11	22.1	22.14	20.09	21.6	27.63	20.61	23.08	25.09	24.65
	2015-12-15	1900-01-02 12:59:00	D	33.05	23.6	30.54	33.63	25.61	31.62	23.12	23.09	32.09	24.66	30.07	22.03	20.57	30.6	23.08	22.55	32.57	24.6	25.1	30.11	22.61	32.59	29.64	21.09	23.1	32.13	24.61	28.08	27.59	26.65
	2015-12-15	1900-01-02 13:59:00	D	35.05	24.6	33.04	38.62	29.1	33.61	25.12	24.09	33.09	26.66	32.57	23.53	21.57	35.59	24.08	27.05	35.57	29.6	25.6	32.61	24.11	43.57	34.14	21.09	26.1	40.11	25.11	27.58	29.59	27.65
	2015-12-15	1900-01-02 14:59:00	D	32.05	25.1	31.54	34.63	29.6	32.62	25.62	23.59	34.59	29.16	32.07	25.53	21.57	31.6	23.58	26.05	33.07	28.6	25.6	32.61	24.61	37.09	33.14	22.09	26.6	35.12	26.11	25.58	30.09	26.65
	2015-12-15	1900-01-02 15:59:00	D	33.05	25.6	32.04	32.63	31.1	32.12	26.61	23.59	32.09	26.66	32.07	25.03	21.57	36.59	24.58	27.05	37.56	30.1	26.1	39.59	27.11	36.09	35.63	22.09	27.1	33.63	25.61	24.58	30.09	27.65
	2015-12-15	16:59:00	D	36.05	27.1	40.03	28.13	29.1	28.12	25.62	23.09	32.59	27.16	36.57	29.03	21.57	35.59	26.08	27.55	39.56	34.09	25.6	48.07	34.11	34.09	34.63	22.59	26.6	32.13	25.61	23.58	29.09	25.65
	2015-12-15	17:59:00	D	40.04	28.1	36.03	25.63	25.61	26.62	25.12	22.09	31.59	27.66	30.07	28.53	21.57	32.6	25.08	26.05	31.57	32.1	25.1	37.6	32.11	30.6	33.64	22.59	26.6	31.63	25.61	23.58	27.59	23.65
	2015-12-15	18:59:00	D	31.55	27.6	32.04	23.13	23.61	24.12	23.62	21.09	27.1	25.66	26.58	26.03	20.57	26.1	23.58	24.05	28.08	29.1	23.6	29.11	27.61	28.1	30.14	23.09	26.1	25.13	23.11	21.58	24.09	22.15
	2015-12-15	19:59:00	D	25.56	25.1	26.54	21.13	21.6	22.12	22.11	20.59	24.1	24.16	23.08	23.53	20.07	23.6	22.07	22.05	23.58	24.1	22.09	23.61	25.11	26.1	25.64	22.59	24.1	22.63	21.11	20.08	22.59	20.65
	2015-12-15	20:59:00	N	19.05	22.1	22.54	20.13	20.6	19.12	20.11	18.59	21.59	22.66	19.57	21.03	19.07	19.6	20.07	20.55	19.57	21.6	20.09	20.61	23.11	20.6	22.64	21.59	22.6	20.13	19.6	18.58	21.59	19.65
	2015-12-15	21:59:00	N	16.55	20.1	20.04	19.63	20.1	18.62	19.11	17.59	19.59	21.66	18.07	19.53	18.57	18.6	19.07	19.55	18.57	20.1	18.59	19.61	22.11	19.59	20.14	20.09	21.1	19.63	19.1	18.08	20.59	19.15
	2015-12-15	22:59:00	N	14.54	18.1	17.54	19.13	19.6	18.12	19.11	17.59	18.59	20.66	17.57	18.53	18.07	17.59	18.57	18.54	18.07	19.6	18.09	19.11	21.61	17.09	19.64	19.09	20.1	19.13	18.6	17.58	20.59	19.15
	2015-12-15	23:59:00	N	13.04	17.1	16.03	18.63	19.1	17.62	18.61	17.09	18.09	20.15	17.07	18.03	17.57	17.09	18.07	18.04	17.57	19.6	17.59	19.11	21.11	16.09	17.64	18.09	19.1	19.13	18.6	17.58	20.09	18.65
	2015-12-16	00:59:00	N	12.54	16.6	15.53	18.63	19.1	17.62	18.11	16.58	17.59	19.65	17.07	18.03	17.57	17.09	17.57	18.04	17.57	19.1	17.59	19.11	21.11	15.59	17.14	17.59	18.6	19.13	18.1	17.07	20.09	18.65
	2015-12-16	01:59:00	N	12.04	16.1	15.03	19.13	18.6	17.62	18.11	16.58	17.09	19.65	16.57	17.53	17.07	16.59	17.57	17.54	17.07	18.6	17.09	18.11	20.61	15.09	16.13	17.09	18.1	18.63	18.1	17.07	20.09	18.15
	2015-12-16	02:59:00	N	11.54	15.6	14.53	19.13	18.6	17.12	18.11	16.58	17.09	19.15	16.07	17.03	17.07	17.09	17.07	17.54	17.57	18.6	17.09	16.6	20.11	14.59	15.63	16.09	17.6	19.63	18.1	17.07	21.09	18.65
	2015-12-16	03:59:00	N	12.04	15.6	14.53	19.63	19.1	17.62	18.11	16.58	17.09	19.15	16.57	17.03	17.07	17.59	17.57	17.54	18.07	18.6	17.09	18.61	20.11	14.59	15.63	16.09	17.1	20.63	19.1	17.58	21.09	18.65
	2015-12-16	04:59:00	N	12.04	15.6	14.53	19.63	19.1	18.12	18.11	16.58	17.59	19.15	17.07	17.53	17.07	18.1	17.57	18.04	18.07	18.6	17.09	17.61	20.11	15.09	15.13	16.09	17.1	21.13	19.1	17.58	21.59	18.65
	2015-12-16	05:59:00	D	11.54	15.1	13.53	20.13	19.1	18.12	18.11	16.58	17.09	19.15	16.57	17.53	17.07	17.59	17.57	17.54	18.57	18.6	17.09	17.61	19.61	14.59	14.63	15.58	16.6	21.63	19.6	17.58	21.59	18.65
	2015-12-16	06:59:00	D	12.54	15.1	14.53	20.13	19.6	19.12	18.11	16.58	17.09	18.65	17.07	17.53	16.57	18.1	17.57	17.54	18.57	18.6	17.09	17.11	19.61	14.59	14.63	15.08	16.1	21.13	19.1	17.58	22.09	18.65
	2015-12-16	07:59:00	D	17.55	17.1	21.54	22.63	21.1	22.12	19.11	18.09	18.59	19.15	19.07	18.03	17.07	19.6	18.07	18.04	20.07	19.6	17.59	21.61	20.61	21.6	19.64	16.59	17.6	24.13	20.1	18.58	24.09	20.65
	2015-12-16	08:59:00	D	32.55	20.1	25.54	25.63	25.61	24.62	21.11	19.59	21.09	19.65	23.08	19.53	18.07	24.6	19.57	19.55	24.58	21.6	19.59	24.61	21.61	26.1	26.64	18.09	20.1	29.13	24.11	20.08	30.09	23.15
	2015-12-16	09:59:00	D	38.04	22.6	29.04	32.63	30.6	32.12	24.12	21.09	24.1	21.16	28.58	22.03	19.07	29.1	21.57	21.05	29.08	23.6	21.09	26.61	22.11	29.6	30.14	19.09	22.1	31.13	26.61	22.58	36.58	28.65
	2015-12-16	10:59:00	D	43.52	25.1	32.04	34.13	34.1	29.62	26.61	23.59	27.1	23.16	34.07	25.03	20.07	32.6	23.58	23.05	36.57	28.6	25.6	33.61	22.61	33.09	36.13	20.09	24.1	36.12	29.6	31.08	37.57	37.14
	2015-12-16	11:59:00	D	40.04	28.6	35.03	34.63	32.1	30.62	26.61	23.59	29.09	25.16	35.07	28.53	21.57	36.59	27.08	25.05	42.55	31.6	30.59	32.61	26.61	38.58	35.13	21.09	25.6	37.62	29.11	30.08	37.57	41.13
	2015-12-16	12:59:00	D	41.03	31.1	36.53	37.12	32.6	31.62	26.12	25.09	32.59	27.66	36.57	29.53	22.08	38.08	30.07	29.05	40.06	34.59	35.08	39.59	26.11	39.08	37.63	22.09	27.1	36.12	31.1	34.07	35.08	41.13
	2015-12-16	13:59:00	D	44.52	32.6	38.03	39.11	33.6	32.12	27.11	25.59	33.09	28.66	36.57	30.03	22.58	38.58	29.57	33.04	38.56	36.09	32.59	33.61	26.11	43.07	39.62	22.59	29.1	43.1	30.1	34.07	34.58	38.63
	2015-12-16	14:59:00	D	40.04	32.1	39.53	33.63	31.6	32.62	27.61	24.59	35.09	30.16	35.07	32.03	22.58	38.08	29.07	30.55	38.06	34.09	33.09	33.61	26.61	30.1	37.63	23.59	30.1	37.12	29.6	29.58	34.08	33.65
	2015-12-16	15:59:00	D	38.54	32.6	39.53	31.63	31.6	32.12	27.61	24.09	34.59	30.16	34.57	34.53	23.08	37.59	29.57	30.05	38.06	34.59	30.09	36.6	28.11	32.09	36.13	24.59	28.6	35.12	29.6	27.58	33.08	35.64
	2015-12-16	16:59:00	D	40.04	32.6	39.53	29.63	30.1	31.12	27.11	24.59	34.09	29.66	36.57	34.03	23.08	36.59	29.07	29.55	40.06	36.59	28.59	43.09	33.11	28.6	33.14	24.59	27.6	33.13	28.61	26.58	30.59	30.65
	2015-12-16	17:59:00	D	40.53	33.1	36.53	28.13	27.6	30.12	27.11	24.09	36.09	29.66	31.57	32.03	23.08	35.59	28.08	27.55	34.07	34.09	27.6	38.6	32.11	29.6	31.64	24.09	27.1	32.13	27.11	26.08	28.09	27.65
	2015-12-16	18:59:00	D	30.05	29.6	30.54	25.13	25.61	26.62	25.62	23.09	29.59	27.66	29.57	29.03	22.58	28.6	26.58	26.05	30.07	31.6	26.6	30.61	28.61	28.6	29.14	24.09	26.1	28.13	26.11	24.08	26.59	25.65
	2015-12-16	19:59:00	D	26.06	26.6	27.04	23.13	24.11	24.12	24.12	22.09	26.1	25.66	25.08	26.53	22.08	25.6	24.58	24.05	25.58	26.6	24.1	24.61	25.61	28.1	27.14	23.59	24.6	24.13	23.61	22.08	25.09	24.15
	2015-12-16	20:59:00	N	19.55	23.6	23.04	21.63	22.61	21.12	22.11	20.59	23.6	24.16	22.08	23.53	21.07	21.6	22.58	22.55	21.07	24.1	22.09	22.11	24.11	21.6	24.14	22.59	23.1	22.13	22.11	20.58	23.59	23.15
	2015-12-16	21:59:00	N	17.05	21.1	20.04	21.63	21.6	20.62	21.11	19.59	21.59	23.16	20.07	21.53	20.07	20.1	21.07	21.05	20.07	22.1	20.59	22.11	23.61	19.59	21.64	21.09	22.1	22.13	21.61	20.08	23.09	22.15
	2015-12-16	22:59:00	N	15.55	20.1	19.04	21.63	21.6	20.12	20.61	19.09	20.59	22.66	19.07	20.53	19.57	20.1	20.57	20.55	20.07	21.6	20.09	20.61	22.61	18.09	19.64	19.59	20.6	21.63	21.11	19.58	23.09	22.15
	2015-12-16	23:59:00	N	14.54	18.6	17.54	21.63	21.6	20.12	20.11	18.59	20.09	21.66	18.57	19.53	19.07	20.1	20.07	20.05	20.57	21.1	19.59	19.11	22.11	17.59	18.14	18.59	19.6	21.63	21.11	19.58	23.09	21.65
	2015-12-17	00:59:00	N	14.04	18.1	17.04	22.13	21.1	20.12	20.11	18.59	20.09	21.66	18.57	19.53	19.07	20.1	20.07	20.05	20.57	21.1	19.59	19.61	21.61	17.59	17.64	18.09	19.1	22.63	21.11	19.08	23.59	21.65
	2015-12-17	01:59:00	N	13.54	17.6	16.53	22.63	21.6	20.62	20.11	18.59	20.09	21.16	19.07	19.53	18.57	20.1	19.57	19.55	20.57	21.1	19.59	18.11	21.11	17.09	16.64	17.09	18.6	22.63	21.61	19.58	23.59	21.15
	2015-12-17	02:59:00	N	13.04	17.1	16.03	22.63	21.6	20.62	20.11	18.59	19.59	21.16	18.57	19.53	18.57	20.1	19.57	19.55	20.57	20.6	19.09	17.61	20.61	16.59	16.13	17.09	18.1	23.13	21.61	19.08	23.59	21.15
	2015-12-17	03:59:00	N	12.54	16.6	15.53	22.63	21.6	20.62	19.61	18.09	19.59	20.66	18.07	19.03	18.07	19.6	19.57	19.55	20.57	20.6	19.09	16.6	20.11	16.09	15.63	16.59	17.6	23.13	21.61	19.58	23.59	21.15
	2015-12-17	04:59:00	N	12.04	16.1	15.03	21.63	21.1	19.62	19.61	18.09	19.09	20.66	18.07	18.53	18.07	18.6	19.07	19.05	19.57	20.1	18.59	16.1	20.11	15.59	15.13	16.09	17.1	23.13	21.61	19.58	23.59	21.15
	2015-12-17	05:59:00	D	11.54	15.6	14.03	20.63	20.6	19.12	19.61	18.09	18.59	20.15	17.57	18.03	18.07	18.1	18.57	18.54	18.07	19.1	18.09	15.1	19.61	15.09	14.63	15.08	16.6	26.13	22.11	19.58	25.59	21.65
	2015-12-17	06:59:00	D	12.54	16.1	15.53	24.63	20.6	20.12	19.11	17.59	19.09	20.15	18.07	18.03	17.57	21.1	18.57	19.05	19.07	19.1	18.09	15.6	19.11	16.59	14.63	15.58	16.6	26.13	22.61	20.08	25.59	22.65
	2015-12-17	07:59:00	D	18.05	17.6	22.54	30.63	26.11	27.62	20.61	20.09	20.09	20.15	21.07	19.53	18.07	25.1	20.07	20.55	25.58	22.1	19.59	22.11	20.11	23.1	19.14	16.59	17.6	28.63	24.11	21.08	28.09	24.15
	2015-12-17	08:59:00	D	36.05	21.1	28.04	35.62	31.6	33.61	23.12	22.59	29.09	21.66	26.58	22.03	19.57	30.1	22.58	22.55	30.57	27.1	22.59	27.61	21.61	31.59	29.14	18.59	20.6	33.13	28.61	23.58	35.58	27.15
	2015-12-17	09:59:00	D	42.53	25.1	35.03	38.12	36.59	41.59	26.61	26.09	34.09	24.16	32.57	24.53	20.57	35.09	25.58	25.05	34.57	30.6	25.6	31.11	22.61	37.09	34.14	20.09	23.6	33.13	30.1	25.08	39.07	33.15
	2015-12-17	10:59:00	D	50.99	29.1	39.03	43.6	39.59	40.1	29.11	28.59	37.58	27.16	36.57	27.53	21.07	37.59	28.08	28.05	38.06	35.09	28.59	39.1	24.11	43.07	42.61	21.59	26.6	36.62	33.1	33.08	39.07	40.63
	2015-12-17	11:59:00	D	46.51	32.6	41.52	44.1	39.59	41.59	31.11	29.59	40.58	31.15	41.55	30.53	23.08	43.07	34.07	30.05	39.56	37.09	32.09	40.09	29.11	41.08	42.61	22.59	29.1	39.61	32.6	32.58	39.57	44.12
	2015-12-17	12:59:00	D	47.01	34.6	41.52	45.59	41.08	35.61	31.61	31.09	34.59	31.15	43.55	32.03	24.08	44.06	35.06	33.04	40.56	39.08	36.58	46.57	28.61	31.1	44.11	24.09	30.6	39.61	34.1	38.06	39.57	42.12
	2015-12-17	13:59:00	D	47.51	36.59	43.52	38.62	35.6	30.62	28.61	28.09	31.59	30.16	39.56	34.53	25.08	36.59	34.07	36.04	35.57	35.59	32.59	30.61	27.61	30.1	45.6	25.09	33.1	47.09	34.1	38.06	37.57	44.12
	2015-12-17	14:59:00	D	43.52	35.1	43.02	35.12	34.1	32.12	29.61	27.09	33.09	31.65	39.56	34.53	25.58	38.58	32.07	33.04	38.56	35.09	35.08	31.11	27.11	28.6	36.63	26.59	31.6	42.6	34.1	33.08	37.08	36.64
	2015-12-17	15:59:00	D	36.05	34.1	37.03	32.63	33.6	31.12	28.61	26.09	33.09	31.15	37.56	38.52	25.58	38.08	32.07	31.55	38.06	35.09	31.59	34.11	29.11	30.1	35.13	26.59	29.6	38.61	32.6	30.58	35.58	40.63
	2015-12-17	16:59:00	D	40.53	33.6	43.02	31.13	31.6	31.62	28.11	26.09	35.09	30.16	41.05	38.02	26.08	38.58	31.07	31.05	42.55	37.09	29.59	38.6	34.6	28.1	33.64	26.09	28.6	38.61	32.6	30.08	34.58	35.64
	2015-12-17	17:59:00	D	40.53	32.6	37.03	29.13	28.6	30.62	27.61	25.59	37.08	30.65	36.07	36.02	25.58	37.09	30.07	29.55	35.57	35.59	29.59	34.6	32.11	30.6	32.14	25.59	27.6	37.12	32.1	30.08	33.08	31.65
	2015-12-17	18:59:00	D	32.05	31.1	33.04	28.63	27.6	29.62	26.61	24.59	33.09	29.16	33.57	33.03	25.58	31.6	28.57	28.05	33.57	33.59	28.59	31.11	29.11	33.59	32.14	24.59	27.1	34.12	31.1	28.08	31.09	29.65
	2015-12-17	19:59:00	D	29.06	28.1	30.04	25.63	25.61	27.62	25.62	23.59	30.09	27.66	28.58	29.03	24.58	29.1	26.58	26.05	29.08	29.1	26.1	26.11	26.11	29.1	30.14	24.09	25.6	27.63	27.11	25.58	28.09	27.15
	2015-12-17	20:59:00	N	22.06	25.1	25.04	24.13	23.61	23.62	23.62	22.09	25.1	25.66	24.08	25.53	23.08	24.1	24.08	24.05	23.58	25.1	23.6	23.61	25.11	22.6	26.14	23.59	24.6	25.13	25.11	23.08	27.09	25.65
	2015-12-17	21:59:00	N	18.55	22.6	22.04	21.13	23.11	20.12	22.61	21.09	21.59	24.16	21.07	23.03	22.08	21.6	22.58	22.55	21.07	23.1	22.09	22.11	24.11	21.1	22.64	22.09	22.6	24.63	23.61	22.08	26.59	24.65
	2015-12-17	22:59:00	N	16.55	21.1	20.04	18.13	22.1	17.62	21.61	20.59	20.09	23.16	20.07	22.53	21.07	19.6	22.07	22.05	19.57	23.1	21.59	21.61	23.61	20.6	20.64	20.09	21.6	20.13	22.11	21.08	25.09	24.15
	2015-12-17	23:59:00	N	15.55	19.6	18.54	17.13	20.6	16.62	20.11	19.59	18.59	22.16	18.57	21.53	21.07	18.1	21.57	21.05	18.07	21.6	20.59	21.11	23.61	19.59	18.64	19.09	20.1	17.63	20.1	20.08	22.59	23.15
	2015-12-18	00:59:00	N	14.54	19.1	17.54	16.63	19.6	16.11	19.61	18.59	17.59	21.16	17.57	20.03	20.57	17.09	20.57	20.55	16.57	20.1	19.59	20.11	23.11	19.09	17.64	18.09	19.6	19.13	20.1	19.58	22.59	23.15
	2015-12-18	01:59:00	N	13.04	17.6	16.03	16.13	18.6	15.61	19.11	18.09	17.09	20.66	16.57	18.53	19.57	15.59	19.07	19.05	15.07	18.1	18.59	19.61	22.61	17.09	16.64	17.09	18.6	17.63	19.6	19.08	19.59	22.65
	2015-12-18	02:59:00	N	12.54	17.1	16.03	15.12	18.1	15.11	18.61	17.59	16.59	20.15	16.07	17.53	19.07	14.59	18.07	18.54	14.57	17.09	17.59	19.61	22.11	16.59	15.63	16.59	18.1	17.63	19.1	18.58	20.09	21.65
	2015-12-18	03:59:00	N	12.04	16.6	15.03	17.13	19.6	17.12	19.11	18.09	17.59	20.15	15.57	17.03	18.57	14.59	18.07	18.04	14.07	16.59	17.59	18.61	21.61	16.09	15.13	16.09	17.6	16.13	18.6	18.58	19.59	21.65
	2015-12-18	04:59:00	N	11.54	16.1	14.03	17.13	20.1	17.12	19.61	18.59	18.09	20.66	17.07	18.53	19.07	15.59	18.07	18.04	15.57	17.09	17.59	19.11	21.61	18.09	14.63	16.09	17.6	16.13	18.1	18.08	18.58	21.15
	2015-12-18	05:59:00	D	11.04	15.6	14.03	17.13	19.6	17.12	19.11	18.59	18.59	20.66	17.07	19.03	19.07	16.59	18.57	18.54	16.57	18.6	18.09	18.11	21.11	18.59	14.13	15.58	17.1	16.13	18.1	18.08	18.58	20.65
	2015-12-18	06:59:00	D	14.54	16.6	16.53	17.63	19.6	17.12	19.11	18.59	18.59	20.66	17.57	19.03	19.07	18.1	19.07	19.05	18.07	19.6	19.09	19.61	21.11	19.09	15.13	16.09	17.1	16.13	18.1	18.08	17.58	20.65
	2015-12-18	07:59:00	D	19.55	18.6	22.04	18.13	20.1	18.12	19.11	19.09	19.59	20.66	18.57	19.53	19.07	19.1	19.57	19.55	19.07	20.1	19.59	20.61	21.61	20.1	21.14	18.59	19.6	17.63	18.6	18.58	18.58	21.15
	2015-12-18	08:59:00	D	29.06	21.6	24.04	20.13	20.6	19.12	19.61	19.59	20.59	21.16	19.57	19.53	19.07	21.1	20.07	20.05	20.57	20.6	20.09	22.11	22.11	20.6	24.64	20.09	21.6	21.63	21.11	20.08	23.09	23.65
	2015-12-18	09:59:00	D	33.55	24.1	26.04	20.63	21.1	20.62	20.11	19.59	22.09	21.66	20.57	20.03	19.57	22.1	21.07	20.55	22.08	21.1	21.09	22.61	22.11	22.1	25.64	21.09	22.6	21.63	22.11	21.08	27.09	27.15
	2015-12-18	10:59:00	D	38.54	25.6	28.04	23.63	23.11	22.62	21.61	20.59	22.59	22.16	23.08	20.53	19.57	23.6	22.07	21.05	26.58	23.1	23.6	28.61	23.61	23.1	28.14	21.59	23.1	26.13	24.61	30.08	28.59	34.14
	2015-12-18	11:59:00	D	36.54	28.1	30.54	29.63	26.11	25.62	23.12	22.09	25.6	24.16	30.57	22.53	21.57	28.6	23.58	22.05	35.07	25.1	27.1	25.11	25.61	26.6	28.14	22.59	24.1	32.63	26.11	29.58	31.59	38.63
	2015-12-18	12:59:00	D	38.54	29.6	32.54	31.63	27.11	26.62	23.62	23.59	27.1	26.16	31.07	24.03	22.08	29.1	26.58	25.05	31.57	28.1	32.09	30.11	24.61	28.6	30.64	23.09	25.1	32.13	27.61	34.57	32.09	39.13
	2015-12-18	13:59:00	D	41.03	31.1	34.03	34.13	28.6	27.12	24.12	24.59	29.09	27.16	33.57	26.53	23.08	32.6	26.08	30.05	32.07	30.1	29.59	26.11	24.61	29.6	32.14	23.59	26.6	42.6	29.11	36.07	33.08	39.63
	2015-12-18	14:59:00	D	36.54	30.6	35.03	26.63	26.61	25.12	24.12	23.09	26.6	27.66	29.57	28.53	23.58	30.6	26.08	28.05	30.57	28.6	30.59	27.11	24.61	24.1	30.64	24.09	27.1	33.13	28.61	31.08	31.09	34.64
	2015-12-18	15:59:00	D	34.05	30.1	36.03	24.63	26.11	25.12	23.62	22.59	26.6	25.66	29.57	29.03	23.08	29.6	25.58	26.55	30.07	28.1	28.09	28.61	26.61	24.1	29.64	24.59	26.1	31.63	27.61	28.58	30.09	34.14
	2015-12-18	16:59:00	D	34.55	29.6	35.03	25.63	26.11	25.62	23.62	23.09	27.6	26.16	30.07	29.53	23.58	28.1	25.08	25.55	31.57	28.6	26.1	29.11	28.61	23.1	27.64	24.09	25.6	32.13	28.11	28.08	30.09	32.15
	2015-12-18	17:59:00	D	36.54	30.1	33.04	22.13	23.61	22.62	23.12	22.09	29.59	26.16	27.08	27.53	23.08	28.6	24.08	24.55	27.08	28.6	25.6	30.61	28.11	23.1	26.64	24.09	25.1	28.63	25.61	27.08	26.59	28.15
	2015-12-18	18:59:00	D	27.56	28.1	28.54	20.13	22.1	21.12	22.11	21.09	23.1	24.66	26.08	26.03	22.58	24.1	23.08	23.55	25.58	27.1	24.6	25.61	26.11	23.6	25.64	23.09	24.1	26.13	24.61	24.58	25.09	26.15
	2015-12-18	19:59:00	D	24.06	25.6	25.04	18.63	20.6	19.12	20.61	20.59	21.09	23.16	23.08	24.53	22.08	22.1	22.07	22.55	22.08	23.6	23.1	21.11	24.11	22.6	23.64	23.09	23.1	23.63	23.11	23.08	24.09	24.65
	2015-12-18	20:59:00	N	19.55	23.6	22.04	18.13	19.1	17.12	19.61	19.09	19.09	22.16	20.07	21.53	21.07	19.1	21.07	21.05	19.07	21.6	21.59	19.11	22.61	19.09	21.14	21.59	22.1	22.13	22.11	21.58	23.09	23.65
	2015-12-18	21:59:00	N	18.05	22.1	21.04	19.13	18.6	18.12	18.61	17.59	19.59	21.66	19.07	20.03	20.57	19.1	19.57	20.05	19.57	20.1	20.09	19.61	22.11	18.59	20.14	20.59	21.1	26.13	23.11	22.08	26.09	23.65
	2015-12-18	22:59:00	N	16.55	21.1	19.54	22.63	19.6	19.12	18.61	17.59	21.59	21.66	19.07	19.53	20.07	22.1	19.57	20.05	21.57	21.1	20.09	17.61	21.61	20.1	19.14	19.59	20.6	25.13	23.11	21.58	25.59	23.65
	2015-12-18	23:59:00	N	15.55	20.1	18.54	26.13	22.61	21.12	18.61	18.09	25.6	22.16	20.07	20.03	19.57	22.1	20.07	20.55	22.08	21.6	20.59	17.11	21.11	21.1	18.64	19.09	19.6	26.63	23.61	22.08	25.09	23.65
	2015-12-19	1900-01-02 00:59:00	N	15.55	19.6	18.54	28.13	25.61	24.62	19.61	19.09	27.6	22.66	20.07	20.53	19.57	25.1	21.07	21.05	26.58	24.1	21.59	16.6	20.61	23.1	18.14	18.59	19.1	27.13	24.11	22.08	25.09	23.65
	2015-12-19	1900-01-02 01:59:00	N	15.55	19.1	18.04	28.13	26.11	24.12	20.11	19.59	22.09	22.66	20.57	20.53	19.57	25.6	21.57	22.05	26.58	25.1	22.09	17.61	20.61	22.1	18.14	18.09	19.1	26.13	23.61	22.08	25.09	23.65
	2015-12-19	1900-01-02 02:59:00	N	16.05	18.6	18.04	27.63	26.61	24.62	20.61	20.09	23.6	22.16	20.57	20.53	19.57	25.1	22.07	22.55	26.58	25.6	22.59	17.61	20.11	20.6	17.64	18.09	18.6	26.13	23.61	22.08	25.09	23.65
	2015-12-19	1900-01-02 03:59:00	N	15.05	18.6	17.54	28.13	26.61	24.62	20.61	20.09	25.1	22.66	20.57	20.53	19.57	25.1	22.07	22.05	24.58	24.1	21.59	18.11	20.11	18.09	18.14	18.09	18.6	26.13	23.61	22.08	25.09	23.65
	2015-12-19	1900-01-02 04:59:00	N	15.55	18.1	19.04	28.63	27.11	25.62	21.11	20.59	21.59	22.16	21.07	20.53	19.57	26.6	22.58	22.55	28.08	26.1	22.59	17.61	20.11	18.59	17.64	17.59	18.1	25.63	23.61	22.08	25.09	23.65
	2015-12-19	1900-01-02 05:59:00	D	18.05	18.6	20.04	28.63	27.6	25.12	21.11	20.59	24.6	22.16	22.08	20.53	19.57	27.6	23.08	23.55	29.08	27.6	24.1	19.61	20.61	19.59	18.64	18.09	18.6	26.63	24.11	22.08	25.59	24.15
	2015-12-19	1900-01-02 06:59:00	D	18.55	19.1	20.04	29.63	28.1	27.12	21.11	21.09	28.1	22.66	22.58	21.03	19.57	27.1	23.58	23.55	29.08	27.6	24.1	21.61	21.11	21.1	19.64	18.59	19.1	27.13	24.61	22.58	26.09	24.15
	2015-12-19	1900-01-02 07:59:00	D	27.56	21.1	28.04	31.13	29.6	30.12	22.61	22.09	30.59	23.66	25.58	22.03	20.07	29.6	24.58	24.55	30.57	29.1	25.1	25.11	21.61	30.6	23.64	19.09	20.1	29.63	26.11	24.08	28.59	25.65
	2015-12-19	1900-01-02 08:59:00	D	34.55	23.6	33.54	30.63	30.6	30.62	24.62	23.59	30.59	25.16	27.58	23.53	21.07	29.6	25.58	25.55	30.07	29.6	26.1	32.61	23.11	34.59	29.64	21.09	22.1	28.13	25.61	24.08	28.09	26.15
	2015-12-19	1900-01-02 09:59:00	D	38.54	25.6	37.53	32.63	31.6	33.12	25.12	24.59	32.59	25.66	29.07	25.03	21.57	30.1	26.58	26.05	30.57	29.6	26.1	34.11	24.11	33.09	36.13	21.59	25.1	30.63	27.61	26.08	30.59	28.65
	2015-12-19	1900-01-02 10:59:00	D	38.04	28.1	37.53	36.12	34.6	37.11	27.61	26.09	36.58	28.16	34.07	26.03	22.58	32.6	27.08	26.55	33.07	31.1	27.1	37.6	25.11	37.09	38.13	22.59	27.1	34.62	30.6	30.08	35.08	34.64
	2015-12-19	1900-01-02 11:59:00	D	37.04	28.6	37.53	33.13	33.1	33.12	27.11	26.09	34.59	27.66	32.57	27.53	23.08	34.09	28.57	28.05	33.57	32.1	28.09	38.1	26.11	37.09	37.63	22.59	27.6	31.63	28.61	28.08	32.09	31.15
	2015-12-19	1900-01-02 12:59:00	D	40.53	30.1	40.53	39.11	37.09	39.6	28.11	27.59	40.58	31.15	37.06	30.53	24.08	40.58	31.07	30.05	39.06	35.09	32.09	39.1	27.61	39.08	41.12	24.09	29.6	35.62	30.6	30.08	34.08	33.15
	2015-12-19	1900-01-02 13:59:00	D	44.02	33.6	42.02	45.09	43.08	43.58	31.11	30.09	44.56	34.65	40.06	32.53	25.08	44.56	32.57	33.04	40.56	37.09	32.59	40.59	28.61	45.56	43.11	25.59	31.1	42.6	33.6	35.57	37.08	37.14
	2015-12-19	1900-01-02 14:59:00	D	41.53	34.1	41.03	42.1	42.58	43.08	32.61	30.09	42.07	35.15	38.06	33.53	25.58	41.57	33.57	33.54	38.56	36.09	33.09	40.59	29.61	43.07	41.12	25.59	31.1	42.1	34.6	34.07	37.57	36.64
	2015-12-19	1900-01-02 15:59:00	D	44.52	34.1	44.52	38.62	39.59	39.1	31.61	30.09	40.08	33.15	36.57	33.03	25.58	37.59	31.57	31.05	37.07	33.59	31.09	41.59	31.11	38.08	40.62	26.09	31.1	36.62	31.6	31.08	35.08	34.14
	2015-12-19	16:59:00	D	46.01	35.1	48.01	39.11	38.59	39.1	31.11	29.59	41.07	32.15	39.06	34.03	25.58	39.58	31.57	31.55	39.56	34.59	31.09	46.08	35.1	39.08	42.12	26.09	31.6	34.62	31.1	30.58	35.08	33.65
	2015-12-19	17:59:00	D	37.54	32.1	38.03	34.13	35.6	34.61	30.61	28.59	36.58	31.65	34.07	33.53	25.58	37.09	31.07	31.05	36.07	34.09	30.59	35.6	31.61	33.09	38.63	26.59	31.1	32.63	29.11	28.58	32.58	31.65
	2015-12-19	18:59:00	D	35.55	30.6	36.53	31.63	33.6	32.12	29.11	28.09	35.09	30.16	31.07	31.03	25.08	32.6	29.07	29.05	32.57	31.6	28.59	37.1	29.61	33.59	36.63	26.59	29.6	32.13	28.61	27.58	31.59	30.15
	2015-12-19	19:59:00	D	31.55	30.1	34.03	31.13	30.6	30.12	27.61	26.59	33.09	28.66	29.07	29.53	24.58	30.6	28.08	27.55	30.57	29.6	27.1	30.61	28.11	31.59	34.63	26.59	28.6	30.13	27.61	26.58	30.09	28.65
	2015-12-19	20:59:00	N	28.56	27.6	31.54	30.63	29.6	28.62	26.12	25.09	30.59	27.66	27.08	27.03	23.58	28.6	26.58	26.55	29.57	28.6	26.1	29.11	27.11	29.6	31.14	26.59	27.1	29.63	26.61	25.08	28.59	27.15
	2015-12-19	21:59:00	N	29.56	26.6	32.54	29.63	29.1	29.12	26.12	24.59	31.09	27.66	28.58	27.53	23.08	29.6	26.08	26.05	30.07	29.1	25.6	30.11	27.11	31.59	29.64	25.59	26.1	27.63	26.61	24.58	27.59	26.15
	2015-12-19	22:59:00	N	28.06	26.6	30.54	26.63	28.1	26.62	26.12	24.09	29.09	27.16	27.08	27.03	23.08	28.1	25.58	25.55	28.58	28.1	25.1	31.61	27.11	31.1	31.64	25.59	27.1	24.63	25.11	23.58	26.59	25.15
	2015-12-19	23:59:00	N	27.56	25.6	30.04	25.63	26.61	25.12	25.12	23.59	25.6	26.16	25.58	26.03	22.58	25.6	25.08	24.55	26.08	26.6	24.6	28.61	27.11	24.6	30.14	25.09	26.1	25.13	24.61	23.08	25.59	24.65
	2015-12-20	00:59:00	N	26.06	25.1	28.04	22.13	25.11	21.62	24.62	23.09	23.1	25.16	25.08	25.53	22.58	22.6	24.08	23.55	22.58	24.6	23.6	23.61	26.11	22.6	28.14	25.09	25.6	23.63	24.11	22.58	25.59	24.15
	2015-12-20	01:59:00	N	24.56	24.6	26.54	24.13	24.61	24.12	23.62	22.09	24.1	24.66	25.58	25.53	22.08	24.6	23.58	23.55	24.58	25.1	23.1	22.61	25.11	22.1	26.14	25.09	25.1	23.63	23.61	22.58	24.59	24.15
	2015-12-20	02:59:00	N	25.56	24.1	27.54	25.13	25.11	24.62	23.62	22.09	26.1	24.66	25.58	25.53	22.08	25.6	23.58	23.55	26.08	25.6	23.6	21.61	24.61	21.1	24.64	24.09	24.1	23.63	23.11	22.08	24.09	23.65
	2015-12-20	03:59:00	N	26.06	24.1	27.04	23.13	24.11	23.12	23.62	21.59	24.6	24.66	23.58	24.53	21.57	24.1	23.58	23.55	24.08	25.1	23.1	21.61	23.61	23.6	26.64	23.59	24.1	21.63	22.11	21.58	23.59	23.15
	2015-12-20	04:59:00	N	24.06	24.1	25.54	20.63	22.1	20.12	22.61	21.59	21.59	23.66	20.57	23.03	21.57	21.1	23.08	22.55	21.07	23.1	22.09	25.11	24.11	23.6	26.14	24.09	24.6	19.63	21.11	20.58	22.59	22.65
	2015-12-20	05:59:00	D	23.06	23.6	24.54	20.13	21.1	19.62	21.61	21.09	21.09	23.16	19.57	22.53	21.07	19.1	22.07	21.05	20.07	21.6	20.59	23.11	24.11	21.1	24.64	24.09	24.1	19.13	20.61	20.08	22.09	22.15
	2015-12-20	06:59:00	D	20.05	23.1	21.54	18.13	20.1	18.12	20.61	20.09	19.59	22.16	19.07	21.03	20.57	18.6	21.57	20.55	18.57	20.6	20.59	23.11	24.11	20.1	23.14	23.59	23.6	17.13	19.1	19.58	20.09	21.65
	2015-12-20	07:59:00	D	20.05	22.1	21.54	17.13	19.1	16.62	19.61	19.09	18.09	21.16	17.57	19.53	20.07	17.09	20.57	20.05	17.07	19.1	19.59	20.61	23.11	19.09	23.14	23.09	23.1	16.13	18.1	18.58	18.58	20.65
	2015-12-20	08:59:00	D	19.55	22.1	21.04	17.13	18.6	17.12	19.11	18.59	18.59	20.66	17.57	19.03	19.57	17.09	20.07	19.55	17.57	18.6	19.59	19.11	22.61	19.59	21.14	22.09	22.1	16.63	18.1	18.58	18.58	20.65
	2015-12-20	09:59:00	D	17.05	21.1	18.54	17.13	18.6	17.12	19.11	18.59	19.09	20.66	16.57	18.53	19.07	16.59	19.57	19.05	16.57	18.1	19.09	18.11	21.61	19.59	19.64	20.59	21.1	16.63	18.1	18.58	18.08	20.65
	2015-12-20	10:59:00	D	21.05	21.1	21.54	20.13	20.1	20.12	20.11	19.59	22.09	21.66	18.57	18.53	19.57	19.1	20.57	20.05	19.07	19.1	20.09	21.61	22.11	20.6	21.14	20.59	21.1	19.13	19.1	20.58	19.59	22.65
	2015-12-20	11:59:00	D	24.56	22.1	23.04	22.63	22.1	21.62	20.61	20.09	23.1	22.66	20.57	19.03	19.57	24.1	21.57	21.05	26.58	22.1	23.1	23.11	22.61	24.6	23.64	21.09	21.6	21.63	20.61	22.58	21.09	25.15
	2015-12-20	12:59:00	D	28.56	23.6	25.54	24.63	23.11	23.12	21.11	20.09	26.1	23.16	22.58	19.53	19.57	23.6	21.57	21.55	22.08	22.1	22.09	25.61	23.11	23.1	25.64	21.09	22.1	24.63	21.61	24.08	22.09	25.65
	2015-12-20	13:59:00	D	20.05	22.1	21.04	27.63	25.11	24.62	21.61	21.09	27.6	25.66	22.58	21.03	20.07	25.1	22.07	24.55	23.58	23.6	23.1	25.11	22.61	25.6	24.64	21.09	22.1	25.13	21.61	26.58	23.09	28.15
	2015-12-20	14:59:00	D	24.56	22.1	24.04	22.63	23.11	23.12	21.61	20.59	25.6	24.66	21.07	20.53	20.07	23.6	22.07	24.05	22.58	23.1	23.1	24.61	23.61	24.6	24.64	21.59	22.6	22.63	21.11	24.08	22.09	26.15
	2015-12-20	15:59:00	D	22.56	22.6	21.54	24.13	24.61	24.62	22.61	21.09	23.6	23.16	24.08	23.53	20.07	25.6	22.07	23.05	25.58	23.6	22.09	21.61	22.61	22.1	23.64	21.59	22.1	22.13	21.11	23.08	22.09	26.65
	2015-12-20	16:59:00	D	26.56	22.1	26.04	22.63	23.11	22.62	22.11	21.09	25.1	24.66	25.08	24.03	20.07	25.6	22.58	23.55	27.58	25.6	22.09	28.11	25.61	21.1	22.64	21.09	21.1	21.63	20.61	21.58	20.59	24.15
	2015-12-20	17:59:00	D	27.06	24.6	23.54	19.13	20.1	20.12	20.61	20.09	26.6	24.66	19.07	21.03	19.57	23.6	21.57	22.05	22.08	23.6	21.09	27.11	27.11	20.6	22.64	21.09	21.1	19.63	19.6	21.08	19.09	22.15
	2015-12-20	18:59:00	D	19.55	22.1	20.04	17.63	18.6	18.62	19.61	18.59	21.59	22.66	19.07	19.53	19.57	19.1	20.07	20.55	19.07	21.1	20.09	22.61	24.61	21.1	21.14	20.59	20.6	16.63	18.1	19.08	17.08	20.65
	2015-12-20	19:59:00	D	16.05	19.6	17.54	16.63	17.6	16.62	18.11	18.09	18.59	21.16	16.57	18.03	18.57	16.59	18.57	19.05	16.07	18.6	18.59	18.11	21.61	20.1	18.14	19.09	19.1	15.12	17.1	18.08	16.08	19.65
	2015-12-20	20:59:00	N	14.54	18.6	16.53	14.62	16.1	15.11	16.61	17.09	17.09	20.15	15.07	17.03	18.57	15.59	17.57	18.04	15.57	17.59	17.59	17.61	21.11	17.09	17.64	18.59	18.6	14.12	16.1	17.07	15.08	18.65
	2015-12-20	21:59:00	N	14.04	18.6	16.03	14.62	15.6	15.11	16.11	16.58	16.59	19.65	15.07	16.03	18.07	14.59	16.57	17.54	15.07	16.59	17.09	16.6	20.61	17.09	17.14	18.09	18.1	13.62	15.6	16.57	15.08	18.15
	2015-12-20	22:59:00	N	12.04	17.6	15.03	15.12	15.6	15.11	16.11	16.08	16.59	19.65	14.57	15.53	17.57	15.09	16.06	17.04	15.07	16.59	16.59	16.6	20.11	17.09	16.13	17.09	18.1	13.62	15.6	16.57	14.58	17.65
	2015-12-20	23:59:00	N	14.04	17.1	16.03	14.62	15.1	14.61	15.61	15.58	16.09	19.15	14.57	15.53	17.57	14.59	16.06	16.54	14.57	16.09	16.59	16.6	19.61	16.59	16.64	17.09	17.6	13.62	15.1	16.07	14.08	17.65
	2015-12-21	00:59:00	N	14.04	17.1	16.03	14.12	14.6	14.61	15.11	15.08	16.09	19.15	14.57	15.02	17.07	14.59	15.56	16.54	14.57	16.09	16.59	16.6	19.61	16.59	16.64	17.09	17.6	13.12	15.1	15.57	13.57	17.14
	2015-12-21	01:59:00	N	12.54	16.6	15.03	14.12	14.6	14.11	15.11	15.08	15.59	18.65	14.57	15.02	17.07	14.09	15.06	16.04	14.07	15.59	16.08	16.1	19.11	16.59	16.64	16.59	17.1	13.12	14.6	15.57	14.08	16.64
	2015-12-21	02:59:00	N	13.04	16.1	15.53	14.12	14.6	14.11	15.11	15.08	15.59	18.65	14.07	14.52	16.57	14.59	15.56	16.04	14.57	16.09	16.08	16.6	19.11	16.09	15.63	16.09	17.1	13.12	14.6	15.57	13.57	16.64
	2015-12-21	03:59:00	N	13.04	16.1	15.53	14.12	14.6	14.11	15.11	15.08	15.59	18.65	14.07	15.02	16.57	14.09	15.56	16.04	14.57	15.59	16.08	16.6	19.11	16.09	16.64	16.59	17.1	13.12	14.6	15.57	13.57	16.64
	2015-12-21	04:59:00	N	14.04	16.1	15.53	14.12	14.6	14.11	15.11	14.58	15.59	18.15	14.07	14.52	16.57	14.09	15.56	16.04	14.07	15.59	16.08	16.1	19.11	16.09	16.13	16.59	17.1	13.12	14.6	15.07	13.57	16.14
	2015-12-21	05:59:00	D	13.54	16.1	15.53	14.12	14.6	14.11	15.11	15.08	15.59	18.15	14.07	15.02	16.57	14.09	15.56	16.04	14.07	15.59	15.58	16.1	18.61	16.09	16.13	16.59	17.1	13.12	14.6	15.07	13.57	16.14
	2015-12-21	06:59:00	D	15.05	16.1	16.03	14.62	14.6	14.61	15.11	14.58	15.59	18.15	14.57	15.02	16.57	14.09	15.06	15.54	14.57	15.59	15.58	16.6	18.61	16.59	16.64	16.59	17.1	13.12	14.6	15.07	13.57	16.14
	2015-12-21	07:59:00	D	16.55	16.6	17.04	15.62	15.6	15.11	15.61	15.08	17.09	18.15	15.57	15.53	16.57	15.59	15.56	16.04	15.57	16.59	16.59	18.11	19.11	17.59	17.64	17.09	17.1	14.12	15.1	15.57	14.58	16.64
	2015-12-21	08:59:00	D	18.55	17.6	18.04	16.63	16.6	16.11	16.11	15.58	17.59	18.65	16.07	16.53	16.57	16.59	16.06	16.54	17.07	17.59	17.09	19.11	19.61	18.59	18.14	17.59	17.6	15.62	15.6	16.57	15.08	17.65
	2015-12-21	09:59:00	D	17.55	18.1	18.04	17.13	17.6	16.62	16.61	16.08	18.09	19.15	16.57	16.53	17.07	17.09	16.57	17.04	17.57	18.1	17.59	20.11	20.61	20.6	18.64	18.59	18.1	16.63	16.6	18.08	16.08	18.65
	2015-12-21	10:59:00	D	20.05	19.1	19.04	19.13	18.6	17.62	17.11	16.08	21.09	19.15	18.07	17.53	17.07	21.1	18.07	18.54	24.58	21.1	20.09	20.11	20.61	21.6	19.14	18.59	18.6	18.13	17.1	18.58	16.58	19.15
	2015-12-21	11:59:00	D	20.05	19.1	19.54	19.13	20.1	18.62	18.61	17.59	21.59	20.66	20.07	18.53	17.57	22.6	19.57	19.55	24.08	22.6	22.09	25.11	22.11	21.6	20.14	19.09	19.1	17.13	17.1	19.58	16.58	20.65
	2015-12-21	12:59:00	D	24.06	20.6	21.04	23.13	21.6	20.12	19.61	18.59	23.1	21.66	19.57	19.53	18.07	21.1	19.57	19.55	21.57	21.6	22.09	24.61	22.61	22.1	21.14	19.09	19.6	18.63	18.1	21.08	18.08	21.65
	2015-12-21	13:59:00	D	25.06	22.1	22.04	22.13	22.61	20.62	20.61	19.59	23.1	22.66	22.08	20.53	19.07	24.1	20.57	21.55	24.08	23.6	23.1	24.61	22.61	24.1	22.14	19.59	20.1	22.13	19.6	24.58	18.08	24.15
	2015-12-21	14:59:00	D	24.56	22.1	21.54	21.63	23.11	20.62	21.61	19.59	25.1	23.16	21.07	20.53	19.07	23.1	20.57	21.05	23.58	23.1	23.6	25.11	23.11	24.6	21.64	19.59	20.6	20.63	19.1	22.58	17.58	22.65
	2015-12-21	15:59:00	D	25.06	23.1	23.54	19.63	22.1	18.62	20.11	19.09	22.59	23.66	19.07	21.53	19.07	22.1	20.57	20.55	21.57	22.1	22.09	24.61	23.11	22.6	23.14	20.09	20.6	18.13	18.1	20.58	16.58	22.65
	2015-12-21	16:59:00	D	25.06	23.6	23.54	18.63	20.1	17.62	19.11	18.09	21.09	21.66	19.07	21.03	18.57	18.6	18.57	19.05	20.57	21.1	20.59	29.11	26.11	19.59	21.14	20.09	20.6	18.13	18.1	19.58	16.58	20.65
	2015-12-21	17:59:00	D	22.56	22.6	21.04	17.13	18.6	16.62	17.61	17.59	19.09	21.16	17.07	19.03	18.57	17.09	18.57	18.54	18.07	19.6	20.09	21.11	23.61	19.09	20.14	20.09	19.6	16.13	17.1	18.58	15.58	19.65
	2015-12-21	18:59:00	D	17.55	20.6	18.04	17.13	18.6	16.62	18.11	17.59	20.09	21.16	17.57	19.53	18.57	17.59	18.57	18.54	18.57	20.1	19.59	18.61	21.61	20.6	18.64	19.09	19.1	15.12	16.6	18.08	15.08	19.15
	2015-12-21	19:59:00	D	17.55	20.1	17.54	15.62	17.1	15.11	16.61	16.58	17.59	20.15	16.07	18.03	18.07	16.09	17.07	17.54	16.07	18.1	18.59	18.61	21.11	19.59	18.64	19.09	18.6	14.12	15.6	16.57	14.58	18.15
	2015-12-21	20:59:00	N	14.04	18.6	16.03	14.62	16.6	14.61	16.11	16.08	16.59	19.15	15.07	16.53	17.57	15.09	16.57	17.04	15.07	17.09	17.59	16.6	20.11	16.59	16.64	17.59	18.1	13.62	15.1	16.07	14.08	17.65
	2015-12-21	21:59:00	N	11.54	17.1	15.03	14.62	16.1	14.61	16.11	16.08	16.09	18.65	14.57	16.03	17.07	14.09	16.06	16.54	14.07	16.09	17.09	16.1	19.61	16.09	15.13	16.59	17.6	13.62	15.1	16.07	14.08	17.14
	2015-12-21	22:59:00	N	9.53	15.1	14.03	14.62	16.1	14.61	16.11	16.08	15.59	18.65	14.57	15.53	17.07	14.09	16.06	16.04	13.56	16.09	16.59	16.6	19.61	16.09	14.13	15.08	16.6	12.62	14.6	15.57	14.08	16.64
	2015-12-21	23:59:00	N	8.03	13.59	11.53	14.12	15.6	14.61	15.61	15.58	15.59	18.65	13.56	15.02	17.07	13.59	16.06	16.04	13.56	15.59	16.08	16.6	19.61	15.59	13.13	14.08	16.1	12.62	14.6	15.07	13.57	16.14
	2015-12-22	1900-01-02 00:59:00	N	6.52	12.59	10.03	14.62	15.6	14.61	16.11	16.08	16.09	18.65	13.56	15.02	16.57	14.09	16.06	16.04	14.07	16.09	16.08	16.1	19.11	15.59	12.13	13.58	15.6	12.62	14.6	15.07	14.08	16.14
	2015-12-22	1900-01-02 01:59:00	N	6.02	11.59	9.52	14.12	15.6	14.61	15.61	15.58	15.09	18.15	13.06	14.52	16.57	13.09	16.06	16.04	13.06	15.59	15.58	14.1	18.61	15.09	11.12	13.08	15.1	12.62	14.6	14.57	14.08	16.14
	2015-12-22	1900-01-02 02:59:00	N	5.52	10.59	8.52	14.12	15.1	14.11	15.61	15.58	14.59	18.15	12.56	13.52	16.07	13.09	15.56	15.54	12.56	15.09	15.08	12.1	17.61	14.09	10.62	12.08	14.09	13.12	14.09	14.57	14.08	16.14
	2015-12-22	1900-01-02 03:59:00	N	4.51	10.09	7.52	13.62	15.1	13.61	15.11	15.08	14.08	17.65	12.06	13.52	15.57	12.58	15.06	15.04	11.56	14.59	14.58	10.59	17.11	12.58	9.12	11.08	13.59	12.62	14.09	14.57	14.08	15.64
	2015-12-22	1900-01-02 04:59:00	N	4.01	9.09	7.02	14.12	14.6	13.61	14.61	14.58	13.08	17.15	11.56	12.52	15.57	11.58	14.56	15.04	11.06	14.09	14.08	9.09	16.1	12.58	8.11	10.07	13.09	12.62	14.09	14.57	13.57	15.64
	2015-12-22	1900-01-02 05:59:00	D	3.01	8.59	6.52	13.12	14.1	12.61	14.61	14.58	12.58	17.15	11.06	12.02	15.07	11.58	14.56	14.54	11.06	13.59	14.08	9.09	16.1	12.08	7.61	9.57	12.59	12.12	13.59	14.07	13.57	15.14
	2015-12-22	1900-01-02 06:59:00	D	4.01	8.59	7.02	13.62	14.1	13.11	14.61	14.08	12.58	16.65	11.06	12.02	15.07	11.58	14.06	14.04	11.06	13.59	14.08	10.59	16.1	12.08	7.11	9.07	12.09	12.62	13.59	14.07	13.57	15.14
	2015-12-22	1900-01-02 07:59:00	D	9.53	11.09	12.53	16.63	15.6	16.62	15.61	15.08	13.58	17.15	13.06	13.52	15.07	13.09	14.56	14.54	13.56	14.59	14.58	14.6	16.6	16.09	9.62	10.57	12.59	14.62	14.6	14.57	15.58	16.64
	2015-12-22	1900-01-02 08:59:00	D	22.56	14.59	18.54	19.13	19.1	19.12	17.11	16.58	15.59	17.15	16.07	14.52	15.57	17.09	15.56	15.54	17.57	16.59	16.08	18.61	17.61	20.6	18.64	13.08	15.6	19.63	18.1	16.57	20.09	19.65
	2015-12-22	1900-01-02 09:59:00	D	29.56	17.6	22.04	23.63	23.11	24.12	19.61	17.59	19.09	18.65	19.07	16.03	16.07	20.6	17.07	16.54	20.57	18.1	17.09	20.11	18.61	21.6	22.14	14.58	17.6	19.13	19.1	18.58	24.09	22.65
	2015-12-22	1900-01-02 10:59:00	D	34.55	20.1	23.54	24.63	27.11	23.62	21.61	19.59	21.59	20.15	22.08	17.53	16.57	22.6	19.07	18.04	27.08	21.1	20.59	23.61	19.61	25.1	27.64	16.09	19.6	22.63	21.61	27.58	26.09	30.15
	2015-12-22	1900-01-02 11:59:00	D	32.05	23.1	27.04	26.63	25.11	22.62	21.11	20.09	23.1	22.16	26.58	19.53	18.57	27.6	21.07	19.55	36.07	24.1	24.6	25.11	24.11	27.6	25.14	17.09	20.6	26.63	22.11	26.58	26.59	33.65
	2015-12-22	1900-01-02 12:59:00	D	33.55	25.1	27.04	30.13	25.11	24.12	21.61	21.09	25.6	24.66	25.58	20.03	19.57	27.6	24.08	23.05	29.08	27.1	29.09	27.61	23.11	30.6	28.14	18.09	22.1	25.63	23.11	31.08	25.09	36.14
	2015-12-22	1900-01-02 13:59:00	D	33.55	27.1	29.04	29.63	25.61	22.62	22.11	22.09	25.6	25.16	27.08	21.03	20.07	27.1	23.58	26.55	27.58	26.6	27.1	25.61	22.61	30.1	29.14	19.09	23.6	31.13	22.61	31.08	23.09	33.65
	2015-12-22	1900-01-02 14:59:00	D	30.55	26.1	28.54	24.63	24.11	22.62	22.11	21.09	25.6	26.16	23.58	22.03	20.07	27.1	22.58	24.55	28.08	25.6	27.6	26.11	23.11	26.1	28.14	20.09	24.6	25.13	21.61	25.58	21.59	28.15
	2015-12-22	1900-01-02 15:59:00	D	28.06	26.1	28.54	22.63	23.61	24.12	22.11	20.59	26.1	26.16	23.08	25.03	20.07	27.6	23.08	23.55	27.08	26.1	25.1	29.61	24.61	25.1	26.14	20.59	23.1	23.13	21.61	23.08	21.09	28.65
	2015-12-22	16:59:00	D	29.56	26.6	28.04	21.63	23.11	22.12	21.61	20.59	26.1	25.16	26.08	25.53	20.07	26.6	22.58	23.55	31.07	29.6	23.6	35.6	30.11	23.1	25.14	20.59	22.1	22.13	21.11	21.58	19.59	25.15
	2015-12-22	17:59:00	D	30.55	26.1	26.54	19.13	20.6	21.12	21.61	20.09	28.59	25.16	21.57	24.03	20.07	25.1	22.07	22.05	24.08	26.6	23.1	32.11	28.61	23.1	23.64	20.09	21.6	20.63	20.1	21.58	18.08	22.15
	2015-12-22	18:59:00	D	21.05	24.1	21.54	17.13	19.1	18.62	20.11	19.09	21.59	23.16	20.07	21.53	19.57	19.6	20.57	20.55	21.07	24.1	21.59	25.61	25.61	23.1	21.64	20.09	21.1	17.63	19.1	19.58	17.08	20.15
	2015-12-22	19:59:00	D	18.55	21.6	18.54	15.62	17.1	16.11	18.11	18.09	18.59	21.66	16.57	19.03	19.07	17.09	19.07	19.05	16.57	19.6	19.59	19.11	22.61	21.6	19.64	19.59	20.1	15.12	17.1	18.08	15.58	19.15
	2015-12-22	20:59:00	N	14.54	19.6	17.04	14.12	16.1	14.61	16.61	17.09	16.59	20.15	15.07	17.03	18.07	14.59	17.57	17.54	14.57	17.59	18.09	17.11	21.11	16.59	17.14	18.09	19.1	13.62	16.1	16.57	14.58	18.15
	2015-12-22	21:59:00	N	12.04	17.6	15.53	14.12	15.6	14.61	16.11	16.08	16.09	19.65	14.57	16.03	17.57	14.09	16.57	17.04	14.07	16.59	17.09	16.1	20.11	16.09	15.63	16.59	18.1	13.12	15.1	15.57	14.08	17.65
	2015-12-22	22:59:00	N	11.04	16.6	14.53	14.12	15.6	14.11	15.61	16.08	15.59	19.15	14.57	16.03	17.57	14.09	16.57	16.54	14.07	16.59	17.09	16.1	20.11	15.59	15.13	16.09	17.6	12.62	14.6	15.57	13.57	17.14
	2015-12-22	23:59:00	N	10.53	15.6	13.53	14.12	15.6	14.11	15.61	15.58	15.59	18.65	14.07	15.53	17.07	14.09	16.06	16.54	14.07	16.09	16.59	16.1	19.61	15.59	15.13	16.09	17.1	12.62	14.6	15.07	13.57	17.14
	2015-12-23	00:59:00	N	12.04	16.1	15.03	13.12	15.1	13.61	15.11	15.58	15.59	18.65	13.56	15.02	17.07	14.09	16.06	16.04	14.07	16.09	16.59	16.1	19.61	15.59	14.63	16.09	17.1	12.12	14.09	15.07	13.07	16.64
	2015-12-23	01:59:00	N	13.54	16.6	15.53	13.62	15.1	13.61	15.11	15.08	15.59	18.15	13.56	15.02	16.57	14.09	16.06	16.04	13.56	15.59	16.08	15.6	19.11	15.59	15.63	16.59	17.1	12.12	14.09	14.57	13.07	16.14
	2015-12-23	02:59:00	N	9.53	14.59	13.53	14.12	15.1	14.11	15.11	15.08	15.59	18.15	14.07	15.02	16.57	14.09	15.56	16.04	14.07	15.59	16.08	15.1	19.11	16.09	13.63	15.08	16.6	12.12	14.09	14.57	13.07	16.14
	2015-12-23	03:59:00	N	7.02	12.59	10.53	14.12	15.1	14.11	15.11	15.08	15.59	18.15	14.07	15.02	16.57	14.09	15.56	16.04	14.07	15.59	16.08	15.6	19.11	15.59	11.62	13.08	15.6	12.62	14.09	14.57	13.07	16.14
	2015-12-23	04:59:00	N	6.52	12.09	10.03	13.62	14.6	13.61	15.11	15.08	15.09	17.65	13.56	15.02	16.07	13.59	15.56	15.54	13.56	15.09	15.58	16.1	19.11	15.59	12.13	13.58	15.1	12.12	13.59	14.57	13.07	16.14
	2015-12-23	05:59:00	D	8.53	12.59	11.03	13.62	14.6	14.11	15.11	15.08	15.09	17.65	13.56	14.52	16.07	14.09	15.56	15.54	14.07	15.59	15.58	16.1	19.11	15.59	12.63	14.08	15.1	12.12	13.59	14.07	13.07	15.64
	2015-12-23	06:59:00	D	13.04	14.09	14.53	14.12	15.1	14.11	15.11	15.08	15.59	17.65	14.57	15.02	16.07	14.59	15.56	15.54	14.57	16.09	16.08	16.6	19.11	16.59	14.63	15.08	15.6	12.62	14.09	14.57	13.57	15.64
	2015-12-23	07:59:00	D	16.55	16.1	17.04	15.62	15.6	16.11	16.11	15.58	17.09	18.15	15.57	16.03	16.57	15.09	16.06	16.04	15.07	16.59	16.08	17.61	19.11	17.59	17.64	16.09	17.1	13.62	14.6	15.07	14.08	16.14
	2015-12-23	08:59:00	D	24.56	18.1	20.04	17.13	17.1	17.62	17.11	16.58	18.59	19.15	16.07	16.53	16.57	17.59	17.07	16.54	18.07	17.59	17.09	19.11	19.61	20.1	20.64	17.09	18.1	18.13	17.1	16.57	18.08	18.65
	2015-12-23	09:59:00	D	31.05	20.1	22.04	18.13	17.6	18.62	18.11	17.59	20.59	19.65	18.07	17.03	17.07	20.1	18.07	17.54	20.07	19.1	18.09	21.11	20.11	22.1	23.14	17.59	19.6	17.63	18.6	18.58	21.59	21.65
	2015-12-23	10:59:00	D	34.55	22.1	24.54	21.63	21.1	21.12	20.11	18.59	22.59	21.16	20.57	18.03	17.07	21.1	19.07	18.54	25.08	21.1	21.09	25.61	20.61	23.6	26.64	18.09	20.6	21.63	20.61	27.58	22.09	27.15
	2015-12-23	11:59:00	D	32.05	24.1	25.54	25.63	22.61	24.12	21.11	20.09	24.1	22.66	24.58	19.03	19.07	25.1	21.07	19.55	35.07	22.6	24.6	24.11	25.11	26.1	24.64	18.59	21.1	23.13	20.61	25.58	23.59	31.15
	2015-12-23	12:59:00	D	33.05	25.6	26.54	31.13	24.61	23.62	21.61	21.09	26.6	25.16	25.58	20.03	20.07	26.6	24.08	22.05	29.08	26.1	29.09	28.11	23.61	31.59	27.14	19.09	22.1	25.13	22.11	30.58	24.59	32.65
	2015-12-23	13:59:00	D	31.55	27.1	28.54	29.13	25.61	22.62	22.11	22.09	26.6	25.66	25.58	21.03	20.57	27.1	23.58	26.05	27.58	27.1	27.6	25.11	23.11	30.1	28.14	20.09	23.1	31.13	22.11	31.58	22.59	31.65
	2015-12-23	14:59:00	D	29.56	26.6	28.54	24.13	23.61	21.62	22.11	21.09	25.6	26.66	23.08	22.03	20.57	26.6	23.08	25.05	27.58	25.6	28.09	26.11	23.11	24.6	25.64	20.59	23.6	25.13	21.61	26.08	22.09	27.65
	2015-12-23	15:59:00	D	27.06	25.6	28.54	22.13	23.11	22.12	21.61	20.59	25.1	26.66	22.08	24.53	20.57	27.1	23.08	23.55	26.08	25.6	25.1	29.61	24.61	24.1	24.64	20.59	22.6	22.13	21.11	23.08	20.59	27.65
	2015-12-23	16:59:00	D	30.05	26.6	30.04	21.13	22.61	22.12	21.11	20.59	26.1	25.16	25.08	25.53	20.57	27.6	22.58	23.55	29.57	29.1	23.6	37.1	31.11	22.1	23.64	20.59	22.1	22.13	20.61	22.08	19.09	24.15
	2015-12-23	17:59:00	D	31.05	26.1	27.04	19.13	20.1	20.12	20.61	20.09	27.1	25.16	21.07	24.03	20.07	26.1	21.57	22.05	24.08	27.1	23.1	32.61	29.61	23.6	23.14	20.59	21.6	20.13	20.1	21.58	18.08	21.65
	2015-12-23	18:59:00	D	21.55	24.1	22.54	17.13	18.6	18.62	19.61	19.09	22.09	23.66	20.07	21.03	20.07	20.1	20.57	20.55	21.57	24.6	22.09	26.61	26.11	23.6	21.64	20.09	21.1	18.63	19.1	19.58	17.08	20.15
	2015-12-23	19:59:00	D	19.05	21.6	20.04	15.62	17.6	17.12	18.61	18.59	19.59	22.16	18.07	20.03	19.57	18.6	19.57	19.55	18.57	20.6	20.09	19.61	23.11	23.1	20.14	19.59	20.1	16.13	17.6	18.08	16.58	18.65
	2015-12-23	20:59:00	N	11.54	17.6	16.53	15.12	17.1	15.61	17.61	17.59	17.09	20.66	15.57	17.53	18.57	15.59	18.07	18.04	15.57	18.6	19.09	18.11	21.61	17.59	17.64	18.59	19.1	14.12	16.6	17.07	15.58	18.15
	2015-12-23	21:59:00	N	13.54	17.6	16.53	15.12	16.6	15.11	17.11	17.09	17.09	20.15	15.07	16.53	18.07	15.59	17.57	17.54	15.57	18.1	18.09	17.11	21.11	17.09	16.13	17.09	18.1	13.62	15.6	16.07	14.58	17.65
	2015-12-23	22:59:00	N	14.54	18.1	17.04	14.62	16.1	14.61	16.61	16.58	15.59	19.15	14.57	16.53	17.57	14.59	17.07	17.04	14.57	17.59	17.59	16.1	20.61	16.09	15.13	16.09	17.6	13.12	15.1	15.57	14.58	17.65
	2015-12-23	23:59:00	N	10.03	15.6	13.03	13.62	15.6	13.61	16.11	16.08	14.59	18.65	13.56	15.02	17.07	13.09	16.06	16.54	12.56	16.09	16.59	13.1	19.61	12.58	12.63	14.08	16.1	13.12	15.1	15.57	14.08	17.14
	2015-12-24	00:59:00	N	7.52	13.09	11.03	13.12	14.6	11.6	15.11	15.08	13.08	18.15	12.06	13.52	16.57	11.58	15.06	15.54	11.56	14.59	15.58	12.6	18.61	10.58	10.62	12.58	15.1	13.12	14.09	14.57	13.57	16.14
	2015-12-24	01:59:00	N	6.52	12.09	9.52	12.12	14.1	11.1	14.61	14.08	12.58	17.65	11.06	12.52	16.07	10.58	14.06	14.54	10.06	13.09	14.58	10.59	17.61	10.08	9.62	11.58	14.09	14.12	14.6	14.57	14.58	15.64
	2015-12-24	02:59:00	N	6.02	11.59	9.02	12.12	13.09	10.6	14.11	13.58	12.08	17.65	10.06	11.52	15.57	11.58	14.06	14.54	12.06	13.59	14.58	9.59	17.11	11.08	9.12	10.57	13.59	16.63	15.1	14.57	15.58	15.14
	2015-12-24	03:59:00	N	5.52	11.09	8.02	14.62	13.59	11.6	13.61	13.08	13.08	17.15	10.56	11.52	15.07	12.58	14.56	14.54	13.06	14.59	14.58	9.59	16.6	11.08	8.62	10.57	13.09	17.13	16.1	15.57	17.58	15.64
	2015-12-24	04:59:00	N	5.52	11.09	8.02	16.13	15.1	13.11	14.61	13.58	13.58	17.65	11.06	12.02	15.07	13.09	15.06	15.04	13.56	15.09	15.08	9.59	16.1	11.58	8.62	10.57	13.09	18.63	17.1	16.07	19.09	16.64
	2015-12-24	05:59:00	D	5.01	10.59	7.52	16.63	15.1	14.11	15.11	14.08	13.58	17.15	10.56	11.52	15.07	14.09	15.06	15.54	14.07	15.09	15.08	9.09	16.1	11.08	8.11	10.07	12.59	18.13	17.1	16.57	19.59	17.14
	2015-12-24	06:59:00	D	6.52	10.59	9.02	18.13	15.6	15.61	15.11	14.58	15.09	17.65	11.56	12.02	15.07	15.59	15.56	16.04	14.07	15.09	15.08	10.09	16.1	12.58	8.62	10.57	12.59	19.63	17.6	16.57	19.59	17.65
	2015-12-24	07:59:00	D	13.54	13.09	17.04	22.63	18.1	20.12	16.61	16.58	16.09	18.15	14.07	13.52	15.57	19.1	16.57	16.54	18.57	17.09	16.08	15.6	17.11	16.59	13.13	12.08	14.09	22.63	19.1	18.08	21.59	19.65
	2015-12-24	08:59:00	D	30.55	18.1	25.54	29.13	23.61	28.12	18.11	18.59	19.59	18.65	18.57	15.53	16.57	24.6	17.57	18.04	24.58	19.1	18.09	23.61	18.61	27.1	24.64	15.08	17.6	30.13	23.61	20.58	28.59	23.15
	2015-12-24	09:59:00	D	40.53	21.6	32.54	36.12	30.6	38.1	21.11	21.59	26.1	20.66	26.08	18.53	18.07	29.1	19.57	19.55	29.08	22.1	20.09	27.61	20.11	32.09	30.64	17.09	20.6	29.63	25.61	22.58	34.08	28.65
	2015-12-24	10:59:00	D	45.52	25.1	35.53	41.11	36.09	37.6	23.12	24.59	29.09	24.16	32.07	21.53	19.07	33.1	22.58	22.05	35.57	27.1	24.1	33.11	21.61	36.59	38.63	18.09	23.1	34.12	29.11	31.58	35.58	36.14
	2015-12-24	11:59:00	D	43.52	29.1	37.03	40.61	35.6	40.1	25.12	26.59	35.59	27.16	37.56	25.53	20.57	39.08	26.58	24.55	39.06	30.1	28.09	34.6	26.61	40.58	38.63	18.59	25.6	36.12	29.11	31.58	35.58	39.63
	2015-12-24	12:59:00	D	42.03	31.6	38.03	44.1	37.59	40.59	26.61	29.09	36.58	30.65	38.56	26.53	22.08	40.58	29.07	28.05	36.57	34.09	33.09	40.09	25.61	45.56	40.62	20.09	27.1	37.62	31.1	38.06	36.08	38.63
	2015-12-24	13:59:00	D	43.52	33.6	39.53	42.6	40.08	39.6	28.61	29.59	37.08	31.65	38.56	30.03	23.08	41.57	30.07	32.05	36.07	33.59	31.59	40.09	26.11	32.59	41.62	20.59	29.6	44.1	31.6	39.56	35.08	40.63
	2015-12-24	14:59:00	D	40.04	32.6	39.53	38.62	38.59	39.1	30.11	29.09	39.58	33.65	36.07	31.03	23.58	40.58	31.07	31.55	38.56	35.59	34.58	40.59	27.11	30.6	40.12	22.59	30.1	39.11	32.1	32.08	35.08	34.64
	2015-12-24	15:59:00	D	39.04	32.1	40.03	37.62	39.09	38.6	30.11	28.59	40.08	34.15	36.07	34.53	24.08	41.07	31.57	32.54	40.56	35.09	32.09	43.09	28.11	36.09	39.12	23.59	29.6	37.12	31.1	30.08	34.08	36.64
	2015-12-24	16:59:00	D	40.53	33.6	43.52	36.62	37.09	39.1	30.61	29.09	39.58	32.65	39.06	35.52	24.58	42.07	32.07	31.55	38.06	34.59	30.59	46.08	35.1	35.59	37.63	24.09	29.1	37.62	30.6	29.08	33.58	33.15
	2015-12-24	17:59:00	D	43.52	33.1	38.53	32.13	31.6	34.11	29.61	27.59	41.07	32.65	35.57	35.03	24.58	38.58	31.57	30.55	35.57	34.09	29.59	43.58	33.61	34.59	35.63	24.09	28.6	34.12	29.6	28.58	31.09	29.65
	2015-12-24	18:59:00	D	34.05	31.6	35.03	29.63	29.1	31.12	27.61	25.59	33.59	30.16	33.07	32.53	24.08	32.1	29.57	28.55	32.07	31.1	28.09	36.1	30.11	35.09	34.63	23.59	27.6	32.13	28.11	26.58	28.59	27.15
	2015-12-24	19:59:00	D	30.55	28.1	31.04	27.63	27.6	29.12	26.12	24.59	32.09	28.16	29.07	29.03	23.58	30.6	27.08	26.55	30.57	29.1	26.6	28.11	26.61	34.59	31.14	23.09	26.1	28.63	26.11	25.08	27.09	25.65
	2015-12-24	20:59:00	N	21.55	24.6	25.04	24.63	24.61	24.12	24.12	22.59	26.6	26.16	23.58	25.03	22.08	24.6	24.58	24.55	25.08	26.1	24.1	23.61	25.11	26.1	26.14	22.59	24.6	25.63	24.11	23.08	26.59	24.65
	2015-12-24	21:59:00	N	18.05	21.6	21.04	25.13	24.61	22.62	22.61	21.09	25.1	24.66	21.57	22.53	21.57	22.6	22.58	22.55	22.58	23.6	22.09	21.61	23.61	25.1	22.14	21.09	22.6	24.63	23.61	22.58	24.59	23.65
	2015-12-24	22:59:00	N	16.05	19.6	19.54	22.63	22.61	22.12	22.11	20.59	23.6	24.16	20.57	21.53	20.57	22.1	21.57	21.55	22.08	22.6	21.59	19.61	22.61	24.6	19.64	19.59	21.1	23.13	22.61	21.58	25.09	23.15
	2015-12-24	23:59:00	N	17.55	20.1	20.54	22.13	22.1	20.12	21.11	19.59	22.09	23.16	19.07	20.03	20.07	20.6	21.07	21.05	20.57	21.6	20.59	21.11	22.11	22.1	19.64	19.09	20.1	22.63	21.61	21.08	25.09	23.15
	2015-12-25	00:59:00	N	17.05	19.6	20.04	22.63	21.1	20.62	20.61	19.09	22.09	22.66	17.07	18.53	19.57	19.1	20.07	20.05	18.57	20.1	19.59	21.11	22.11	21.1	19.64	19.09	20.1	24.13	22.11	20.58	25.59	22.65
	2015-12-25	01:59:00	N	16.05	19.6	19.04	24.63	22.1	21.62	20.61	19.59	22.59	22.66	17.07	18.03	19.07	18.1	19.07	19.05	18.57	19.1	18.59	20.61	22.11	18.59	20.14	19.09	19.6	25.63	22.61	21.58	25.09	23.15
	2015-12-25	02:59:00	N	13.54	17.6	16.53	23.63	23.11	22.12	21.11	20.09	22.59	22.66	18.57	19.03	18.57	21.1	20.07	20.05	22.08	21.1	19.59	18.61	21.11	21.6	17.64	18.09	19.1	24.13	22.61	21.58	24.09	22.65
	2015-12-25	03:59:00	N	14.04	17.1	16.53	25.13	23.11	23.12	21.11	20.09	22.59	22.16	19.07	19.53	19.07	22.1	20.57	20.55	22.58	22.1	20.09	17.61	20.61	21.6	16.64	17.09	18.1	25.13	22.61	21.58	24.09	23.15
	2015-12-25	04:59:00	N	16.05	17.6	19.04	23.13	23.11	22.12	21.11	20.59	22.59	22.66	19.57	19.53	19.07	21.6	20.57	20.55	21.57	21.6	20.09	18.11	20.61	21.6	17.64	17.59	18.1	25.13	22.61	21.58	24.09	22.65
	2015-12-25	05:59:00	D	23.06	19.6	25.04	24.13	22.61	21.62	21.11	20.09	23.6	22.16	18.57	19.03	18.57	20.6	20.07	20.05	20.07	20.6	19.59	19.11	21.11	20.1	19.14	18.59	18.6	24.63	22.11	21.08	24.09	22.65
	2015-12-25	06:59:00	D	20.55	20.1	22.54	26.63	24.11	23.62	20.11	19.09	26.6	22.66	18.57	19.03	18.57	22.6	19.57	19.55	23.58	21.6	19.59	18.61	20.61	22.1	18.64	18.59	18.6	25.13	22.61	20.58	24.09	22.15
	2015-12-25	07:59:00	D	25.56	21.1	27.54	28.13	27.11	27.12	22.11	21.09	27.6	23.66	22.08	19.53	18.57	25.6	21.57	21.55	26.58	25.1	22.09	23.61	21.61	27.6	21.14	18.59	19.1	26.63	23.61	21.58	27.59	24.15
	2015-12-25	08:59:00	D	33.05	23.6	32.04	30.13	30.1	29.62	24.62	23.09	27.6	24.16	25.58	22.53	19.57	27.6	23.58	23.05	27.08	27.1	23.6	29.11	22.61	33.09	31.14	20.09	22.6	29.63	26.61	23.58	33.08	27.65
	2015-12-25	09:59:00	D	41.53	27.6	35.53	35.62	35.1	39.1	28.11	26.09	31.09	26.16	29.57	25.03	20.57	30.6	25.08	24.55	30.07	28.6	25.1	34.6	24.11	36.09	35.13	22.09	25.6	30.63	28.11	25.58	36.58	33.15
	2015-12-25	10:59:00	D	38.04	29.1	35.03	38.12	34.1	36.61	28.61	27.09	32.59	27.16	32.07	26.03	21.57	30.6	26.08	25.05	31.07	29.1	26.1	38.6	26.11	36.09	36.13	23.59	27.6	32.63	29.6	31.58	36.08	39.13
	2015-12-25	11:59:00	D	38.54	31.6	37.03	35.62	35.1	36.61	30.11	29.09	36.09	29.66	35.57	28.53	22.58	34.59	30.07	27.55	33.07	31.6	28.59	38.6	29.11	38.08	39.62	24.59	29.1	37.12	30.6	33.08	35.58	38.63
	2015-12-25	12:59:00	D	37.04	31.6	36.53	34.13	34.6	35.61	30.61	29.09	36.09	30.65	33.07	30.03	23.58	37.09	31.07	29.55	34.07	33.1	30.59	36.6	28.61	39.58	37.63	26.09	29.6	31.13	28.11	29.08	32.09	33.65
	2015-12-25	13:59:00	D	37.54	32.6	36.53	39.11	40.08	39.1	31.61	30.09	40.58	32.65	38.06	31.53	24.58	35.59	31.57	29.55	33.57	33.1	30.09	38.6	30.61	35.09	38.63	27.09	30.6	35.12	30.1	32.08	33.58	34.64
	2015-12-25	14:59:00	D	38.54	32.1	37.03	38.12	39.59	39.1	33.61	30.59	39.08	34.15	37.06	33.03	25.08	35.59	31.57	30.05	34.07	33.1	30.59	36.1	29.11	34.59	37.13	26.59	29.6	38.12	31.6	32.58	36.08	35.14
	2015-12-25	15:59:00	D	39.04	32.1	39.03	30.13	35.1	29.12	30.61	29.09	30.09	30.65	37.06	36.02	25.58	32.6	31.57	31.05	32.07	32.1	30.59	42.59	32.11	25.6	39.12	26.09	30.1	35.62	30.6	30.58	34.58	37.14
	2015-12-25	16:59:00	D	40.04	34.1	40.03	24.13	27.11	23.62	25.62	25.59	24.6	27.16	24.08	27.03	24.08	24.6	27.58	27.05	23.58	25.6	26.6	37.6	35.6	25.1	39.62	26.59	30.6	24.63	25.61	26.58	25.59	31.65
	2015-12-25	17:59:00	D	28.06	30.1	28.04	21.13	24.11	21.62	24.62	24.09	23.1	25.66	22.08	25.53	23.08	20.6	24.58	24.05	20.57	22.6	24.1	24.11	30.11	21.1	26.64	26.59	26.6	21.13	23.11	24.58	22.09	28.15
	2015-12-25	18:59:00	D	24.06	27.1	24.04	17.63	20.6	18.12	21.61	21.59	19.59	23.66	18.07	21.53	22.08	19.1	23.08	22.55	18.57	20.6	22.59	22.11	26.61	20.1	23.14	24.59	24.6	17.13	20.1	21.58	19.59	25.65
	2015-12-25	19:59:00	D	20.05	24.6	20.54	16.63	17.6	16.62	19.61	19.59	18.59	21.66	16.57	18.53	20.57	16.59	20.07	20.05	16.57	18.1	20.09	19.61	24.61	18.59	20.64	23.09	22.6	15.62	18.1	19.58	17.08	23.15
	2015-12-25	20:59:00	N	17.05	21.6	18.54	15.62	16.6	15.61	18.11	18.09	17.09	20.66	15.57	17.03	19.07	15.59	19.07	19.05	15.57	17.59	19.09	18.61	23.11	18.09	18.64	20.59	20.6	14.62	17.1	18.08	16.08	21.15
	2015-12-25	21:59:00	N	17.05	20.1	18.04	13.12	14.6	13.11	17.61	17.59	14.59	19.65	13.56	16.53	18.57	13.59	18.07	18.04	13.56	15.59	17.59	18.11	22.11	16.09	18.64	19.59	20.1	12.62	15.6	16.57	15.08	19.15
	2015-12-25	22:59:00	N	16.05	19.6	17.04	13.12	14.1	13.11	16.61	16.08	14.08	19.15	13.06	15.53	18.07	13.09	17.07	17.04	13.06	15.09	16.59	16.1	21.61	14.59	16.64	19.09	19.1	12.62	15.1	15.57	14.58	17.65
	2015-12-25	23:59:00	N	13.04	18.1	14.53	13.12	14.1	13.11	16.61	15.58	14.08	18.65	13.06	15.53	17.57	13.09	17.07	16.54	13.06	15.09	15.58	15.6	20.11	15.09	14.63	17.09	18.1	12.12	14.6	15.57	14.58	17.14
	2015-12-26	1900-01-02 00:59:00	N	13.04	18.1	14.53	12.62	13.59	12.1	15.61	15.08	13.58	18.65	13.06	15.02	17.57	12.58	15.56	16.04	12.56	14.09	15.58	14.1	19.61	14.09	14.63	17.09	17.6	12.12	14.6	15.57	14.08	16.64
	2015-12-26	1900-01-02 01:59:00	N	12.04	16.6	13.53	11.11	12.09	11.1	14.61	14.58	12.58	18.15	11.56	14.02	17.07	12.08	15.56	15.54	12.06	13.59	15.08	15.1	19.11	15.09	14.13	16.09	17.1	11.62	13.59	14.57	13.07	16.14
	2015-12-26	1900-01-02 02:59:00	N	11.04	15.6	13.03	12.12	12.09	11.1	14.11	14.08	12.58	17.15	12.06	13.52	16.57	11.08	14.56	15.04	11.56	13.09	14.58	15.1	18.61	15.59	13.63	15.08	16.6	11.62	13.59	14.57	12.57	15.64
	2015-12-26	1900-01-02 03:59:00	N	9.53	14.59	11.53	12.12	11.59	11.6	13.61	13.58	13.08	16.65	12.06	12.52	16.07	11.58	14.06	14.54	11.56	13.09	14.08	15.1	18.11	15.09	12.63	14.58	16.1	12.12	13.59	14.07	12.57	15.14
	2015-12-26	1900-01-02 04:59:00	N	9.03	13.09	11.03	12.62	11.59	12.1	13.61	13.08	13.58	16.65	12.06	13.02	16.07	12.08	14.06	14.04	12.06	13.09	14.08	15.1	18.11	15.09	13.13	14.58	15.6	11.62	13.09	14.07	12.07	14.64
	2015-12-26	1900-01-02 05:59:00	D	8.53	12.59	11.03	12.12	11.59	12.1	13.61	13.08	13.08	16.65	12.06	13.02	15.57	11.58	13.56	14.04	12.06	13.09	13.58	15.6	18.11	15.59	13.63	14.58	15.6	11.62	12.59	13.57	12.07	14.64
	2015-12-26	1900-01-02 06:59:00	D	9.53	12.59	12.53	13.12	11.59	12.61	13.61	13.08	13.58	16.65	12.56	12.52	15.57	12.58	13.56	14.04	12.56	13.59	13.58	16.1	18.11	15.09	14.13	14.58	15.6	12.12	13.09	13.57	12.57	14.14
	2015-12-26	1900-01-02 07:59:00	D	12.04	13.59	15.53	14.12	12.59	14.11	14.11	13.08	14.08	16.65	13.06	13.02	15.57	12.58	13.56	14.04	13.06	13.59	13.58	16.6	18.11	16.09	15.13	15.08	15.6	13.12	13.59	14.07	14.08	15.64
	2015-12-26	1900-01-02 08:59:00	D	19.05	15.6	18.04	16.13	13.09	16.11	14.61	13.58	16.09	17.65	13.06	13.02	15.57	15.09	14.56	15.04	15.07	15.09	14.08	18.11	19.11	17.09	17.14	16.09	16.6	16.63	15.6	15.07	17.08	17.65
	2015-12-26	1900-01-02 09:59:00	D	16.05	15.6	16.53	20.63	17.6	18.12	15.61	14.58	17.59	18.15	14.57	14.52	15.57	15.59	15.06	15.54	15.57	16.09	14.58	20.11	19.61	19.59	18.14	16.59	17.1	15.12	15.6	15.57	17.58	18.15
	2015-12-26	1900-01-02 10:59:00	D	28.06	17.1	20.04	22.13	20.6	19.12	17.61	16.08	17.59	18.65	17.57	14.52	16.07	18.6	15.56	16.04	20.57	18.1	15.58	23.61	20.11	20.6	21.14	16.59	17.6	18.13	17.1	18.58	18.08	19.65
	2015-12-26	1900-01-02 11:59:00	D	26.56	18.1	21.04	23.63	20.6	18.12	18.11	16.08	22.59	21.16	20.57	16.53	17.07	19.6	16.57	16.54	21.57	17.59	17.09	23.11	22.61	22.1	20.64	17.09	18.1	21.13	18.1	20.08	20.09	22.15
	2015-12-26	1900-01-02 12:59:00	D	28.56	18.6	21.54	25.63	21.6	19.12	18.11	16.58	24.1	22.16	20.57	17.03	17.07	21.1	17.57	18.04	19.57	20.1	18.09	24.61	22.11	19.09	21.14	17.59	19.1	22.13	19.6	24.08	20.09	23.65
	2015-12-26	1900-01-02 13:59:00	D	23.06	19.6	20.54	25.63	22.61	18.62	18.11	17.09	27.1	24.16	21.57	17.53	18.07	23.6	18.07	20.55	23.08	23.6	20.09	25.61	22.61	25.1	21.14	18.09	19.6	28.13	19.6	24.58	19.09	24.15
	2015-12-26	1900-01-02 14:59:00	D	24.06	19.6	22.54	21.63	21.1	18.62	19.11	17.09	24.6	25.16	18.57	18.53	18.07	22.1	17.57	19.55	22.08	21.1	19.09	25.11	22.61	22.6	20.64	18.59	19.6	22.63	19.6	21.58	18.58	21.65
	2015-12-26	1900-01-02 15:59:00	D	21.55	19.1	20.04	20.13	21.1	18.62	18.61	16.58	25.1	24.66	20.07	22.03	18.07	20.1	17.07	18.54	19.07	19.6	18.09	23.11	22.61	16.59	20.14	18.59	19.1	19.63	18.6	19.08	18.08	22.65
	2015-12-26	16:59:00	D	17.05	18.1	17.04	18.13	18.6	16.62	16.61	15.58	23.1	22.66	18.07	18.53	17.57	17.09	16.57	17.54	17.07	18.1	17.09	21.61	22.11	19.09	17.64	17.59	18.1	16.63	17.6	18.58	16.08	20.15
	2015-12-26	17:59:00	D	18.55	18.1	18.04	16.13	17.1	15.11	16.11	15.08	22.09	22.16	17.57	19.53	17.57	17.09	16.06	17.04	16.57	18.1	16.59	28.11	24.61	20.1	18.64	17.59	18.1	18.13	17.1	18.58	15.58	18.15
	2015-12-26	18:59:00	D	17.05	18.1	17.54	15.62	16.6	15.11	15.61	14.58	19.09	21.16	16.07	18.03	17.57	15.59	15.06	16.54	15.07	17.09	15.58	20.11	22.61	19.59	17.14	17.09	17.6	15.62	16.1	16.57	14.58	16.64
	2015-12-26	19:59:00	D	14.54	16.6	15.53	13.62	14.6	13.61	14.61	13.58	17.09	19.65	14.57	15.53	16.57	14.09	14.06	15.54	13.56	15.59	15.08	16.6	20.11	17.09	16.13	16.59	17.1	13.12	14.6	15.57	13.07	15.64
	2015-12-26	20:59:00	N	12.04	15.1	14.03	12.62	13.59	13.11	13.61	13.08	14.59	18.65	13.06	14.02	16.07	12.08	13.06	14.54	12.56	14.09	13.58	15.1	19.11	15.09	14.63	15.58	16.1	12.12	13.59	14.57	13.07	15.14
	2015-12-26	21:59:00	N	9.53	14.09	13.53	12.62	13.09	13.11	13.61	12.58	14.08	17.65	12.56	13.02	15.57	11.58	12.55	14.04	12.06	13.59	13.58	15.1	18.61	15.09	14.63	15.08	16.1	11.62	13.09	13.57	12.07	14.14
	2015-12-26	22:59:00	N	11.04	14.09	13.53	12.12	12.59	12.61	13.61	13.08	13.58	17.65	12.06	13.02	15.07	12.08	12.55	13.54	12.06	13.59	13.08	14.6	18.61	15.09	13.63	14.58	15.6	11.62	13.09	13.57	12.57	14.64
	2015-12-26	23:59:00	N	12.04	14.09	14.03	12.12	12.59	12.61	13.1	12.58	13.58	17.15	11.56	12.52	15.07	11.58	12.55	13.54	11.56	13.09	13.08	15.1	18.11	14.59	15.13	15.58	15.6	11.12	12.59	13.06	12.07	14.14
	2015-12-27	00:59:00	N	8.53	13.09	13.03	12.62	12.59	12.61	13.61	13.08	13.58	17.15	12.06	13.02	15.07	12.08	13.06	13.54	12.06	13.59	13.08	14.1	18.11	13.59	13.13	14.08	15.6	11.62	13.09	13.57	12.57	14.14
	2015-12-27	01:59:00	N	5.52	11.09	9.52	13.12	13.09	13.11	13.61	13.08	14.08	17.15	12.56	13.02	15.07	12.08	13.06	13.54	12.06	13.59	13.08	14.6	18.11	13.59	11.62	13.08	14.59	11.62	13.09	13.57	12.07	14.14
	2015-12-27	02:59:00	N	6.02	10.59	8.52	12.12	12.59	12.1	13.1	13.08	13.08	16.65	11.56	13.02	15.07	11.58	12.55	13.54	11.56	13.59	13.08	15.1	18.11	13.09	11.12	12.58	14.59	11.12	12.59	13.06	12.07	14.14
	2015-12-27	03:59:00	N	6.52	12.09	9.52	11.61	12.09	12.1	13.1	12.58	12.58	16.65	11.06	12.02	14.57	11.08	12.55	13.54	11.06	13.09	12.57	14.1	17.61	13.59	12.13	13.58	14.59	10.61	12.59	13.06	11.57	13.64
	2015-12-27	04:59:00	N	6.52	10.59	8.52	11.11	11.59	12.1	12.6	12.58	12.58	16.15	10.56	11.52	14.57	11.08	13.06	13.04	10.56	13.09	12.57	14.1	17.61	13.59	10.62	12.08	14.09	9.61	12.09	12.56	11.57	13.14
	2015-12-27	05:59:00	D	5.01	10.59	7.52	11.11	11.59	11.6	13.1	12.58	11.58	16.15	9.55	10.52	14.07	10.58	12.55	13.04	10.06	13.09	12.57	10.59	16.6	12.58	9.62	11.58	13.59	9.11	11.59	12.56	11.57	13.14
	2015-12-27	06:59:00	D	4.01	9.09	7.02	12.62	12.09	13.11	13.1	12.58	12.58	16.15	10.56	11.02	14.07	10.58	12.55	13.04	9.56	12.58	12.07	10.59	16.6	14.09	8.62	10.07	13.09	9.61	11.59	12.56	12.57	13.14
	2015-12-27	07:59:00	D	10.53	11.59	14.53	15.62	14.6	15.11	14.61	13.58	13.58	16.15	12.06	12.02	14.07	12.08	13.06	13.54	12.56	13.59	12.57	14.1	17.11	16.09	11.62	12.08	13.59	12.62	13.09	13.57	14.08	15.14
	2015-12-27	08:59:00	D	20.55	14.09	17.04	18.63	18.6	18.12	16.11	14.58	15.59	16.65	14.57	14.02	14.57	14.59	14.06	14.04	15.07	15.09	13.58	18.11	17.61	17.59	18.14	13.58	15.6	19.13	16.6	15.57	18.58	18.15
	2015-12-27	09:59:00	D	25.56	16.6	20.04	23.13	22.61	23.12	18.61	16.08	18.09	18.15	17.07	14.52	15.07	18.6	15.56	15.54	19.07	17.59	15.08	17.61	18.61	20.6	19.64	15.08	17.1	17.13	17.6	16.57	21.59	21.65
	2015-12-27	10:59:00	D	31.05	18.6	21.54	24.63	26.61	21.62	22.11	18.59	21.09	19.65	19.07	15.53	15.57	19.6	17.07	16.54	23.08	19.6	17.59	25.11	19.11	23.1	22.64	16.09	18.1	20.63	19.6	24.08	21.59	25.15
	2015-12-27	11:59:00	D	29.56	20.6	21.54	25.13	24.11	22.12	21.61	19.09	23.1	22.16	20.57	17.03	16.57	21.1	17.57	17.04	22.58	20.1	19.09	23.61	23.61	25.6	22.64	16.59	19.6	20.63	19.1	22.58	20.09	25.15
	2015-12-27	12:59:00	D	30.05	22.1	23.04	29.63	25.11	21.12	21.11	20.09	24.6	23.16	19.57	18.53	17.57	23.6	19.57	19.55	24.58	23.1	22.09	26.11	22.61	24.6	23.64	17.09	20.1	22.63	20.1	26.58	19.59	26.65
	2015-12-27	13:59:00	D	28.56	23.6	22.54	26.13	25.11	22.12	21.11	20.09	24.1	23.66	23.08	19.03	18.57	22.6	19.07	20.55	22.08	22.1	21.59	24.11	22.11	32.09	24.64	17.59	21.1	27.13	20.1	27.58	19.09	27.65
	2015-12-27	14:59:00	D	24.56	22.6	23.54	22.63	23.61	21.12	21.11	19.59	25.1	25.66	20.57	20.53	19.07	24.1	19.07	20.55	23.58	22.1	22.09	25.11	22.11	23.1	22.64	18.09	21.6	22.63	19.6	22.58	18.58	24.15
	2015-12-27	15:59:00	D	23.06	22.6	24.04	20.63	23.61	20.62	20.61	18.59	25.6	25.66	20.57	24.03	18.57	24.6	19.57	20.55	24.58	24.1	21.09	28.11	23.61	23.6	22.14	18.59	20.6	19.13	18.1	19.58	17.08	24.15
	2015-12-27	16:59:00	D	26.06	23.1	26.04	19.63	21.6	21.12	20.11	19.09	24.6	24.16	22.58	23.53	18.57	23.6	19.57	20.55	24.08	26.1	19.59	34.6	29.11	20.6	21.14	18.59	20.1	19.63	18.6	19.08	16.58	20.65
	2015-12-27	17:59:00	D	26.56	23.6	22.04	17.13	18.6	19.12	19.61	18.09	26.1	23.66	19.57	22.53	18.57	24.1	18.57	19.55	21.07	24.1	19.09	30.11	27.61	21.1	20.14	18.59	19.6	18.63	18.1	18.58	15.08	18.65
	2015-12-27	18:59:00	D	18.55	21.6	18.54	15.62	17.1	16.62	17.61	17.09	20.59	22.16	18.57	19.53	18.57	17.59	17.57	18.04	19.07	22.1	18.59	24.11	24.61	21.6	19.14	18.09	19.1	16.13	17.1	17.58	14.58	17.14
	2015-12-27	19:59:00	D	16.55	19.1	17.04	14.62	15.6	15.11	16.61	16.08	18.59	21.16	15.57	18.03	18.07	16.09	16.57	17.04	16.07	18.1	17.09	18.11	21.61	20.1	17.64	18.09	18.1	14.12	15.6	15.57	14.08	16.64
	2015-12-27	20:59:00	N	13.54	17.6	16.03	13.62	14.6	14.11	15.61	15.58	16.09	19.15	13.56	15.53	17.07	14.09	15.56	16.04	14.07	16.09	16.08	16.6	20.61	16.09	16.64	17.09	17.6	12.62	14.6	15.07	13.57	16.14
	2015-12-27	21:59:00	N	11.04	16.1	15.03	13.62	15.1	14.11	15.11	15.08	15.59	18.65	13.56	15.02	16.57	13.59	15.06	15.54	13.56	15.59	15.08	16.1	19.61	15.59	15.13	16.09	17.1	12.62	14.09	14.57	13.57	15.64
	2015-12-27	22:59:00	N	8.53	14.09	12.53	13.62	15.1	14.11	15.11	15.08	15.09	18.65	13.56	15.02	16.07	13.59	15.06	15.54	13.56	15.59	15.08	15.6	19.61	15.59	14.13	15.08	16.6	12.62	14.09	14.07	13.57	15.64
	2015-12-27	23:59:00	N	7.02	12.59	11.53	13.62	15.1	14.11	15.11	14.58	15.59	18.15	13.56	14.52	16.07	13.59	15.06	15.54	13.56	15.59	15.08	15.6	19.11	15.09	12.63	14.08	15.6	12.62	14.09	14.07	13.07	15.14
	2015-12-28	00:59:00	N	6.52	12.09	10.03	13.62	15.1	13.61	15.11	14.58	14.59	18.15	13.06	14.52	16.07	13.09	15.06	15.04	13.06	15.09	14.58	15.1	19.11	14.59	11.62	13.08	15.1	12.12	13.59	14.07	13.07	15.14
	2015-12-28	01:59:00	N	5.52	11.09	9.02	13.12	14.6	13.11	14.61	14.58	14.08	17.65	12.06	13.52	15.57	12.58	14.56	14.54	12.06	14.59	14.08	15.1	18.61	14.09	10.12	11.58	14.09	12.12	13.59	13.57	13.07	15.14
	2015-12-28	02:59:00	N	5.01	10.59	8.02	13.62	14.6	13.11	14.61	14.08	13.08	17.15	11.56	13.02	15.07	12.08	14.56	14.54	11.56	14.09	13.58	13.6	18.11	14.59	9.12	11.08	13.59	12.12	13.59	13.57	13.07	14.64
	2015-12-28	03:59:00	N	4.51	10.09	7.52	13.62	14.6	13.61	15.11	14.58	13.08	17.15	11.06	12.52	15.07	12.08	14.56	14.54	11.56	14.09	13.58	12.1	17.61	14.59	8.11	10.07	13.09	12.12	13.59	13.57	13.07	14.64
	2015-12-28	04:59:00	N	3.51	9.09	7.02	13.12	14.6	12.61	14.61	14.58	13.08	17.15	11.06	12.02	14.57	11.58	14.06	14.04	11.06	14.09	13.58	10.59	16.6	13.09	7.61	9.57	12.59	12.12	13.59	13.57	13.07	14.64
	2015-12-28	05:59:00	D	3.01	8.59	6.52	12.62	13.59	11.6	14.11	13.58	12.58	16.65	10.56	12.02	14.57	10.58	13.56	13.54	10.56	13.59	13.08	9.59	16.1	12.08	7.11	8.57	12.09	11.62	13.09	13.57	12.57	14.14
	2015-12-28	06:59:00	D	4.01	8.59	7.02	13.12	13.09	12.1	13.61	13.58	12.58	16.65	10.56	11.52	14.57	10.58	13.06	13.54	10.56	13.09	13.08	10.59	16.1	11.58	7.11	8.57	11.59	12.12	13.09	13.57	13.07	14.64
	2015-12-28	07:59:00	D	10.03	11.09	14.03	15.62	14.6	15.61	15.11	14.58	13.08	16.65	12.56	12.52	14.57	12.08	13.56	13.54	12.56	13.59	13.08	14.6	17.11	15.09	10.62	10.57	13.09	13.62	13.59	14.07	15.08	15.64
	2015-12-28	08:59:00	D	22.56	14.59	18.04	18.63	18.6	19.12	16.61	16.08	15.09	17.15	15.57	14.52	15.07	16.09	15.06	14.54	16.57	15.59	14.58	18.61	18.11	19.09	18.64	13.08	15.6	20.13	17.6	16.07	19.09	18.65
	2015-12-28	09:59:00	D	29.06	17.6	22.54	23.63	23.61	24.12	19.61	17.59	18.59	18.65	19.07	15.53	15.57	19.6	16.06	15.54	19.07	17.59	15.58	20.61	18.61	22.1	21.64	14.58	17.6	19.63	19.1	17.07	25.59	22.15
	2015-12-28	10:59:00	D	33.55	20.1	24.54	26.13	28.6	23.62	22.61	19.59	21.59	20.15	23.08	17.53	16.57	22.1	18.07	17.54	26.58	20.6	18.59	24.61	19.61	25.6	26.14	15.58	19.1	23.63	22.11	25.58	26.59	28.65
	2015-12-28	11:59:00	D	34.55	22.6	26.04	28.13	26.11	23.62	22.11	20.59	24.1	22.16	26.08	20.03	18.07	27.1	20.57	19.05	36.57	23.6	22.09	25.61	24.11	28.6	26.64	16.59	20.6	27.63	22.11	25.58	27.09	32.65
	2015-12-28	12:59:00	D	34.05	24.6	28.04	31.63	26.11	24.12	21.61	21.59	26.6	24.66	26.08	21.03	19.57	28.1	23.58	22.05	30.57	26.1	27.1	28.11	22.61	28.1	27.64	17.59	22.1	26.63	22.61	29.58	25.09	34.64
	2015-12-28	13:59:00	D	35.05	26.1	28.54	29.63	26.11	24.12	22.11	22.09	26.1	25.16	28.58	21.53	20.07	27.6	23.08	25.55	28.58	27.1	26.6	26.11	22.61	36.09	29.64	18.09	23.1	32.13	22.61	31.58	24.09	34.14
	2015-12-28	14:59:00	D	30.05	25.6	29.54	25.13	24.61	23.12	22.61	21.09	27.1	27.16	25.08	23.03	20.57	27.1	23.08	25.55	29.08	26.6	26.6	26.11	23.11	26.1	27.64	19.09	24.6	26.63	22.11	25.58	23.09	28.15
	2015-12-28	15:59:00	D	29.06	25.1	29.04	22.63	24.61	22.62	22.61	20.59	27.1	26.66	23.08	26.53	20.57	28.6	23.08	24.05	28.08	26.6	24.1	30.61	24.11	24.6	26.64	19.59	23.1	24.13	22.11	22.58	21.59	28.15
	2015-12-28	16:59:00	D	31.05	26.1	30.54	21.63	23.61	22.12	21.61	20.59	26.6	25.66	24.58	26.03	20.07	27.6	22.07	23.55	27.58	29.6	22.59	37.1	30.11	23.1	25.14	20.09	22.6	22.63	21.11	21.58	19.59	24.65
	2015-12-28	17:59:00	D	30.05	27.1	26.04	19.63	20.6	20.12	21.11	20.09	27.1	25.16	21.57	24.53	20.07	27.1	21.57	22.05	24.08	27.1	22.09	32.11	29.11	22.1	23.14	20.09	21.6	20.63	20.1	21.08	18.58	21.65
	2015-12-28	18:59:00	D	21.55	24.6	21.54	17.63	19.1	18.12	19.61	18.59	22.09	23.16	20.07	22.03	19.57	20.1	20.07	20.55	21.57	24.6	21.09	26.11	25.61	23.1	22.14	19.59	21.1	18.63	19.1	19.58	17.08	20.15
	2015-12-28	19:59:00	D	19.55	21.6	19.54	15.62	17.6	17.12	18.11	18.09	19.59	21.66	17.57	19.03	19.07	18.6	18.57	19.05	18.07	20.6	19.09	19.61	22.61	22.6	20.14	19.59	20.1	16.13	17.1	17.58	16.58	18.65
	2015-12-28	20:59:00	N	14.04	19.6	17.54	14.12	16.1	15.11	17.11	17.09	17.09	20.15	15.07	17.03	18.07	15.09	17.07	17.54	14.57	18.1	17.59	17.61	21.11	17.09	17.64	18.09	19.1	14.12	16.1	16.07	15.58	17.65
	2015-12-28	21:59:00	N	11.04	17.1	14.53	14.12	16.1	14.61	16.61	16.08	15.59	19.65	13.56	15.53	17.07	14.09	16.57	16.54	14.07	17.09	16.59	16.6	20.61	16.59	15.63	17.09	18.1	13.62	15.6	15.57	15.08	17.14
	2015-12-28	22:59:00	N	9.03	15.1	13.03	14.12	16.1	14.61	16.11	16.08	15.59	19.15	14.07	15.02	17.07	14.09	16.57	16.54	14.07	16.59	16.08	16.6	20.11	16.59	15.13	16.09	17.6	13.62	15.1	15.57	14.58	17.14
	2015-12-28	23:59:00	N	10.03	14.59	14.53	14.12	16.1	14.11	16.11	16.08	15.59	19.15	14.07	15.53	16.57	14.59	16.57	16.54	14.57	16.59	16.08	16.6	20.11	16.09	15.13	16.09	17.1	13.12	15.1	15.07	14.58	17.14
	2015-12-29	1900-01-02 00:59:00	N	8.53	14.09	12.53	14.62	16.1	14.61	16.11	16.08	15.59	18.65	14.07	15.53	16.57	14.09	16.06	16.54	14.07	16.09	16.08	14.1	19.11	15.59	13.63	15.08	16.6	13.12	14.6	15.07	14.08	16.64
	2015-12-29	1900-01-02 01:59:00	N	7.02	12.59	10.53	14.12	16.1	13.61	15.61	15.58	14.59	18.65	13.56	15.02	16.57	13.09	15.56	16.04	12.56	15.59	15.08	12.1	18.61	12.08	11.62	13.08	15.6	13.12	14.6	15.07	14.08	16.64
	2015-12-29	1900-01-02 02:59:00	N	6.52	11.59	10.03	13.12	15.1	13.11	15.11	15.08	13.58	18.15	12.56	14.02	16.07	12.58	15.06	15.54	12.06	14.59	14.58	11.09	17.61	10.58	10.62	12.08	14.59	12.62	14.6	14.57	14.08	16.14
	2015-12-29	1900-01-02 03:59:00	N	6.02	11.09	9.52	13.12	15.1	12.61	14.61	14.58	13.08	17.65	12.06	13.52	16.07	12.58	15.06	15.04	11.06	14.59	14.08	10.59	17.11	10.58	9.62	11.08	14.09	12.62	14.6	14.57	14.08	16.14
	2015-12-29	1900-01-02 04:59:00	N	6.02	11.09	9.02	13.12	15.1	12.1	14.61	14.08	12.58	17.15	11.56	13.02	15.57	12.08	14.56	15.04	11.56	14.09	14.08	10.09	16.6	10.08	9.12	11.08	13.59	13.12	14.6	14.57	14.08	16.14
	2015-12-29	1900-01-02 05:59:00	N	6.02	10.59	8.02	13.62	15.1	12.1	14.61	14.08	12.58	17.15	11.56	12.52	15.57	11.58	14.06	14.54	10.06	12.58	13.58	10.09	16.1	10.58	8.62	10.57	13.09	13.62	14.6	14.57	14.58	16.14
	2015-12-29	1900-01-02 06:59:00	D	7.02	11.09	9.02	14.62	15.6	13.61	15.11	14.08	13.08	17.15	11.56	12.52	15.07	11.08	13.56	14.04	11.06	13.09	13.08	10.59	16.1	11.58	9.12	10.57	13.09	15.12	15.1	15.07	15.58	16.14
	2015-12-29	1900-01-02 07:59:00	D	12.04	13.09	16.03	17.63	17.1	17.62	16.61	15.58	14.59	17.65	13.56	13.52	15.57	13.59	14.56	14.54	13.56	15.09	14.08	15.6	17.11	15.09	12.63	12.08	14.09	18.63	16.1	16.07	18.58	17.65
	2015-12-29	1900-01-02 08:59:00	D	27.56	16.6	20.54	22.63	21.6	22.62	18.61	17.59	17.09	18.15	17.57	15.53	16.07	18.6	16.57	16.54	19.07	17.59	16.08	20.11	18.61	21.1	21.64	14.58	17.1	26.13	21.11	18.58	24.59	21.15
	2015-12-29	1900-01-02 09:59:00	D	33.55	20.1	27.04	27.63	26.11	26.62	21.11	19.59	20.09	19.65	23.58	18.53	17.57	23.1	18.57	18.04	24.08	19.6	18.09	22.61	19.61	25.1	25.14	16.09	19.1	26.13	23.11	20.58	31.59	26.15
	2015-12-29	1900-01-02 10:59:00	D	38.54	23.1	29.54	28.13	30.1	26.62	23.62	21.59	23.1	21.66	27.58	21.53	18.57	25.6	21.07	20.55	30.57	24.1	21.59	28.61	20.61	27.6	31.14	17.59	21.6	31.13	26.11	27.58	32.09	33.15
	2015-12-29	1900-01-02 11:59:00	D	40.53	26.1	33.04	31.13	28.1	27.62	23.62	22.59	25.1	23.66	31.57	23.03	20.07	31.1	23.08	21.55	38.56	26.1	25.1	28.61	25.61	31.59	32.14	18.59	23.1	33.63	26.11	29.08	32.58	37.14
	2015-12-29	1900-01-02 12:59:00	D	40.04	28.1	34.03	37.62	29.1	29.62	24.12	24.09	28.59	25.66	32.57	24.53	21.57	32.1	26.08	24.55	33.07	28.6	29.59	30.61	24.61	32.09	35.13	19.59	25.6	32.63	27.11	33.08	32.58	38.63
	2015-12-29	1900-01-02 13:59:00	D	40.53	31.1	34.03	36.62	31.1	29.12	25.12	25.09	29.59	27.16	35.07	25.03	22.08	33.59	25.58	28.55	34.57	31.6	30.09	28.61	24.11	43.57	35.63	20.59	26.6	40.61	27.11	35.57	30.09	38.63
	2015-12-29	1900-01-02 14:59:00	D	35.55	30.1	35.03	30.63	29.1	27.62	25.12	23.59	29.09	28.16	32.07	27.53	22.58	32.6	26.08	28.55	34.57	30.6	30.59	29.61	24.61	28.1	33.64	20.59	27.6	33.63	26.61	29.08	29.09	31.65
	2015-12-29	1900-01-02 15:59:00	D	34.55	29.6	35.03	29.13	29.1	29.62	25.62	23.59	32.59	29.16	30.57	31.03	22.58	34.59	26.08	27.05	34.57	30.6	28.09	35.1	26.11	27.6	33.14	21.09	26.6	30.13	26.11	26.08	28.09	32.15
	2015-12-29	16:59:00	D	38.04	30.6	37.53	28.63	28.1	30.62	25.12	23.59	32.09	28.16	33.57	31.03	22.58	35.59	25.08	27.05	36.07	33.59	26.6	41.59	32.61	25.6	32.14	21.59	26.1	30.63	25.61	25.08	27.09	28.15
	2015-12-29	17:59:00	D	37.04	30.1	33.04	26.63	25.61	29.12	25.12	23.09	35.59	28.16	30.07	30.53	22.58	34.09	25.58	26.05	32.07	32.6	26.1	35.6	31.61	24.6	29.64	22.09	25.6	28.63	25.11	25.58	26.09	25.15
	2015-12-29	18:59:00	D	28.06	28.1	28.54	24.63	24.61	25.62	23.62	22.09	28.1	26.66	28.58	27.53	22.08	26.6	24.08	24.55	28.08	30.1	24.6	29.11	28.61	25.1	27.64	22.09	24.6	27.13	24.61	24.08	24.59	23.15
	2015-12-29	19:59:00	D	24.56	24.6	25.54	21.13	22.1	23.62	22.61	21.09	25.6	25.16	24.58	24.53	21.57	25.1	23.08	22.55	24.58	25.6	23.1	22.61	25.11	26.1	25.14	21.59	23.1	23.63	22.61	21.58	23.59	22.15
	2015-12-29	20:59:00	N	16.55	21.1	20.04	19.13	19.6	19.12	20.61	19.09	21.59	23.16	20.07	21.03	20.07	20.1	21.07	21.05	19.57	22.1	20.59	20.11	23.61	19.09	21.64	20.09	21.6	20.63	20.61	20.08	22.59	21.15
	2015-12-29	21:59:00	N	13.04	18.1	16.53	18.13	19.1	17.62	19.11	17.59	19.09	21.66	17.57	18.53	19.07	17.59	19.07	19.05	17.07	19.6	18.59	17.11	22.11	15.59	18.14	18.09	20.1	19.13	19.6	18.58	21.59	20.65
	2015-12-29	22:59:00	N	11.04	16.6	14.53	18.13	19.1	16.62	18.61	17.09	17.59	20.66	16.57	17.53	18.57	17.09	18.07	18.04	16.07	17.59	17.59	16.1	21.11	14.59	15.63	16.09	18.6	18.63	19.1	18.08	20.59	20.15
	2015-12-29	23:59:00	N	10.03	15.6	13.53	17.63	19.1	16.11	18.61	16.58	17.09	20.66	16.57	17.53	18.07	15.59	17.57	18.04	15.07	17.59	17.09	14.6	20.11	14.59	14.13	15.08	17.6	18.13	18.6	18.08	20.09	19.65
	2015-12-30	00:59:00	N	9.03	14.59	12.53	17.63	17.6	15.61	17.61	16.58	17.09	20.15	16.07	17.53	18.07	15.59	17.57	17.54	16.07	17.59	17.09	13.1	19.61	14.59	13.13	14.58	16.6	18.63	18.6	17.58	19.59	19.15
	2015-12-30	01:59:00	N	9.03	14.09	12.03	18.63	17.6	16.62	17.11	15.58	17.59	20.15	15.57	16.53	17.57	16.09	17.07	17.04	17.07	17.59	16.59	12.1	18.61	14.59	12.63	14.08	16.1	19.63	18.6	17.58	20.09	18.65
	2015-12-30	02:59:00	N	8.03	13.09	11.03	19.13	17.6	16.62	17.11	15.58	17.59	19.65	15.07	16.03	17.07	16.09	16.57	17.04	17.07	17.59	16.59	11.59	18.11	14.09	12.13	13.58	15.6	19.63	19.1	17.58	20.59	18.65
	2015-12-30	03:59:00	N	7.52	13.09	10.53	20.13	18.6	17.62	17.61	16.08	18.09	19.65	15.57	16.03	17.07	16.59	17.07	17.04	17.57	18.1	17.09	11.09	17.61	13.09	11.12	12.58	15.1	20.13	19.6	18.08	21.09	19.15
	2015-12-30	04:59:00	N	7.52	12.09	10.03	18.13	18.1	16.62	17.11	16.08	16.59	19.15	14.57	15.53	16.57	17.59	17.07	17.54	17.57	17.59	16.59	10.59	17.11	12.58	10.62	12.08	14.59	21.63	19.6	18.08	21.59	19.65
	2015-12-30	05:59:00	N	7.02	12.09	9.52	21.63	19.1	17.12	17.11	15.58	16.59	19.15	14.57	15.53	16.57	19.1	17.57	18.04	17.57	18.1	16.59	11.09	17.11	15.09	10.12	12.08	14.09	22.63	20.1	18.58	21.59	19.65
	2015-12-30	06:59:00	D	9.03	12.59	11.53	23.63	20.6	18.62	17.11	16.08	16.59	18.65	16.07	16.03	16.57	19.6	17.57	18.04	19.07	18.6	17.09	12.6	17.11	16.59	11.12	12.08	14.09	23.63	21.11	19.08	22.09	20.15
	2015-12-30	07:59:00	D	18.05	15.6	19.54	27.13	24.11	24.12	18.61	18.59	24.6	20.15	19.57	17.53	17.07	23.6	19.07	19.05	23.58	21.1	18.59	19.11	18.61	22.6	16.13	13.58	15.6	25.13	22.11	20.08	24.59	22.15
	2015-12-30	08:59:00	D	29.06	19.6	25.54	30.63	28.1	31.12	21.11	21.09	28.59	21.66	25.08	20.03	18.57	27.6	21.57	21.55	28.08	25.6	22.09	23.61	19.61	29.1	23.64	16.59	18.1	28.13	24.61	22.08	29.59	25.15
	2015-12-30	09:59:00	D	38.04	23.1	33.04	35.12	32.6	37.11	24.12	23.59	32.09	23.66	30.07	22.53	19.57	31.6	23.58	23.55	31.57	28.6	24.6	27.61	21.11	34.09	30.14	18.09	21.1	30.63	27.11	24.58	33.58	29.15
	2015-12-30	10:59:00	D	40.53	26.6	35.03	35.62	34.6	35.11	27.11	25.59	34.59	26.16	32.07	25.03	20.57	32.6	25.58	25.05	33.07	30.6	26.1	33.61	23.11	35.09	36.63	19.59	23.6	31.13	28.61	28.08	33.58	33.15
	2015-12-30	11:59:00	D	40.04	28.6	37.03	37.62	35.6	38.1	29.11	27.59	37.08	28.66	37.06	28.03	22.08	36.59	30.07	27.05	36.57	33.59	28.59	36.6	25.11	38.08	36.63	20.09	25.6	35.62	29.6	30.58	35.08	37.64
	2015-12-30	12:59:00	D	40.04	30.6	38.03	38.12	36.59	40.1	31.11	29.59	39.58	32.65	37.56	30.53	23.58	40.58	32.57	30.05	36.57	36.09	33.09	38.6	25.61	40.08	39.12	21.59	27.6	36.12	31.1	33.57	34.58	36.14
	2015-12-30	13:59:00	D	43.52	32.6	39.53	36.12	37.09	37.11	30.61	29.59	37.58	31.65	36.07	31.53	23.58	39.08	32.07	31.05	36.07	35.09	31.09	39.59	27.11	45.07	38.63	22.09	28.6	35.62	30.6	32.08	34.08	34.14
	2015-12-30	14:59:00	D	41.03	32.6	39.03	36.12	36.09	37.11	31.11	28.59	37.58	31.65	37.56	33.53	24.58	41.07	34.07	33.54	38.06	37.09	34.09	41.09	28.61	41.08	40.12	23.59	30.1	36.12	30.6	30.58	34.08	32.65
	2015-12-30	15:59:00	D	39.54	32.1	39.03	35.62	36.59	37.11	31.11	28.59	37.08	31.65	36.07	33.53	24.58	36.59	31.57	30.55	35.07	33.59	30.59	45.08	31.11	40.08	40.62	24.09	30.1	36.12	30.1	30.08	34.08	33.15
	2015-12-30	16:59:00	D	38.04	32.1	38.03	36.62	37.09	38.6	31.11	29.09	38.58	32.15	36.57	35.52	24.58	37.59	31.57	30.55	35.57	34.09	30.09	40.09	32.61	37.59	38.13	24.09	29.6	35.12	30.1	29.58	33.58	32.15
	2015-12-30	17:59:00	D	38.54	31.6	38.03	34.63	35.1	36.11	30.11	28.59	37.08	31.15	34.57	32.53	24.58	34.59	30.07	29.05	34.07	32.6	29.09	36.1	31.11	33.09	37.13	24.09	29.1	34.62	29.6	29.08	32.58	31.15
	2015-12-30	18:59:00	D	33.55	29.6	35.03	33.13	33.6	34.11	28.61	27.59	36.09	30.16	34.07	32.53	24.58	33.59	29.57	28.55	33.07	31.1	28.09	32.11	29.11	32.59	33.64	24.59	28.1	32.63	28.61	27.58	31.09	29.65
	2015-12-30	19:59:00	D	29.06	28.1	31.04	31.63	31.6	33.12	27.61	26.59	35.09	29.16	32.57	31.03	24.58	33.1	28.57	27.55	33.07	30.6	27.6	29.61	27.61	34.09	30.64	24.09	26.6	31.63	27.61	26.58	29.59	27.65
	2015-12-30	20:59:00	N	22.56	25.1	25.54	27.13	27.6	26.62	26.12	24.59	29.09	27.16	26.08	27.53	23.58	27.6	26.58	26.05	27.58	28.1	25.1	25.11	25.61	27.6	27.14	24.09	25.1	26.13	25.11	24.08	26.09	25.15
	2015-12-30	21:59:00	N	19.55	22.6	22.54	24.13	24.61	23.12	24.12	22.59	25.6	25.66	22.58	24.03	22.08	24.1	24.08	23.55	24.08	25.1	23.1	22.61	24.61	25.6	23.64	22.59	23.6	24.63	23.61	22.08	26.09	24.15
	2015-12-30	22:59:00	N	17.05	20.6	20.54	23.63	23.61	22.62	23.12	21.59	24.1	24.66	21.07	22.03	21.07	22.1	22.58	22.05	21.07	23.1	21.59	20.61	23.61	23.1	21.14	20.59	22.1	24.13	23.11	22.08	25.59	23.65
	2015-12-30	23:59:00	N	16.55	19.6	19.54	23.13	22.61	21.12	22.11	20.59	23.1	24.16	20.07	21.03	20.57	21.1	21.57	21.55	20.57	21.6	20.59	21.61	23.11	21.6	20.14	20.09	21.1	23.13	22.11	21.08	25.59	23.65
	2015-12-31	00:59:00	N	16.05	19.1	19.04	21.63	21.6	19.12	20.61	19.09	21.59	23.16	18.07	20.03	20.07	20.1	20.57	20.55	18.57	20.1	19.59	21.11	22.61	20.6	19.64	19.59	20.1	22.63	21.61	20.58	25.09	22.65
	2015-12-31	01:59:00	N	16.05	19.1	19.04	21.13	20.6	18.62	20.11	18.59	20.59	22.16	16.57	18.53	19.57	18.6	19.57	19.55	16.07	18.1	18.59	20.11	22.61	19.09	19.14	19.09	19.6	21.13	20.61	19.58	25.09	22.65
	2015-12-31	02:59:00	N	14.54	18.1	17.54	20.63	20.1	18.12	19.61	18.09	19.59	21.66	15.57	17.03	18.57	17.09	18.57	18.54	15.07	17.09	17.09	18.61	22.11	17.59	17.64	18.09	19.1	20.63	20.1	19.58	24.59	22.15
	2015-12-31	03:59:00	N	12.54	16.6	15.53	21.13	20.1	17.62	18.61	17.09	18.59	21.16	15.07	16.03	18.07	16.59	17.57	18.04	14.57	16.09	16.59	15.6	20.61	16.59	16.13	16.59	18.1	22.63	20.61	19.58	25.09	22.15
	2015-12-31	04:59:00	N	11.04	16.1	14.53	21.13	19.6	19.62	19.61	18.09	19.59	21.16	14.07	15.53	17.57	16.09	17.07	17.54	14.07	15.59	16.08	15.1	20.11	16.09	15.13	16.09	17.6	22.63	20.61	19.58	25.09	21.65
	2015-12-31	05:59:00	N	9.53	15.1	13.03	24.13	22.1	21.62	19.61	18.59	20.09	21.16	14.07	15.02	17.57	16.09	17.07	17.54	15.57	16.09	16.08	14.1	19.61	17.59	13.63	15.08	16.6	23.13	20.61	19.58	23.59	21.65
	2015-12-31	06:59:00	D	13.04	15.1	17.04	26.13	24.11	22.62	20.11	19.09	25.6	22.16	14.57	15.53	17.07	20.6	18.07	18.54	19.57	18.6	17.59	14.6	19.11	21.6	13.63	14.58	16.1	24.13	21.61	19.58	24.09	22.15
	2015-12-31	07:59:00	D	18.55	17.6	24.04	29.63	27.11	28.62	22.11	21.09	27.6	22.66	18.57	17.53	17.57	24.6	20.57	20.55	26.58	24.1	20.59	20.61	20.11	25.6	18.14	16.09	17.6	25.63	22.61	20.58	27.09	24.15
	2015-12-31	08:59:00	D	37.54	21.6	33.04	34.63	31.6	33.61	24.12	23.59	29.59	23.66	24.08	20.03	19.07	29.6	23.08	22.55	30.57	28.1	23.6	29.61	22.11	33.59	32.14	18.59	21.6	32.13	27.61	23.08	34.58	27.15
	2015-12-31	09:59:00	D	46.51	26.1	37.53	39.11	37.09	40.1	28.11	26.09	33.09	26.16	31.57	23.53	20.57	34.09	25.58	24.55	33.57	31.1	26.1	33.11	23.61	37.09	37.63	20.59	25.6	32.13	28.61	25.08	40.07	33.15
	2015-12-31	10:59:00	D	49.5	30.1	38.53	39.61	38.59	39.6	32.11	29.59	36.09	29.16	35.07	26.53	21.07	35.09	28.08	27.05	36.57	34.09	28.09	38.6	25.11	39.58	42.12	22.59	28.1	35.62	31.6	32.58	40.07	41.13
	2015-12-31	11:59:00	D	46.01	33.1	39.53	40.11	38.59	41.09	33.11	31.09	37.58	32.15	39.06	29.53	22.58	40.58	34.57	29.55	38.56	36.09	30.59	39.59	30.11	40.58	41.12	24.09	29.6	37.62	31.6	34.07	39.57	45.11
	2015-12-31	12:59:00	D	43.52	34.6	39.53	45.09	40.58	42.09	34.11	33.08	40.58	35.15	39.56	32.03	24.58	42.57	34.57	33.04	38.06	37.59	35.58	40.09	29.11	42.08	43.61	24.59	31.1	39.11	33.1	37.56	39.57	44.61
	2015-12-31	13:59:00	D	43.52	36.59	40.53	44.59	46.07	41.59	35.61	33.08	42.57	36.64	41.05	34.53	25.58	42.57	34.07	35.54	37.56	36.59	33.59	41.09	30.61	43.57	44.11	25.59	33.1	47.58	34.1	42.55	39.07	46.11
	2015-12-31	14:59:00	D	41.53	35.1	42.52	41.11	42.58	41.09	36.1	32.09	41.07	38.14	37.56	35.03	26.58	42.57	33.57	36.04	38.56	37.59	36.58	38.1	31.61	33.59	41.62	27.09	33.1	40.11	34.1	34.07	38.07	37.64
	2015-12-31	15:59:00	D	40.53	35.1	41.52	34.13	36.09	33.61	33.11	30.59	36.58	35.15	35.57	38.52	26.58	37.59	33.07	34.04	34.57	33.59	32.09	39.59	32.11	29.6	40.62	27.59	32.1	34.62	30.6	30.58	33.08	38.63
	2015-12-31	16:59:00	D	41.53	36.59	43.52	30.13	33.1	31.12	29.61	28.09	35.59	32.65	34.57	37.02	26.08	37.59	30.57	31.55	36.07	36.59	29.59	38.6	36.1	29.1	36.13	27.59	31.1	32.63	29.11	28.58	30.09	33.65
	2015-12-31	17:59:00	D	35.55	35.1	35.03	26.63	28.1	28.62	28.11	26.59	36.09	31.65	29.07	32.53	25.08	33.59	29.07	29.05	32.07	35.09	28.59	32.61	33.61	27.6	33.14	27.09	29.1	28.13	27.11	27.58	26.09	29.65
	2015-12-31	18:59:00	D	32.05	31.6	31.54	25.13	26.11	26.12	26.61	24.59	29.59	29.66	28.58	29.53	24.58	27.1	26.58	27.05	29.57	32.1	27.6	30.11	30.61	28.1	30.64	26.59	28.1	26.63	26.11	25.58	25.09	27.15
	2015-12-31	19:59:00	D	28.56	28.6	28.54	22.63	24.61	24.12	24.62	23.59	26.6	27.66	25.08	26.53	23.58	25.6	25.08	25.05	25.08	26.6	25.1	25.11	27.61	27.6	28.14	26.09	26.6	24.13	24.11	23.08	24.09	25.15
	2015-12-31	20:59:00	N	22.06	26.1	25.04	20.63	22.1	20.12	22.61	21.59	23.6	25.66	21.07	23.03	22.58	21.1	23.08	23.05	21.07	24.1	22.59	22.61	26.11	21.6	25.14	24.59	25.1	21.63	22.61	21.58	23.59	23.65
	2015-12-31	21:59:00	N	18.05	23.1	22.04	19.13	19.6	18.62	21.11	19.59	21.09	24.66	19.07	20.53	21.07	19.1	21.07	21.05	19.07	21.6	21.09	21.11	24.61	19.09	22.64	22.09	23.6	21.63	21.61	20.58	23.59	23.65
	2015-12-31	22:59:00	N	16.05	21.1	19.54	19.63	19.6	18.12	20.11	18.59	20.09	23.16	18.07	19.53	20.57	17.59	19.57	20.05	17.57	19.6	19.59	19.11	23.61	17.59	20.14	20.59	22.1	21.63	21.11	20.08	23.09	23.15
	2015-12-31	23:59:00	N	14.04	19.6	17.54	18.13	20.6	17.62	21.11	19.59	19.09	22.66	17.57	19.03	20.07	17.59	20.07	20.05	17.07	20.6	19.09	17.61	22.61	16.59	18.14	19.09	20.6	18.13	20.61	20.08	20.59	23.15
	2016-01-01	00:59:00	N	13.04	18.1	16.03	17.13	21.1	17.12	21.11	19.59	18.09	22.16	16.57	19.03	19.57	16.59	19.57	19.55	15.57	18.6	18.59	20.61	23.11	16.09	16.64	17.59	19.6	17.63	19.6	19.58	20.09	22.65
	2016-01-01	01:59:00	N	11.04	17.1	14.53	18.63	21.6	18.62	21.61	20.59	20.09	22.66	19.07	20.53	19.57	18.6	19.57	20.05	18.57	21.1	19.09	19.61	23.11	19.09	15.13	16.59	18.6	17.63	19.6	19.58	19.09	22.65
	2016-01-01	02:59:00	N	11.04	16.1	14.53	17.63	20.6	17.62	20.61	20.59	19.59	22.66	18.07	21.03	20.07	18.6	21.07	20.55	18.57	21.1	20.09	19.61	23.11	19.59	15.63	16.59	18.1	17.13	19.1	19.58	18.08	22.15
	2016-01-01	03:59:00	N	10.53	16.1	14.03	17.13	19.6	17.12	19.61	20.09	19.09	22.16	18.07	20.03	20.07	18.1	20.57	20.55	18.07	20.1	20.09	19.61	23.11	19.59	19.14	20.09	20.1	16.13	18.6	19.08	17.08	21.65
	2016-01-01	04:59:00	N	13.54	17.1	16.03	17.13	19.1	17.12	19.11	19.59	18.59	21.66	17.57	19.53	19.57	17.59	20.07	20.05	17.57	19.6	19.59	19.61	22.61	19.09	19.64	20.59	20.6	16.13	18.1	18.58	17.08	21.15
	2016-01-01	05:59:00	N	17.55	18.1	18.54	17.13	18.6	16.62	18.61	19.09	18.59	21.66	17.07	19.03	19.57	17.59	19.57	19.55	17.57	19.1	19.59	19.61	22.11	19.09	19.64	20.59	20.6	16.13	17.6	18.08	16.58	21.15
	2016-01-01	06:59:00	D	18.05	19.6	19.04	16.63	18.6	16.62	18.61	18.59	18.59	21.16	17.07	18.53	19.57	17.59	19.07	19.55	17.57	19.1	19.09	19.11	22.11	19.09	19.64	20.59	20.6	15.62	17.6	18.08	16.58	20.65
	2016-01-01	07:59:00	D	19.05	20.1	19.04	17.13	18.6	17.12	18.61	18.59	18.59	21.16	17.57	19.03	19.07	17.59	19.07	19.05	18.07	19.1	19.59	20.61	22.11	19.59	19.64	20.59	20.6	16.13	17.6	18.58	16.58	20.65
	2016-01-01	08:59:00	D	21.55	21.1	20.54	17.63	18.6	17.62	18.61	18.59	19.09	21.16	17.57	19.03	19.07	18.1	19.07	19.55	18.07	19.1	19.59	22.11	22.61	19.59	21.14	20.59	21.1	16.63	17.6	18.58	16.58	20.65
	2016-01-01	09:59:00	D	25.06	22.1	22.54	17.63	18.6	17.12	18.61	18.59	19.59	21.66	18.07	19.03	19.07	18.6	19.07	19.55	19.07	20.1	20.09	25.11	23.61	20.1	23.14	21.59	21.6	17.13	18.1	18.58	16.58	20.65
	2016-01-01	10:59:00	D	28.56	23.6	24.04	18.63	19.6	18.12	19.11	19.09	20.59	22.16	19.07	19.03	19.07	19.1	19.07	19.55	19.57	20.1	20.09	26.11	24.11	20.6	24.64	22.09	22.6	18.13	18.6	20.08	17.58	22.65
	2016-01-01	11:59:00	D	28.56	25.1	24.04	20.13	20.1	19.62	19.61	19.09	22.09	22.16	19.57	20.03	19.57	20.1	19.57	20.05	20.07	20.6	20.59	25.11	24.61	23.1	25.14	22.09	23.1	19.13	19.6	21.58	18.58	23.65
	2016-01-01	12:59:00	D	31.05	27.1	25.54	19.13	20.1	18.62	19.61	19.09	20.59	21.66	19.07	19.53	19.57	20.6	19.57	20.55	21.07	21.1	21.09	26.61	24.61	21.6	27.14	22.59	23.6	20.63	20.1	22.58	19.09	23.65
	2016-01-01	13:59:00	D	31.05	28.1	26.54	22.13	22.61	20.12	20.61	20.09	25.6	23.66	22.08	21.53	20.57	19.1	19.57	20.05	19.57	20.6	20.59	27.11	25.11	21.6	26.64	23.09	24.1	23.63	22.11	28.58	19.59	26.65
	2016-01-01	14:59:00	D	29.56	27.1	26.54	20.63	21.1	18.62	20.11	19.59	22.59	23.16	21.07	21.53	20.57	21.6	20.07	21.05	21.57	21.6	21.59	23.61	24.11	22.6	24.14	22.59	23.1	21.13	20.61	24.08	19.09	24.65
	2016-01-01	15:59:00	D	25.56	26.1	23.54	19.63	20.6	18.12	19.61	19.09	21.09	22.66	20.07	21.53	20.07	19.6	20.07	20.55	20.07	20.6	21.09	23.61	24.11	21.6	23.14	22.09	22.6	18.13	19.6	22.08	18.08	23.65
	2016-01-01	16:59:00	D	22.06	24.1	22.04	18.13	19.6	17.62	18.61	18.59	20.09	21.66	18.57	20.03	19.57	18.1	19.07	19.55	18.57	19.6	20.09	24.11	24.11	20.1	21.64	21.59	21.6	17.63	18.6	21.08	17.58	22.15
	2016-01-01	17:59:00	D	21.55	23.1	21.04	17.13	18.1	17.12	18.61	18.59	19.59	21.66	18.57	19.53	19.57	18.1	18.57	19.05	18.07	19.1	19.59	21.11	23.11	20.1	21.14	21.59	21.6	16.63	18.1	19.58	16.58	21.15
	2016-01-01	18:59:00	D	19.55	22.1	20.04	17.13	18.1	16.62	18.11	18.09	18.59	21.16	17.57	18.53	19.07	17.09	18.07	19.05	17.57	18.6	19.09	21.11	22.61	19.09	20.14	21.09	21.1	16.63	17.6	19.08	16.58	20.65
	2016-01-01	19:59:00	D	18.55	21.1	19.04	16.13	17.1	16.11	17.11	17.59	18.09	20.66	16.57	18.03	18.57	16.59	17.57	18.04	16.57	17.59	18.59	20.11	22.11	18.09	19.64	20.09	20.1	15.62	16.6	18.08	15.58	19.65
	2016-01-01	20:59:00	N	17.05	20.1	18.04	15.62	16.6	15.61	16.61	17.09	17.09	20.15	16.07	17.03	18.57	16.09	17.07	17.54	16.07	17.09	18.09	18.11	21.61	18.09	18.64	19.59	19.6	14.62	16.1	17.07	15.08	19.15
	2016-01-01	21:59:00	N	17.05	19.1	17.54	15.62	16.1	15.61	16.11	16.58	17.09	19.65	15.57	16.53	18.07	15.59	16.57	17.54	15.57	17.09	17.59	18.11	21.11	17.59	18.14	19.09	19.1	14.62	15.6	16.57	15.08	18.15
	2016-01-01	22:59:00	N	16.55	19.1	17.54	15.62	16.1	15.61	16.11	16.58	17.09	19.65	15.57	16.53	17.57	15.59	16.57	17.04	15.57	16.59	17.09	18.11	20.61	17.59	18.14	18.59	19.1	14.62	15.6	16.57	14.58	18.15
	2016-01-01	23:59:00	N	16.55	18.6	17.54	15.62	15.6	15.61	16.11	16.08	17.09	19.15	15.57	16.53	17.57	15.59	16.57	17.04	15.57	16.59	17.09	17.61	20.61	17.59	17.64	18.59	18.6	14.62	15.6	16.07	15.08	18.15
	2016-01-02	1900-01-02 00:59:00	N	16.05	18.6	17.04	15.62	16.1	15.61	16.11	16.08	17.09	19.15	15.57	16.03	17.57	15.59	16.06	17.04	15.57	16.59	17.09	17.61	20.11	17.59	17.64	18.09	18.6	14.62	15.6	16.07	15.08	17.65
	2016-01-02	1900-01-02 01:59:00	N	16.05	18.1	17.04	15.12	15.6	15.11	16.11	16.08	16.59	19.15	15.07	16.03	17.07	15.09	15.56	16.54	15.07	16.09	16.59	17.11	20.11	17.09	17.64	18.09	18.1	14.12	15.1	16.07	14.58	17.65
	2016-01-02	1900-01-02 02:59:00	N	16.05	17.6	16.53	15.12	15.1	15.11	15.61	16.08	16.59	18.65	15.07	15.53	17.07	15.09	15.56	16.54	15.07	16.09	16.59	17.11	20.11	17.09	17.14	18.09	18.1	13.62	15.1	15.57	14.08	17.14
	2016-01-02	1900-01-02 03:59:00	N	15.55	17.6	16.53	14.62	15.1	14.61	15.61	15.58	16.09	18.65	15.07	15.53	17.07	14.59	15.56	16.54	15.07	16.09	16.59	16.6	19.61	16.59	17.14	17.59	18.1	13.62	14.6	15.57	14.08	17.14
	2016-01-02	1900-01-02 04:59:00	N	15.55	17.1	16.03	14.62	14.6	14.61	15.11	15.58	16.09	18.15	14.57	15.02	16.57	14.59	15.06	16.04	14.57	15.59	16.08	16.6	19.61	16.59	16.64	17.59	17.6	13.62	14.6	15.07	13.57	16.64
	2016-01-02	1900-01-02 05:59:00	N	15.05	17.1	16.03	14.62	14.6	14.61	15.11	15.08	15.59	18.15	14.57	15.02	16.57	14.59	15.06	16.04	14.57	15.59	16.08	16.6	19.11	16.59	16.64	17.09	17.6	13.62	14.6	15.07	14.08	16.64
	2016-01-02	1900-01-02 06:59:00	D	15.05	17.1	16.03	14.62	14.6	14.61	15.11	15.08	15.59	18.15	14.57	15.02	16.57	14.59	15.06	15.54	14.57	15.59	16.08	16.6	19.11	16.09	16.64	17.09	17.6	13.12	14.09	15.07	13.57	16.64
	2016-01-02	1900-01-02 07:59:00	D	15.55	17.1	16.53	14.62	15.1	14.61	15.11	15.08	16.09	17.65	15.07	15.02	16.57	14.59	15.06	15.54	15.07	15.59	16.08	16.6	19.11	16.59	17.14	17.09	17.6	13.62	14.6	15.07	14.08	16.64
	2016-01-02	1900-01-02 08:59:00	D	17.05	17.6	17.04	14.62	15.1	14.61	15.11	15.08	16.09	17.65	15.57	15.53	16.57	15.59	15.06	16.04	16.07	16.59	16.59	18.11	19.11	17.09	17.64	17.59	17.6	14.12	14.6	15.57	14.08	16.64
	2016-01-02	1900-01-02 09:59:00	D	19.55	18.1	18.04	15.62	16.1	15.11	15.61	15.58	17.59	18.65	17.57	16.03	17.07	16.59	15.56	16.54	16.57	17.09	17.09	20.11	19.61	18.09	18.64	18.09	18.1	15.12	15.6	16.57	14.58	17.65
	2016-01-02	1900-01-02 10:59:00	D	21.05	19.6	18.54	19.13	19.1	18.12	17.61	17.09	19.09	19.15	18.07	17.53	17.57	18.1	16.57	17.04	18.57	18.6	18.59	22.11	20.61	20.1	19.64	18.09	18.6	16.63	17.1	19.08	16.08	19.65
	2016-01-02	1900-01-02 11:59:00	D	26.56	22.1	21.54	22.13	21.1	18.62	19.61	18.09	21.09	21.16	19.57	18.03	18.07	20.6	18.07	18.54	21.07	20.1	20.09	23.61	21.61	20.6	20.64	19.09	19.1	19.63	18.6	21.58	17.08	21.65
	2016-01-02	1900-01-02 12:59:00	D	27.56	23.1	22.04	21.13	20.6	19.62	19.61	18.59	22.59	21.66	20.57	19.53	18.57	23.6	20.57	20.55	24.58	23.1	23.1	24.61	22.61	21.6	22.14	19.59	20.1	20.13	19.6	23.58	17.58	24.15
	2016-01-02	1900-01-02 13:59:00	D	26.06	24.1	22.04	21.13	21.1	19.62	20.11	19.59	25.1	22.66	22.08	20.03	19.57	22.6	20.57	21.05	23.08	23.1	23.6	25.61	23.11	24.1	22.14	20.09	20.6	18.13	19.1	24.08	17.08	22.65
	2016-01-02	1900-01-02 14:59:00	D	24.56	24.1	22.54	20.13	21.6	19.12	19.61	19.59	22.09	22.66	20.57	20.53	19.57	21.6	20.07	20.55	22.08	21.6	22.59	25.11	23.11	22.1	22.64	20.59	21.1	20.13	19.1	22.58	17.58	22.15
	2016-01-02	1900-01-02 15:59:00	D	24.56	24.6	23.04	19.13	20.1	17.62	19.11	19.09	21.59	22.16	20.07	21.03	19.57	20.6	19.57	20.05	21.07	21.6	22.09	27.61	23.61	22.1	23.14	21.09	21.1	18.13	18.6	21.08	17.08	21.65
	2016-01-02	16:59:00	D	26.06	25.6	24.54	18.13	19.1	17.12	18.11	18.09	21.09	22.16	19.07	20.03	19.07	18.6	19.07	19.55	19.07	20.1	21.09	32.61	28.61	21.1	21.64	21.09	20.6	16.63	18.1	20.08	16.58	20.65
	2016-01-02	17:59:00	D	24.06	24.6	22.04	17.13	18.1	16.62	17.61	18.09	19.59	21.16	17.57	19.03	18.57	17.59	18.07	18.54	18.07	19.1	19.59	27.61	27.11	21.1	20.14	20.59	20.1	16.13	17.1	19.08	16.08	19.65
	2016-01-02	18:59:00	D	19.05	22.6	18.54	16.13	17.1	16.11	17.11	17.59	18.09	20.66	16.57	18.03	18.07	16.09	17.57	18.04	16.57	17.59	18.59	23.61	24.61	19.59	19.14	20.09	19.6	15.12	16.1	17.58	15.58	18.65
	2016-01-02	19:59:00	D	17.55	20.6	18.04	15.62	16.6	15.61	16.61	17.09	17.59	19.65	16.07	17.53	17.57	15.59	17.07	17.54	15.57	17.09	17.59	18.61	22.11	19.59	18.64	19.59	19.1	14.12	15.6	17.07	15.08	18.15
	2016-01-02	20:59:00	N	16.55	19.6	17.04	15.12	16.1	15.11	16.11	16.58	16.59	19.15	15.07	17.03	17.57	15.09	16.57	17.04	15.07	16.59	17.09	17.11	21.11	17.09	17.64	19.09	18.6	14.12	15.1	16.57	14.58	17.65
	2016-01-02	21:59:00	N	16.05	19.1	17.04	14.62	15.6	15.11	16.11	16.58	16.59	19.15	15.07	16.53	17.07	15.09	16.06	16.54	15.07	16.59	17.09	17.11	20.61	17.09	17.64	18.59	18.1	14.12	15.1	16.07	14.58	17.65
	2016-01-02	22:59:00	N	16.05	18.6	17.04	14.62	15.6	14.61	15.61	16.08	16.09	18.65	15.07	16.03	17.07	15.09	16.06	16.54	15.07	16.09	16.59	16.6	20.11	16.59	17.14	18.09	18.1	13.62	15.1	16.07	14.08	17.14
	2016-01-02	23:59:00	N	15.55	18.1	16.53	14.62	15.1	14.61	15.61	16.08	16.09	18.65	15.07	16.03	17.07	14.59	16.06	16.54	15.07	16.09	16.59	16.6	20.11	16.59	17.14	18.09	18.1	13.62	14.6	15.57	14.08	17.14
	2016-01-03	00:59:00	N	16.05	18.1	17.04	14.62	15.1	14.61	15.61	16.08	16.09	18.15	14.57	16.03	17.07	14.59	15.56	16.04	14.57	15.59	16.59	16.6	19.61	16.59	17.14	18.09	18.1	13.62	14.6	15.57	14.08	16.64
	2016-01-03	01:59:00	N	15.55	17.6	16.53	14.62	15.1	14.61	15.61	15.58	15.59	18.15	14.57	15.53	16.57	14.59	15.56	16.04	14.57	15.59	16.08	17.11	19.61	16.59	17.14	18.09	18.1	13.12	14.6	15.57	14.08	16.64
	2016-01-03	02:59:00	N	15.55	17.6	16.53	14.12	15.1	14.11	15.61	16.08	15.59	18.15	14.57	15.53	16.57	14.59	15.56	16.04	14.57	15.59	16.08	17.11	19.61	16.59	17.14	18.09	18.1	13.12	14.6	15.07	14.08	16.64
	2016-01-03	03:59:00	N	16.05	17.6	16.53	14.12	15.1	14.11	15.61	16.08	15.59	18.15	14.07	16.03	16.57	14.59	16.06	16.04	14.57	15.59	16.08	17.11	19.61	17.09	17.14	18.09	18.1	13.12	14.6	15.07	14.08	16.14
	2016-01-03	04:59:00	N	16.05	17.6	16.53	14.62	15.1	14.61	15.61	16.08	15.59	18.15	14.57	16.03	16.57	14.59	16.06	16.04	14.57	15.59	16.08	17.61	19.61	17.09	17.64	18.09	18.1	13.62	14.6	15.07	14.08	16.14
	2016-01-03	05:59:00	N	16.05	17.6	17.04	14.62	15.1	14.61	15.61	16.08	15.59	18.15	14.57	16.03	16.57	14.59	16.06	16.04	14.57	15.59	15.58	17.61	19.61	16.59	17.64	18.09	18.1	13.62	14.6	15.07	14.58	16.14
	2016-01-03	06:59:00	D	16.05	17.6	17.04	14.62	15.6	14.61	16.11	16.08	15.59	18.15	14.57	16.03	16.57	14.59	16.06	16.04	14.57	15.59	15.58	17.61	19.61	17.09	17.64	18.09	18.1	14.12	15.1	15.57	14.58	16.14
	2016-01-03	07:59:00	D	17.05	18.1	17.54	14.62	15.6	14.61	16.11	16.08	15.59	18.15	15.07	16.03	16.07	14.59	16.06	16.04	15.07	15.59	15.58	18.11	19.61	17.09	18.14	18.09	18.1	14.12	14.6	15.57	14.58	15.64
	2016-01-03	08:59:00	D	18.55	18.6	18.04	15.12	15.6	14.61	16.11	16.08	16.09	18.15	15.07	15.53	16.07	15.09	15.56	16.04	15.07	15.59	16.08	19.11	20.11	17.59	18.64	18.59	18.6	14.12	15.1	15.57	14.58	15.64
	2016-01-03	09:59:00	D	18.55	18.6	18.54	15.12	15.6	15.11	16.11	16.08	16.09	18.15	15.07	15.53	16.07	15.09	16.06	16.04	15.57	16.09	16.08	20.11	20.61	18.09	19.14	19.09	18.6	14.62	15.1	15.57	14.58	15.64
	2016-01-03	10:59:00	D	20.05	19.6	19.04	15.62	16.1	15.61	16.11	16.58	17.09	18.65	16.07	16.03	16.57	15.59	16.06	16.54	15.57	16.09	16.59	21.11	21.11	20.1	19.64	19.09	19.1	14.62	15.1	16.07	14.58	16.14
	2016-01-03	11:59:00	D	22.56	20.6	21.04	16.13	16.6	16.11	16.61	16.58	18.09	19.15	16.57	16.53	16.57	16.59	16.57	17.04	16.57	17.09	17.09	23.11	21.61	20.1	20.64	19.59	19.6	15.62	16.1	16.57	15.58	16.64
	2016-01-03	12:59:00	D	26.06	22.1	22.54	17.63	17.6	18.12	17.61	17.59	20.09	19.65	17.07	17.03	17.07	17.09	17.07	17.04	17.07	17.09	17.09	23.11	22.11	20.6	22.14	19.59	20.1	18.13	17.6	18.58	16.58	18.15
	2016-01-03	13:59:00	D	28.56	24.6	24.54	18.13	18.1	18.62	18.11	18.09	20.09	20.15	17.57	17.53	17.57	18.1	17.57	18.04	18.07	17.59	18.09	25.61	23.11	22.6	23.64	20.09	21.1	17.63	17.1	18.58	16.08	18.15
	2016-01-03	14:59:00	D	27.56	25.1	26.04	17.63	18.1	17.62	17.61	17.59	20.09	20.15	17.57	17.03	17.57	18.6	17.57	18.04	18.57	18.1	18.09	26.11	23.61	24.1	24.64	21.09	22.6	17.63	17.1	18.08	16.58	18.15
	2016-01-03	15:59:00	D	26.56	25.1	27.04	17.63	18.1	17.62	17.61	17.59	20.59	20.66	18.07	17.03	17.57	18.1	17.57	18.04	18.07	17.59	18.09	30.11	24.61	22.6	24.64	21.59	22.1	17.63	17.6	18.08	16.08	18.15
	2016-01-03	16:59:00	D	29.06	26.1	26.54	18.13	18.1	17.12	17.61	17.59	20.09	20.66	17.57	17.03	17.57	17.59	17.57	17.54	17.07	17.09	17.59	32.61	28.11	21.6	23.14	21.59	21.6	17.13	17.1	18.08	16.08	18.15
	2016-01-03	17:59:00	D	26.06	26.6	23.04	17.13	17.6	16.62	17.11	17.09	19.09	19.65	16.57	16.03	17.07	16.59	17.07	17.04	16.57	16.59	17.09	27.11	26.61	20.6	21.64	21.59	21.1	15.62	16.6	17.07	15.58	17.65
	2016-01-03	18:59:00	D	20.05	23.1	20.04	16.63	17.1	16.11	16.61	16.58	18.09	19.65	16.07	16.03	17.07	16.09	16.57	17.04	16.07	16.59	16.59	21.61	24.11	20.1	20.14	20.59	20.1	15.12	16.1	16.57	15.58	17.14
	2016-01-03	19:59:00	D	18.05	21.1	19.04	16.13	16.6	16.11	16.61	16.58	17.59	19.15	16.07	15.53	16.57	15.59	16.06	16.54	16.07	16.09	16.59	19.61	22.61	18.59	19.14	20.09	19.6	15.12	15.6	16.07	15.08	16.64
	2016-01-03	20:59:00	N	17.55	20.1	18.54	16.13	16.6	16.11	16.61	16.58	17.59	19.15	16.07	15.53	16.57	15.59	16.06	16.54	15.57	16.09	16.08	18.61	21.61	18.09	18.64	19.59	19.1	15.12	15.6	16.07	15.08	16.64
	2016-01-03	21:59:00	N	16.05	19.6	17.54	16.13	16.6	16.11	16.61	16.58	17.59	19.15	16.07	15.53	16.57	15.59	16.06	16.54	16.07	16.09	16.08	18.11	21.11	18.09	17.64	19.09	19.1	15.12	15.6	16.07	15.08	16.64
	2016-01-03	22:59:00	N	15.55	19.1	17.54	16.13	16.6	16.11	16.61	16.58	17.59	19.15	16.07	15.53	16.57	15.59	16.06	16.54	16.07	16.59	16.08	17.61	20.61	18.09	17.64	18.59	18.6	15.12	15.6	16.07	15.58	16.64
	2016-01-03	23:59:00	N	13.54	18.1	15.53	16.13	16.6	16.11	17.11	16.58	17.59	19.15	16.07	15.53	16.57	15.59	16.06	16.54	16.07	16.59	16.08	17.61	20.61	17.59	17.64	18.59	18.1	15.12	15.6	16.07	15.58	16.64
	2016-01-04	00:59:00	N	13.04	17.1	15.53	16.13	16.6	16.11	17.11	16.58	17.59	19.15	16.07	15.53	16.57	16.09	16.06	16.54	16.07	16.59	16.08	17.61	20.11	17.59	17.64	18.59	18.1	15.12	16.1	16.07	15.58	16.64
	2016-01-04	01:59:00	N	11.04	16.1	13.53	16.13	16.6	16.11	16.61	16.58	17.09	19.15	16.07	15.53	16.57	15.59	16.06	16.54	16.07	16.59	16.08	16.6	20.11	17.09	16.13	17.09	18.1	15.12	15.6	16.07	15.58	16.64
	2016-01-04	02:59:00	N	10.03	15.1	12.53	15.62	16.6	15.61	16.61	16.58	17.09	18.65	15.57	15.53	16.57	15.09	16.06	16.04	15.07	16.09	16.08	15.1	19.11	15.09	14.13	15.58	17.1	14.62	15.6	16.07	15.58	16.64
	2016-01-04	03:59:00	N	10.03	14.59	12.53	14.12	15.1	13.61	15.61	15.58	15.09	18.15	14.07	14.52	16.07	14.09	15.56	15.54	13.56	15.09	15.58	15.6	19.11	14.09	13.13	14.58	16.1	14.12	15.1	15.57	15.08	16.14
	2016-01-04	04:59:00	N	9.03	13.59	12.03	14.62	14.6	13.11	15.11	15.08	14.08	17.65	13.06	13.52	16.07	13.09	14.56	15.04	12.56	14.09	14.58	15.6	19.11	13.59	12.13	14.08	15.6	13.62	14.6	15.07	14.58	15.64
	2016-01-04	05:59:00	N	9.53	14.09	12.03	13.62	14.1	13.61	15.11	14.58	13.58	17.15	12.56	12.52	15.57	13.09	14.56	14.54	13.56	14.59	14.58	15.1	18.61	14.59	11.62	13.58	15.1	13.62	14.6	15.07	15.08	15.64
	2016-01-04	06:59:00	D	13.04	14.59	13.53	15.62	16.1	15.61	15.61	15.58	15.59	18.15	13.56	13.02	15.57	15.09	15.56	15.54	15.07	16.09	15.58	17.61	19.61	17.59	12.13	13.58	15.1	15.12	15.6	15.57	15.58	15.64
	2016-01-04	07:59:00	D	17.05	16.6	17.54	17.63	17.6	17.62	17.61	16.58	18.59	18.65	15.57	15.02	15.57	17.59	16.57	16.54	17.57	17.59	16.59	20.11	20.11	19.09	15.63	14.58	16.1	16.63	16.6	16.57	17.58	16.64
	2016-01-04	08:59:00	D	27.56	19.1	21.54	21.63	20.1	22.12	18.61	17.59	20.09	19.65	18.07	16.03	16.07	19.6	17.57	17.54	20.57	18.6	17.59	22.61	20.61	21.6	22.64	17.09	18.6	20.63	18.6	18.08	18.58	18.65
	2016-01-04	09:59:00	D	32.05	21.6	23.54	26.63	23.11	25.62	20.61	19.09	21.09	20.66	20.07	17.03	17.07	20.1	18.07	17.54	21.07	19.1	18.09	23.61	21.11	24.6	24.64	18.09	20.1	21.13	19.6	18.58	21.09	19.65
	2016-01-04	10:59:00	D	31.55	23.1	25.54	25.63	27.11	25.12	21.61	21.09	24.6	22.16	22.58	17.53	17.07	21.6	19.07	18.54	26.08	20.1	20.59	26.61	22.11	27.6	28.64	19.09	21.6	23.63	21.11	23.08	22.09	23.65
	2016-01-04	11:59:00	D	35.05	26.1	28.04	27.63	25.61	25.62	22.11	21.59	27.1	24.16	26.58	18.53	18.07	25.6	20.07	19.05	32.57	22.1	21.59	27.61	25.11	28.1	28.14	19.59	22.6	26.63	21.61	24.08	23.09	25.65
	2016-01-04	12:59:00	D	36.05	28.1	28.54	31.63	27.11	24.12	22.61	22.09	26.6	25.16	25.58	18.53	19.57	27.6	22.07	21.05	28.08	25.1	26.1	28.11	24.61	27.1	31.14	20.59	23.6	24.63	22.11	24.08	23.09	27.65
	2016-01-04	13:59:00	D	33.55	29.1	29.04	28.63	27.11	24.62	23.12	22.59	27.1	24.66	27.58	18.53	19.57	27.6	22.07	23.05	27.58	26.6	26.1	27.11	24.11	30.6	30.14	21.59	24.6	30.13	22.61	27.58	22.59	26.65
	2016-01-04	14:59:00	D	31.55	28.1	29.54	26.13	26.61	23.12	23.12	22.09	25.6	25.66	25.58	19.03	19.57	27.1	21.57	24.05	29.08	26.1	26.1	27.11	24.61	25.6	28.14	21.59	25.1	24.13	21.61	23.58	21.59	22.65
	2016-01-04	15:59:00	D	30.05	28.6	29.04	22.13	23.61	20.62	21.61	21.59	24.6	23.66	23.08	20.03	19.57	26.1	21.07	23.05	26.58	25.1	24.1	30.61	25.11	25.1	26.64	22.09	24.1	22.13	21.11	21.58	20.59	22.65
	2016-01-04	16:59:00	D	29.56	28.1	28.54	21.63	23.11	21.62	21.11	20.59	24.6	23.16	23.58	20.53	19.07	24.1	20.07	21.55	25.58	26.6	22.59	34.6	30.11	24.1	25.14	22.09	23.1	21.63	20.1	20.58	19.09	21.15
	2016-01-04	17:59:00	D	29.56	27.6	26.54	19.13	21.1	18.62	20.11	20.09	21.59	23.16	20.07	19.53	19.07	20.6	20.07	21.05	21.07	22.6	21.59	32.11	29.11	23.1	24.14	22.09	22.6	19.13	19.1	20.08	18.08	20.15
	2016-01-04	18:59:00	D	22.56	25.6	22.54	17.63	19.1	17.62	18.61	19.09	19.59	21.66	18.07	17.53	18.57	18.6	18.57	19.05	18.57	19.6	19.59	25.11	26.11	20.6	21.64	21.59	21.6	16.63	17.6	18.58	17.08	19.15
	2016-01-04	19:59:00	D	19.55	22.6	20.04	17.13	18.1	16.62	18.11	18.59	18.59	21.16	17.07	17.03	18.07	17.59	17.57	18.54	17.57	18.6	18.59	20.11	23.61	19.09	20.14	20.59	20.6	16.13	17.1	17.58	16.58	18.15
	2016-01-04	20:59:00	N	16.05	21.1	18.54	16.63	17.6	16.62	18.11	18.09	18.09	20.66	16.57	16.53	17.57	16.59	17.07	18.04	17.07	18.1	18.09	18.11	22.11	18.59	18.64	20.09	19.6	15.62	16.6	17.58	16.08	17.65
	2016-01-04	21:59:00	N	13.04	19.1	16.03	16.13	17.1	16.11	17.61	17.59	17.59	20.15	16.57	16.53	17.57	16.59	17.07	17.54	16.57	17.59	17.59	18.11	21.61	18.09	17.64	18.59	19.1	15.12	16.6	17.07	16.08	17.65
	2016-01-04	22:59:00	N	12.54	17.6	15.53	16.13	17.1	16.11	17.11	17.59	17.59	20.15	16.57	16.03	17.07	16.09	17.07	17.54	16.07	17.59	17.59	17.61	21.11	17.59	17.14	18.09	18.6	15.12	16.1	17.07	15.58	17.65
	2016-01-04	23:59:00	N	13.54	16.6	14.03	16.13	17.1	16.11	17.11	17.59	17.59	19.65	16.07	16.03	17.07	16.09	17.07	17.04	16.07	17.59	17.09	17.11	20.61	17.59	16.13	16.59	18.1	15.12	16.1	16.57	15.58	17.14
	2016-01-05	1900-01-02 00:59:00	N	11.54	16.1	13.53	16.13	17.1	16.11	17.11	17.09	17.09	19.15	16.07	16.03	17.07	16.09	17.07	17.04	16.07	17.59	17.09	17.11	20.61	17.59	14.63	15.58	17.1	15.12	16.1	16.57	15.58	17.14
	2016-01-05	1900-01-02 01:59:00	N	11.54	15.6	14.03	16.13	17.1	16.11	17.11	17.09	17.09	19.15	16.07	16.03	17.07	16.09	17.07	17.04	16.07	17.09	17.09	17.61	20.61	17.59	14.13	15.08	16.6	15.12	16.1	16.57	15.58	17.14
	2016-01-05	1900-01-02 02:59:00	N	10.03	15.1	12.03	16.13	17.1	15.61	17.11	17.09	17.09	19.15	15.57	16.03	17.07	15.59	17.07	17.04	15.57	17.09	17.09	17.11	20.11	17.59	13.63	15.08	16.6	14.62	16.1	16.57	15.58	17.14
	2016-01-05	1900-01-02 03:59:00	N	9.53	14.09	11.53	15.62	17.1	15.61	17.11	17.09	17.09	18.65	15.57	15.53	16.57	15.59	17.07	17.04	15.57	17.09	16.59	15.6	19.61	17.59	12.63	13.58	15.6	14.62	16.1	16.57	15.58	17.14
	2016-01-05	1900-01-02 04:59:00	N	8.03	13.09	10.53	15.62	16.6	15.61	17.11	16.58	16.59	18.65	15.57	15.53	16.57	15.59	16.57	16.54	15.57	17.09	16.59	15.6	19.11	17.59	11.62	13.08	15.1	14.62	15.6	16.57	15.58	16.64
	2016-01-05	1900-01-02 05:59:00	N	7.52	12.59	9.52	15.62	16.6	15.11	16.61	16.58	16.59	18.65	15.07	15.53	16.57	14.09	16.06	16.54	14.07	16.09	16.08	15.1	19.11	16.59	10.62	12.08	14.59	14.12	15.6	16.07	15.08	16.64
	2016-01-05	1900-01-02 06:59:00	D	8.03	12.59	10.53	14.62	15.1	13.61	16.11	16.08	15.09	18.15	14.07	14.52	16.57	13.59	15.56	15.54	13.06	15.09	15.58	15.1	19.11	15.09	10.12	11.58	14.09	13.12	15.1	15.57	15.08	16.14
	2016-01-05	1900-01-02 07:59:00	D	12.54	14.09	15.03	17.63	16.6	17.12	16.61	16.58	15.09	18.15	14.57	14.02	16.07	14.09	15.06	15.54	14.07	15.59	15.58	16.1	19.11	17.09	13.13	13.58	14.59	15.62	15.6	16.07	16.58	17.65
	2016-01-05	1900-01-02 08:59:00	D	22.56	17.6	19.54	22.13	20.1	23.12	18.61	18.09	17.09	18.65	17.57	15.53	16.57	19.1	16.57	16.54	20.07	17.59	17.09	21.11	19.61	19.09	21.14	15.58	17.1	23.13	18.6	18.08	20.09	20.15
	2016-01-05	1900-01-02 09:59:00	D	33.55	20.6	25.54	30.13	24.11	27.62	20.61	19.59	20.09	19.65	22.08	16.53	17.07	22.1	18.57	18.54	22.58	20.1	18.59	22.61	20.61	21.6	25.14	17.09	19.1	22.13	20.1	19.58	24.09	23.15
	2016-01-05	1900-01-02 10:59:00	D	34.05	22.6	27.04	28.63	29.1	27.12	21.61	21.09	24.1	21.66	27.08	19.03	18.07	23.6	20.07	19.55	28.08	22.1	21.09	24.61	21.61	23.1	29.14	18.59	21.1	26.63	22.11	25.08	25.59	28.65
	2016-01-05	1900-01-02 11:59:00	D	35.55	25.6	30.04	30.13	27.11	27.12	23.12	22.09	25.6	23.66	29.57	20.53	19.07	28.1	21.57	20.55	35.57	24.1	23.1	27.11	25.61	25.6	30.14	19.59	22.6	28.13	22.61	26.08	26.09	32.65
	2016-01-05	1900-01-02 12:59:00	D	39.54	28.1	33.04	36.12	28.1	27.12	23.62	23.09	27.6	25.16	27.58	21.03	20.07	29.1	23.08	22.55	29.08	25.6	28.59	27.61	24.61	26.6	33.14	21.09	24.6	28.63	23.61	26.58	26.59	35.14
	2016-01-05	1900-01-02 13:59:00	D	39.04	30.1	31.54	32.63	29.6	25.62	23.62	24.59	29.59	26.66	31.07	22.03	20.07	29.6	23.08	25.05	29.57	27.6	28.09	27.11	24.11	26.6	31.64	21.59	25.6	35.62	23.61	31.08	25.59	34.14
	2016-01-05	1900-01-02 14:59:00	D	33.55	29.1	32.04	28.63	28.1	25.62	24.62	23.59	28.1	28.16	27.58	22.53	20.57	29.1	22.58	26.05	30.57	27.1	28.59	27.61	24.61	25.6	28.64	22.59	25.6	32.13	23.61	27.58	25.59	27.15
	2016-01-05	1900-01-02 15:59:00	D	31.55	28.1	30.54	24.63	27.11	24.12	23.62	22.59	28.59	27.16	25.08	24.53	20.57	31.1	23.08	25.05	29.08	27.1	26.1	32.11	25.61	25.1	27.64	23.09	24.6	27.13	23.11	24.08	24.59	27.65
	2016-01-05	16:59:00	D	32.55	29.1	31.54	22.63	24.61	21.62	22.61	22.09	24.1	25.16	26.58	27.03	20.57	30.6	22.58	24.55	27.58	28.6	24.1	36.6	31.61	25.1	27.64	22.59	24.1	23.13	22.11	22.08	21.59	25.15
	2016-01-05	17:59:00	D	32.55	30.1	28.04	20.63	22.1	20.12	20.61	20.59	22.09	23.16	20.07	22.03	20.07	21.6	20.57	22.05	21.57	22.6	22.59	32.11	29.61	23.1	25.14	22.59	23.6	20.63	20.61	21.58	19.59	23.65
	2016-01-05	18:59:00	D	23.56	27.1	24.04	18.63	20.6	19.62	20.61	20.09	22.59	23.66	21.07	22.53	20.07	20.6	19.57	21.05	23.08	24.6	22.09	26.61	26.61	24.1	23.14	22.09	22.6	19.63	20.1	20.08	18.08	21.15
	2016-01-05	19:59:00	D	20.55	24.1	21.04	17.13	19.1	18.12	19.61	19.59	19.59	22.16	19.07	20.03	19.07	19.1	18.57	19.55	18.57	20.6	20.09	21.11	24.11	22.6	21.14	21.09	21.6	16.63	18.1	18.58	17.08	19.65
	2016-01-05	20:59:00	N	16.05	21.6	18.54	16.63	18.6	16.62	18.11	18.59	18.09	21.16	16.57	18.03	18.57	16.59	17.57	18.54	16.57	18.6	18.59	18.61	22.61	18.09	19.14	19.59	20.1	15.12	17.1	17.58	16.08	18.65
	2016-01-05	21:59:00	N	12.04	18.6	15.53	16.13	17.6	16.11	17.61	17.59	17.59	20.66	16.07	17.03	18.07	16.09	17.07	18.04	16.07	18.1	18.09	17.61	21.61	17.59	18.14	19.09	19.6	14.62	16.6	17.07	15.58	18.15
	2016-01-05	22:59:00	N	12.04	17.6	16.03	16.13	17.6	16.11	17.11	17.59	17.59	20.15	16.07	17.03	17.57	16.09	17.07	17.54	16.07	17.59	17.59	17.61	21.11	17.59	17.14	18.09	19.1	15.12	16.1	16.57	15.58	18.15
	2016-01-05	23:59:00	N	13.54	17.6	16.53	16.13	17.1	16.11	17.11	17.59	17.09	20.15	16.07	17.03	17.57	16.09	16.57	17.54	16.07	17.59	17.59	17.11	20.61	17.59	16.64	17.59	18.1	15.12	16.1	16.57	15.58	17.65
	2016-01-06	00:59:00	N	13.54	17.6	16.03	15.62	16.6	15.61	16.61	17.09	17.09	19.65	16.07	17.03	17.57	15.59	16.57	17.04	16.07	17.09	17.09	17.61	20.61	17.59	16.64	17.59	18.1	14.62	16.1	16.57	15.08	17.65
	2016-01-06	01:59:00	N	13.54	17.6	16.03	15.62	16.6	15.61	16.61	16.58	16.59	19.15	15.57	16.53	17.07	15.59	16.06	17.04	15.57	16.59	17.09	17.61	20.61	17.09	17.14	17.59	18.1	14.62	15.6	16.57	15.08	17.14
	2016-01-06	02:59:00	N	14.54	17.6	16.53	15.12	16.1	15.11	16.11	16.58	16.59	19.15	15.07	16.53	17.07	15.09	15.56	16.54	15.07	16.59	16.59	17.61	20.61	17.09	17.14	17.59	18.1	14.12	15.1	16.07	14.58	17.14
	2016-01-06	03:59:00	N	15.05	17.6	16.53	15.12	15.6	15.11	16.11	16.08	16.59	18.65	15.07	16.03	16.57	15.09	15.56	16.54	15.07	16.59	16.59	17.61	20.11	17.09	17.64	17.59	18.1	14.12	15.1	15.57	14.58	16.64
	2016-01-06	04:59:00	N	15.05	17.6	16.53	15.12	16.1	15.61	16.11	16.08	16.59	18.65	15.57	16.03	16.57	15.09	15.56	16.54	15.57	16.59	16.59	17.11	20.11	17.09	16.64	17.09	17.6	14.12	15.1	15.57	14.58	16.64
	2016-01-06	05:59:00	N	13.54	17.1	16.03	15.62	16.1	15.61	16.11	16.08	16.59	18.65	15.57	16.03	16.57	15.09	15.56	16.54	15.57	16.59	16.59	17.61	20.11	17.59	17.14	17.09	17.6	14.12	15.1	15.57	14.58	16.64
	2016-01-06	06:59:00	D	15.55	17.6	17.04	15.62	16.1	15.61	16.11	16.08	16.59	18.65	15.57	16.03	16.57	15.59	15.56	16.54	15.57	16.59	16.59	17.61	20.11	17.09	17.64	17.59	17.6	14.12	15.1	15.57	14.58	16.64
	2016-01-06	07:59:00	D	18.05	18.1	18.04	16.63	16.6	16.11	16.61	16.58	17.59	18.65	16.07	16.53	16.57	16.09	16.06	16.54	16.07	17.09	16.59	18.61	20.11	18.09	19.14	18.09	18.1	15.12	15.6	16.07	15.08	16.64
	2016-01-06	08:59:00	D	19.05	19.1	19.04	17.63	17.6	17.12	17.61	17.09	18.59	19.15	17.07	17.03	16.57	17.09	16.57	17.04	17.07	17.59	17.59	22.11	20.61	19.09	19.64	18.59	18.6	16.63	16.1	17.07	15.58	17.14
	2016-01-06	09:59:00	D	26.06	20.6	22.04	18.63	18.6	18.62	18.61	18.09	20.09	20.15	18.57	17.53	17.07	19.1	17.07	17.54	19.07	18.6	18.09	21.61	21.11	21.6	21.14	19.09	19.6	18.63	17.1	18.08	17.08	17.65
	2016-01-06	10:59:00	D	25.56	21.1	21.54	19.63	20.1	20.62	19.61	19.09	21.09	20.66	20.57	18.53	17.57	20.1	18.07	18.54	20.57	19.6	19.59	25.11	22.11	22.6	22.64	19.59	20.1	20.13	18.6	20.58	17.08	19.15
	2016-01-06	11:59:00	D	27.06	24.1	23.54	20.13	20.1	19.12	19.61	19.09	21.59	21.16	20.07	19.03	18.07	21.1	18.57	19.05	22.58	21.6	21.09	27.11	24.11	22.1	23.64	19.59	20.6	18.13	18.1	19.58	17.58	19.65
	2016-01-06	12:59:00	D	30.05	25.1	24.04	20.63	20.6	19.12	19.61	19.59	23.1	22.16	21.07	19.03	18.07	21.1	19.07	19.55	22.08	21.6	22.09	26.11	24.11	24.1	24.14	20.09	21.6	19.13	18.6	20.58	18.08	20.15
	2016-01-06	13:59:00	D	30.55	26.1	25.54	19.63	20.1	19.12	19.61	19.59	23.1	22.16	21.07	20.03	18.57	22.1	19.07	20.05	21.57	21.6	21.59	26.11	24.11	24.6	26.14	20.59	22.1	18.13	18.6	20.08	18.08	20.15
	2016-01-06	14:59:00	D	27.06	26.1	25.54	18.63	19.1	18.62	19.11	19.09	21.09	21.66	20.07	20.03	18.57	19.6	18.57	19.55	20.07	20.6	20.59	27.11	24.61	22.6	24.14	21.59	22.1	18.13	18.6	20.08	18.08	19.65
	2016-01-06	15:59:00	D	25.06	25.1	23.54	17.63	18.6	17.62	18.61	18.59	20.59	21.16	19.57	19.53	18.57	18.6	18.07	19.05	19.57	19.6	20.09	27.61	24.61	22.1	23.14	21.59	21.6	18.13	18.1	19.58	17.08	19.15
	2016-01-06	16:59:00	D	24.06	24.6	24.04	17.13	17.6	17.12	18.11	18.59	19.59	20.66	18.07	18.53	18.07	18.1	17.57	18.54	18.07	19.1	19.09	31.61	28.11	21.6	21.64	21.59	21.6	17.13	17.6	19.08	16.58	18.65
	2016-01-06	17:59:00	D	24.06	25.1	22.04	17.13	17.6	17.12	18.11	18.09	19.59	20.66	18.07	18.53	18.07	17.59	17.57	18.04	18.07	18.6	18.59	30.11	27.61	22.1	21.64	21.09	21.1	16.63	17.1	18.08	16.58	18.65
	2016-01-06	18:59:00	D	20.55	23.6	20.54	16.63	17.1	17.12	17.61	17.59	19.59	20.66	17.07	18.03	17.57	17.09	17.07	18.04	17.07	18.1	18.09	24.61	25.11	21.6	20.14	20.59	20.1	16.13	16.6	17.58	16.08	18.15
	2016-01-06	19:59:00	D	18.05	21.1	19.04	16.13	17.1	16.11	17.11	17.59	18.09	20.15	16.57	17.53	17.57	16.59	16.57	17.54	16.57	17.59	17.59	20.11	23.11	20.1	19.14	19.59	19.6	15.12	16.1	17.07	16.08	17.65
	2016-01-06	20:59:00	N	16.55	19.6	17.54	16.13	16.6	16.11	16.61	17.09	17.59	19.65	16.07	17.03	17.07	16.09	16.57	17.04	16.07	17.09	17.09	18.11	21.61	17.59	18.64	19.09	19.1	15.12	16.1	16.57	15.58	17.14
	2016-01-06	21:59:00	N	16.05	19.1	17.54	15.62	16.1	15.61	16.61	17.09	17.09	19.15	16.07	16.53	17.07	15.59	16.06	17.04	15.57	16.59	17.09	17.61	21.11	17.59	18.64	19.09	19.1	14.62	15.6	16.07	15.08	17.14
	2016-01-06	22:59:00	N	16.55	19.1	17.54	15.62	16.1	15.61	16.61	16.58	17.09	19.15	15.57	16.53	17.07	15.59	16.06	16.54	15.57	16.59	16.59	17.61	20.61	17.59	18.14	19.09	18.6	14.62	15.6	16.07	15.08	16.64
	2016-01-06	23:59:00	N	16.55	19.1	17.54	15.62	16.1	15.61	16.11	16.58	17.09	19.15	15.57	16.03	16.57	15.59	16.06	16.54	15.57	16.59	16.59	17.61	20.61	17.09	18.14	19.09	18.6	14.62	15.6	16.07	15.08	16.64
	2016-01-07	00:59:00	N	16.55	18.6	17.54	15.62	16.1	15.61	16.11	16.58	16.59	18.65	15.57	16.03	16.57	15.59	16.06	16.54	15.57	16.59	16.59	17.61	20.61	17.59	18.14	18.59	18.6	14.62	15.1	15.57	15.08	16.64
	2016-01-07	01:59:00	N	16.05	18.6	17.54	15.12	15.6	15.11	16.11	16.58	16.59	18.65	15.57	16.03	16.57	15.09	16.06	16.54	15.57	16.59	16.59	17.61	20.11	17.59	18.14	18.59	18.6	14.12	15.1	15.57	14.58	16.64
	2016-01-07	02:59:00	N	15.05	18.1	17.04	15.12	15.6	15.11	16.11	16.08	16.59	18.65	15.07	16.03	16.57	15.09	16.06	16.54	15.07	16.09	16.59	17.61	20.11	17.09	18.14	18.59	18.6	14.12	15.1	15.57	14.58	16.14
	2016-01-07	03:59:00	N	15.05	17.6	16.53	15.12	15.6	15.11	15.61	16.08	16.09	18.15	15.07	15.53	16.57	15.09	15.56	16.04	15.07	16.09	16.08	17.61	20.11	17.09	17.14	17.59	18.1	14.12	15.1	15.57	14.58	16.14
	2016-01-07	04:59:00	N	14.04	17.6	16.03	15.12	15.6	15.11	15.61	16.08	16.09	18.15	15.07	15.53	16.57	15.09	15.56	16.04	15.07	16.09	16.08	16.6	19.61	17.09	16.13	16.59	17.6	14.12	15.1	15.57	14.58	16.14
	2016-01-07	05:59:00	N	11.54	16.1	15.03	15.12	15.6	15.11	15.61	16.08	16.09	18.15	15.07	15.53	16.07	15.09	15.56	16.04	15.07	16.09	16.08	16.6	19.61	17.09	15.63	16.59	17.1	14.12	15.1	15.57	14.58	16.14
	2016-01-07	06:59:00	D	12.54	15.6	15.53	15.12	15.6	15.11	15.61	16.08	16.09	18.15	15.07	15.53	16.07	15.09	15.56	16.04	15.07	16.09	16.08	17.11	19.61	17.09	16.64	16.59	17.1	14.12	15.1	15.57	14.58	16.14
	2016-01-07	07:59:00	D	17.05	17.1	17.54	15.12	15.6	15.11	15.61	15.58	16.09	18.15	15.07	15.53	16.07	15.09	15.56	16.04	15.07	16.09	16.08	18.61	19.61	17.09	18.14	17.59	17.6	14.12	14.6	15.57	14.08	16.14
	2016-01-07	08:59:00	D	18.55	18.1	18.04	15.62	15.6	15.61	16.11	16.08	17.59	18.15	16.07	16.03	16.57	15.59	15.56	16.04	16.07	16.59	16.59	19.61	20.11	18.09	19.14	18.09	18.1	15.12	15.1	16.07	14.58	16.14
	2016-01-07	09:59:00	D	24.06	20.1	20.54	17.63	16.6	17.62	16.61	16.58	19.59	18.65	17.57	16.53	16.57	17.09	16.06	16.54	18.07	17.59	17.59	21.61	20.61	20.6	20.64	18.59	18.6	17.13	16.1	17.07	15.58	17.14
	2016-01-07	10:59:00	D	27.56	21.1	22.04	19.63	18.6	19.12	18.11	17.59	21.09	19.65	20.07	17.53	17.07	19.6	17.07	17.54	21.57	19.6	19.59	23.61	21.11	22.6	24.64	19.09	19.6	18.13	17.6	19.08	16.58	18.15
	2016-01-07	11:59:00	D	29.56	24.1	23.54	21.63	19.6	19.62	18.61	18.09	23.1	21.16	20.57	18.03	17.57	22.1	18.07	18.54	26.58	21.6	21.59	26.11	25.11	25.1	24.64	19.59	20.6	19.63	18.1	20.58	17.58	19.65
	2016-01-07	12:59:00	D	32.55	25.6	25.04	22.13	20.6	19.12	19.11	18.59	21.59	21.16	21.57	18.53	18.07	25.1	19.57	20.05	25.58	23.6	24.6	25.61	24.11	25.1	27.14	20.09	21.6	21.63	19.1	21.58	18.58	21.65
	2016-01-07	13:59:00	D	30.05	26.6	24.54	20.13	20.1	19.12	19.11	18.59	21.09	20.66	19.57	18.53	18.07	20.6	18.57	19.55	21.07	21.1	22.09	26.11	23.61	25.1	25.64	20.59	22.1	19.13	18.6	21.08	17.08	20.15
	2016-01-07	14:59:00	D	27.56	25.6	25.04	20.13	20.6	18.62	19.11	18.59	22.09	21.66	20.07	19.03	18.07	22.6	19.57	21.05	24.08	23.1	23.1	25.61	23.61	24.1	24.64	21.09	22.6	18.13	18.1	20.58	17.08	19.65
	2016-01-07	15:59:00	D	25.56	25.1	25.04	19.63	20.6	19.12	19.11	18.59	24.1	22.66	20.57	20.03	18.07	23.6	19.07	20.55	23.58	23.1	22.59	29.11	24.11	22.6	22.64	21.59	21.6	18.63	18.6	20.58	17.08	20.15
	2016-01-07	16:59:00	D	27.06	25.6	25.04	19.63	20.6	21.12	19.11	18.59	24.6	22.16	22.58	23.03	18.57	22.6	18.57	20.05	23.58	25.6	21.59	33.61	28.61	22.6	22.64	21.09	21.1	18.63	18.1	18.58	16.08	18.65
	2016-01-07	17:59:00	D	26.56	25.6	23.54	18.63	18.6	19.12	19.11	18.09	27.1	23.16	20.07	22.03	18.07	22.1	18.57	20.05	21.07	24.1	21.09	31.61	28.11	21.1	21.64	20.09	20.6	17.63	17.6	18.58	15.58	17.65
	2016-01-07	18:59:00	D	20.05	24.1	19.54	17.13	18.1	17.12	18.11	17.59	20.09	21.66	18.07	20.03	18.07	17.59	17.57	19.05	18.57	20.6	19.59	24.61	24.61	20.6	20.14	19.59	20.1	16.13	17.1	17.58	15.08	16.64
	2016-01-07	19:59:00	D	17.55	21.1	17.54	15.12	16.6	15.11	16.61	16.58	17.09	19.65	15.57	17.53	17.57	15.59	16.57	17.54	15.57	17.09	17.59	18.11	22.11	18.09	18.14	19.09	19.1	14.12	15.6	16.57	14.58	16.64
	2016-01-07	20:59:00	N	15.05	19.6	16.53	14.62	15.1	14.61	15.61	16.08	16.09	18.65	14.57	16.53	17.07	14.59	15.56	16.54	14.57	16.09	16.59	16.6	21.11	16.09	17.14	18.09	18.1	13.12	14.6	15.57	13.57	16.14
	2016-01-07	21:59:00	N	14.54	18.6	16.03	14.12	14.6	14.11	15.11	15.58	15.59	18.15	14.07	15.53	16.57	14.09	15.06	16.04	14.07	15.59	16.08	16.6	20.11	15.59	16.64	17.59	17.6	12.62	14.09	15.07	13.57	15.64
	2016-01-07	22:59:00	N	13.04	17.6	15.03	13.62	14.1	13.61	14.61	15.08	15.09	18.15	13.56	15.02	16.07	13.59	14.56	15.54	13.56	15.09	15.58	15.6	19.61	15.59	16.13	16.59	17.6	12.12	13.59	14.07	13.07	15.14
	2016-01-07	23:59:00	N	11.54	17.1	14.53	13.62	14.1	13.61	14.61	15.08	14.59	17.65	13.56	14.52	16.07	13.59	14.56	15.54	13.56	15.09	15.08	15.6	19.61	15.09	15.13	16.09	17.1	12.12	13.59	14.07	13.07	15.14
	2016-01-08	00:59:00	N	13.04	16.6	15.03	13.12	14.1	13.61	14.11	14.58	14.59	17.65	13.06	14.52	15.57	13.09	14.56	15.04	13.06	15.09	15.08	16.1	19.11	15.59	15.63	16.09	16.6	11.62	13.09	14.07	12.57	14.64
	2016-01-08	01:59:00	N	13.04	16.6	15.03	13.62	14.1	13.61	14.61	14.58	14.59	17.15	13.56	14.02	15.57	13.59	14.56	15.04	13.56	15.09	15.08	16.1	19.61	15.59	16.13	16.59	17.1	12.12	13.59	14.07	12.57	14.64
	2016-01-08	02:59:00	N	13.54	16.6	15.03	13.62	14.6	13.61	14.61	14.58	15.09	17.15	13.56	14.52	15.57	13.59	14.56	15.04	13.56	15.09	15.08	16.1	19.61	15.59	16.13	16.59	17.1	12.12	13.09	14.07	12.57	14.64
	2016-01-08	03:59:00	N	14.04	16.6	15.53	13.62	14.1	13.61	14.11	14.58	15.09	17.15	13.56	14.52	15.57	13.59	14.56	15.04	13.56	15.09	15.08	16.1	19.11	15.59	16.13	16.59	17.1	12.12	13.09	14.07	12.57	14.64
	2016-01-08	04:59:00	N	14.54	17.1	15.53	13.62	14.1	13.61	14.11	14.58	14.59	17.15	13.56	14.52	15.57	13.59	14.56	15.04	13.56	15.09	15.08	16.1	19.11	15.09	16.13	16.59	17.1	12.12	13.09	14.07	12.57	14.64
	2016-01-08	05:59:00	N	14.54	16.6	15.53	13.62	14.1	13.61	14.11	14.08	14.59	17.15	13.56	14.52	15.57	13.59	14.56	15.04	13.56	15.09	15.08	16.1	19.11	15.59	16.13	16.59	17.1	12.12	13.09	14.07	12.57	14.14
	2016-01-08	06:59:00	D	14.04	16.1	14.53	13.62	14.1	13.61	14.61	14.58	15.09	17.15	14.07	14.52	15.57	13.59	14.56	15.04	14.07	15.09	15.08	15.6	19.11	15.59	15.63	16.09	16.6	12.12	13.09	14.07	13.07	14.64
	2016-01-08	07:59:00	D	16.05	16.6	16.03	14.62	14.1	14.61	14.61	14.58	16.09	17.15	14.57	14.52	15.57	14.59	15.06	15.54	15.07	15.59	15.58	16.6	19.11	16.59	15.63	16.09	16.6	13.12	13.59	14.07	13.07	14.64
	2016-01-08	08:59:00	D	23.06	16.6	17.04	16.13	15.6	16.62	15.61	15.58	17.59	17.65	16.07	15.53	15.57	16.59	16.06	16.04	17.57	17.09	16.59	19.61	19.11	18.09	18.64	16.59	17.1	14.62	14.6	15.07	15.08	15.64
	2016-01-08	09:59:00	D	30.05	19.1	21.04	18.13	17.1	18.12	16.61	16.58	19.59	18.65	17.57	16.03	16.07	17.59	16.57	16.54	19.07	18.1	18.09	20.11	20.11	20.6	20.64	17.59	18.1	16.63	16.1	16.57	18.08	17.65
	2016-01-08	10:59:00	D	29.06	20.6	21.04	20.63	20.1	20.12	18.61	17.59	21.59	19.65	20.07	16.53	16.57	19.1	18.07	17.54	24.58	20.1	20.59	21.11	20.11	22.6	24.64	18.09	19.6	19.63	18.6	24.08	20.09	22.65
	2016-01-08	11:59:00	D	27.56	23.1	23.54	22.13	20.6	23.12	20.11	19.09	24.1	21.66	22.08	17.03	17.07	23.1	19.57	18.04	32.07	22.1	21.59	24.11	24.11	23.6	23.14	18.59	20.1	21.63	19.1	24.08	19.59	26.65
	2016-01-08	12:59:00	D	30.55	24.6	24.54	27.63	22.1	22.12	20.61	20.09	25.6	23.16	23.08	18.03	18.07	25.6	21.57	20.05	26.08	23.6	28.09	23.61	23.11	24.1	26.14	18.59	20.6	21.63	19.6	24.58	19.59	29.15
	2016-01-08	13:59:00	D	31.05	26.1	24.54	24.63	23.11	21.62	20.61	21.09	27.1	25.16	24.58	18.53	18.57	24.6	21.57	22.55	25.58	25.1	28.09	23.61	22.61	25.6	26.64	19.09	21.6	25.63	20.1	29.58	19.09	27.65
	2016-01-08	14:59:00	D	28.06	25.1	25.04	22.13	22.1	20.62	20.61	20.09	23.1	24.16	21.07	19.03	18.57	23.1	21.07	23.55	29.57	24.1	28.09	24.11	22.61	23.6	22.64	20.09	21.6	25.13	19.6	24.58	18.58	22.15
	2016-01-08	15:59:00	D	25.06	24.1	24.54	21.13	22.61	20.12	20.11	19.59	25.1	24.66	20.07	21.53	18.57	26.1	20.57	22.05	24.58	23.6	24.6	28.61	23.61	21.6	21.64	20.09	21.1	20.13	18.6	21.08	18.08	22.15
	2016-01-08	16:59:00	D	27.56	25.1	27.04	19.63	21.1	19.62	19.61	19.09	22.59	23.66	22.58	25.03	18.57	25.6	20.07	21.05	23.58	26.6	22.09	35.1	29.11	20.6	21.64	20.09	20.6	19.63	18.6	19.58	17.08	20.65
	2016-01-08	17:59:00	D	28.56	25.1	24.54	19.13	19.6	18.62	19.11	19.09	23.1	22.66	19.07	22.03	18.57	22.6	19.57	20.55	22.08	24.6	21.59	32.11	28.11	20.6	20.64	19.59	20.1	18.13	18.1	19.58	16.08	19.15
	2016-01-08	18:59:00	D	21.05	23.6	20.54	17.13	18.6	16.62	18.11	18.09	19.59	21.16	18.57	22.03	18.57	18.6	18.57	19.55	20.57	22.6	20.59	24.11	24.61	20.1	19.64	19.59	19.6	17.13	17.6	18.58	15.08	17.65
	2016-01-08	19:59:00	D	17.55	21.1	18.04	15.62	17.6	15.61	17.11	17.59	17.59	20.15	16.07	18.53	18.07	16.09	17.57	18.04	16.57	18.6	18.59	19.11	22.61	18.09	18.14	18.59	19.1	14.62	16.1	17.07	14.58	17.14
	2016-01-08	20:59:00	N	15.05	19.6	16.53	15.12	16.6	15.11	16.61	16.58	16.59	19.15	15.07	17.03	17.57	15.59	17.07	17.04	15.57	17.59	17.59	17.11	21.11	16.59	17.14	18.09	18.6	13.62	15.1	16.07	14.08	16.64
	2016-01-08	21:59:00	N	14.04	18.6	16.03	14.62	16.1	14.61	16.11	16.58	16.09	18.65	15.07	16.53	17.07	14.59	16.57	17.04	15.07	17.09	17.09	16.6	20.61	16.09	16.13	17.09	18.1	13.62	15.1	15.57	14.08	16.14
	2016-01-08	22:59:00	N	12.54	17.6	15.53	14.62	16.1	14.61	16.11	16.08	16.09	18.65	14.57	16.53	17.07	14.59	16.06	16.54	15.07	16.59	17.09	16.1	20.11	16.09	15.63	16.59	17.6	13.12	14.6	15.57	14.08	16.14
	2016-01-08	23:59:00	N	11.54	16.1	15.03	14.62	15.6	14.61	15.61	16.08	16.09	18.65	14.57	16.03	16.57	14.59	16.06	16.54	15.07	16.59	16.59	15.6	19.61	16.09	14.13	15.08	16.6	13.12	14.6	15.07	13.57	15.64
	2016-01-09	1900-01-02 00:59:00	N	10.03	15.6	13.53	14.12	15.6	14.11	15.61	16.08	15.59	18.15	14.57	16.03	16.57	14.59	16.06	16.54	14.57	16.59	16.59	15.6	19.61	15.59	12.63	14.08	16.1	13.12	14.6	15.07	13.57	15.64
	2016-01-09	1900-01-02 01:59:00	N	8.03	13.59	11.03	14.12	15.1	14.11	15.61	15.58	15.09	18.15	14.07	15.53	16.57	14.09	16.06	16.04	14.07	16.09	16.08	14.1	19.11	15.09	11.62	13.08	15.6	12.62	14.09	15.07	13.57	15.64
	2016-01-09	1900-01-02 02:59:00	N	7.02	12.59	10.53	14.12	15.6	14.11	15.61	15.58	15.59	18.15	14.07	15.02	16.07	14.09	15.56	16.04	14.07	16.09	15.58	13.1	18.61	14.59	10.62	12.08	14.59	12.62	14.09	14.57	13.57	15.14
	2016-01-09	1900-01-02 03:59:00	N	7.52	12.59	10.53	14.12	15.1	14.11	15.61	15.58	15.09	17.65	13.56	14.52	16.07	13.59	15.56	16.04	13.56	16.09	15.58	12.6	18.11	13.59	10.12	11.58	14.09	12.62	14.09	14.57	13.57	15.14
	2016-01-09	1900-01-02 04:59:00	N	9.53	13.09	11.53	14.12	15.1	14.11	15.61	15.58	15.09	17.65	13.56	14.52	14.57	14.09	15.56	16.04	14.07	16.09	15.58	11.59	17.61	14.09	10.12	11.58	14.09	12.62	14.09	14.57	13.57	15.14
	2016-01-09	1900-01-02 05:59:00	N	10.53	14.59	12.53	13.62	15.1	13.61	15.61	15.58	14.59	17.65	13.06	14.52	14.07	13.59	15.56	15.54	13.56	15.59	15.58	10.59	17.11	14.59	9.62	11.08	13.59	12.62	14.09	14.57	13.57	15.14
	2016-01-09	1900-01-02 06:59:00	D	11.04	14.59	13.03	13.62	15.1	13.61	15.61	15.58	14.08	17.15	13.56	14.52	14.57	13.59	15.56	15.54	13.06	15.59	15.08	11.09	17.11	13.59	9.12	10.57	13.09	12.62	14.09	14.57	13.57	15.14
	2016-01-09	1900-01-02 07:59:00	D	17.05	16.1	17.54	15.62	16.1	16.11	16.61	16.08	16.59	17.65	14.57	15.02	15.07	14.59	15.56	15.54	15.07	16.59	15.58	15.6	17.61	17.09	13.63	12.58	14.09	14.62	14.6	15.07	16.08	16.14
	2016-01-09	1900-01-02 08:59:00	D	27.56	18.6	21.04	19.13	18.1	18.62	17.61	17.09	18.09	18.65	16.57	16.03	16.57	18.6	16.57	16.54	19.07	18.1	17.09	21.11	19.11	19.59	20.64	15.58	17.6	19.63	18.1	17.07	20.09	17.65
	2016-01-09	1900-01-02 09:59:00	D	37.04	21.6	25.54	22.63	20.6	21.12	19.11	18.59	21.59	20.15	20.07	17.53	18.57	20.1	18.07	18.04	20.57	19.6	18.59	21.11	19.61	22.1	24.14	17.09	19.1	19.63	18.6	18.08	23.09	20.15
	2016-01-09	1900-01-02 10:59:00	D	32.55	23.1	26.04	21.63	21.6	21.12	19.61	19.09	22.09	20.66	22.58	18.53	19.57	22.1	19.57	19.05	26.58	21.1	21.09	22.61	20.61	25.6	27.14	18.09	20.6	25.63	21.11	26.08	25.59	27.65
	2016-01-09	1900-01-02 11:59:00	D	31.55	25.6	27.54	24.63	22.61	22.62	20.61	20.09	25.1	22.66	25.08	19.53	23.58	27.1	21.57	20.05	34.57	23.6	23.1	25.61	24.61	26.1	26.14	19.09	21.6	26.13	22.11	26.58	25.59	32.15
	2016-01-09	1900-01-02 12:59:00	D	28.06	25.6	26.04	32.13	24.61	24.12	22.11	21.59	27.6	24.66	26.58	21.03	29.08	28.1	23.58	22.55	29.57	25.6	30.09	25.61	23.61	25.6	27.64	19.59	22.1	28.63	23.11	28.08	27.09	33.65
	2016-01-09	1900-01-02 13:59:00	D	38.04	28.1	29.54	28.13	25.61	24.12	22.61	23.09	26.6	25.66	28.58	22.03	27.08	29.1	24.58	25.05	28.08	27.1	30.09	25.61	23.61	23.6	29.64	20.09	23.6	31.63	24.61	34.57	27.09	32.65
	2016-01-09	1900-01-02 14:59:00	D	32.55	28.1	30.04	25.13	24.61	22.12	22.61	22.09	25.6	24.66	23.58	22.03	28.58	27.6	23.58	25.55	33.57	26.6	31.09	25.61	23.61	24.1	26.14	20.59	23.6	28.63	23.11	27.58	23.09	26.65
	2016-01-09	1900-01-02 15:59:00	D	28.06	27.1	27.54	21.13	23.11	21.12	21.11	21.09	25.1	24.16	23.08	23.53	24.58	27.6	22.58	24.05	28.08	25.6	26.6	30.61	24.61	24.1	24.64	21.09	22.6	22.63	21.61	24.08	21.09	25.65
	2016-01-09	16:59:00	D	30.05	27.6	28.54	22.13	23.11	24.12	22.11	21.59	27.1	24.66	26.08	29.03	26.58	23.6	21.07	22.05	24.08	25.6	24.6	27.61	26.61	21.6	24.14	21.09	22.1	22.63	21.11	22.08	20.09	23.65
	2016-01-09	17:59:00	D	31.55	27.1	27.54	19.13	20.1	21.12	21.11	20.59	28.59	24.66	22.58	25.03	23.08	25.1	21.07	22.05	25.58	27.6	23.6	29.61	27.11	22.6	23.14	20.59	21.6	21.13	20.1	21.58	19.59	21.65
	2016-01-09	18:59:00	D	24.06	25.1	24.04	17.63	19.1	19.62	20.11	19.59	22.09	23.16	21.07	24.03	23.08	20.6	20.07	20.55	23.58	24.6	22.59	25.11	25.11	22.6	22.64	20.09	21.1	21.13	19.6	20.58	18.58	20.15
	2016-01-09	19:59:00	D	21.05	22.6	22.04	16.13	18.1	17.62	19.11	19.09	19.59	21.66	18.57	20.03	20.07	19.1	19.07	19.55	19.07	21.6	20.59	20.11	23.11	22.1	21.64	19.09	20.1	17.13	18.1	18.58	17.58	18.65
	2016-01-09	20:59:00	N	15.55	20.1	18.54	15.12	17.1	15.11	17.61	18.09	17.09	20.15	15.57	18.03	17.57	15.59	18.07	18.04	15.57	18.6	18.59	17.11	21.61	16.09	18.64	19.09	19.6	14.12	16.6	17.07	16.08	18.15
	2016-01-09	21:59:00	N	11.54	17.6	15.53	13.62	16.1	13.61	16.61	16.58	15.59	19.15	14.07	16.53	16.57	13.59	16.57	17.04	13.06	17.09	17.09	15.6	20.11	13.59	16.13	16.59	18.6	13.62	15.6	16.07	14.58	17.14
	2016-01-09	22:59:00	N	9.53	16.1	13.03	13.62	15.6	13.61	16.11	16.08	14.59	18.65	13.06	15.02	15.57	12.58	15.56	16.04	12.56	16.09	16.08	14.1	19.61	12.08	13.63	14.58	17.1	13.62	15.6	16.07	15.08	17.14
	2016-01-09	23:59:00	N	9.03	14.59	12.03	13.62	15.6	13.11	15.61	15.58	14.08	18.65	12.56	14.52	14.57	12.58	15.06	15.54	12.06	15.09	15.08	13.6	19.11	11.58	12.13	13.58	16.1	13.62	15.6	15.57	15.08	16.64
	2016-01-10	00:59:00	N	9.03	14.59	11.03	13.62	15.1	12.61	15.61	15.08	13.58	18.15	12.56	14.02	14.07	11.58	14.56	15.04	11.56	14.09	14.58	12.1	18.61	11.08	11.12	12.58	15.6	14.62	15.1	15.57	14.08	16.14
	2016-01-10	01:59:00	N	8.53	14.09	11.03	13.12	15.1	12.1	15.11	14.58	13.58	17.65	12.06	13.52	14.07	11.08	14.06	14.54	10.06	12.58	14.08	12.1	18.11	11.08	11.12	12.58	15.1	16.13	15.6	15.07	15.58	15.64
	2016-01-10	02:59:00	N	7.52	13.09	10.53	12.62	14.6	12.61	15.11	14.58	13.58	17.65	11.56	13.02	13.56	10.58	13.56	14.04	10.56	12.58	13.58	12.6	17.61	11.08	10.62	12.08	14.59	17.13	16.1	15.57	17.08	15.64
	2016-01-10	03:59:00	N	7.52	13.09	10.53	13.12	12.59	11.6	14.61	13.58	13.08	17.15	11.06	12.52	13.06	11.08	13.56	14.04	11.06	12.58	13.58	11.59	17.61	11.58	10.12	11.58	14.09	17.63	16.6	16.07	17.08	16.14
	2016-01-10	04:59:00	N	7.52	12.59	10.53	15.12	13.09	13.11	14.61	13.58	13.58	17.15	10.56	12.02	12.56	11.58	13.56	14.04	11.56	12.58	13.58	11.09	17.11	12.08	10.12	11.58	14.09	18.63	16.6	16.57	17.08	16.64
	2016-01-10	05:59:00	N	8.03	12.59	10.03	16.13	14.1	14.11	14.61	13.58	13.58	17.15	11.06	12.02	12.56	12.58	13.56	14.04	13.06	13.59	14.08	11.09	17.11	12.08	10.62	11.58	14.09	17.13	16.6	16.57	17.58	16.64
	2016-01-10	06:59:00	D	8.03	12.59	10.53	17.13	15.1	14.61	15.11	14.08	14.08	17.15	11.06	12.02	12.56	13.09	14.06	14.54	12.06	13.59	14.08	11.09	16.6	12.58	10.12	11.58	13.59	18.13	17.1	16.57	17.58	17.14
	2016-01-10	07:59:00	D	17.05	14.59	18.54	21.13	18.1	19.12	16.11	16.08	17.09	17.65	13.56	13.52	14.07	15.59	15.06	15.04	16.07	15.59	15.08	17.61	18.11	17.09	14.63	13.08	15.1	23.63	19.1	18.58	20.09	19.65
	2016-01-10	08:59:00	D	25.56	18.1	23.04	27.13	23.11	26.12	18.61	19.59	22.09	19.65	19.57	16.03	18.07	22.6	17.57	17.54	25.08	19.6	18.59	21.61	19.61	22.6	21.64	15.08	17.1	27.13	21.61	21.08	23.59	22.65
	2016-01-10	09:59:00	D	26.56	20.1	25.04	28.63	25.11	25.12	20.61	20.59	24.1	21.16	25.08	20.03	23.08	27.1	20.07	19.55	28.58	23.1	21.09	24.61	20.61	23.6	25.14	17.09	19.1	27.63	23.11	22.08	24.09	23.15
	2016-01-10	10:59:00	D	34.05	22.6	29.04	24.63	23.11	23.62	20.61	20.59	23.1	21.16	23.58	19.03	22.08	26.1	20.57	20.55	27.08	24.1	22.09	29.61	22.11	22.1	29.14	18.09	21.1	24.63	22.11	21.58	24.09	22.65
	2016-01-10	11:59:00	D	32.05	23.1	31.54	27.13	24.61	27.12	20.61	21.09	27.1	21.66	25.58	19.53	23.58	26.6	20.57	21.05	27.08	24.1	22.59	24.11	22.11	24.1	28.64	19.09	21.6	26.13	22.11	22.08	23.59	23.15
	2016-01-10	12:59:00	D	34.55	25.6	32.54	26.13	24.11	25.62	21.11	21.09	26.1	21.66	24.58	20.03	23.08	26.1	20.57	21.05	26.58	24.1	22.09	23.61	22.61	22.1	31.14	20.09	23.6	24.63	22.11	21.58	24.09	22.65
	2016-01-10	13:59:00	D	27.06	24.6	28.54	38.12	29.6	35.11	22.61	22.59	34.59	25.16	34.57	21.53	29.57	33.59	21.57	23.05	33.07	28.6	24.6	22.61	22.11	23.1	28.64	20.59	23.1	37.62	26.11	30.08	28.59	27.15
	2016-01-10	14:59:00	D	39.54	27.6	34.53	33.63	29.6	32.62	23.62	23.59	32.59	25.66	30.57	24.03	28.08	31.6	24.08	25.55	31.07	28.6	26.6	28.11	23.11	30.6	28.64	21.09	23.6	35.12	26.61	27.58	29.09	27.15
	2016-01-10	15:59:00	D	35.55	28.1	35.53	33.63	32.6	34.61	26.61	24.59	37.08	30.16	35.57	29.03	33.07	40.08	25.58	28.55	40.56	31.1	29.59	32.61	24.61	33.59	33.14	22.09	25.1	37.62	28.61	27.08	30.59	30.65
	2016-01-10	16:59:00	D	40.04	30.1	41.03	35.12	33.1	38.1	27.11	25.59	38.58	30.16	39.06	32.03	34.57	39.08	27.58	28.55	36.57	32.1	28.59	47.57	31.61	35.09	34.14	21.59	25.6	36.12	28.61	26.08	30.59	28.15
	2016-01-10	17:59:00	D	41.03	30.6	37.53	33.63	30.1	34.61	27.11	25.59	43.07	30.16	34.57	29.53	31.57	37.09	27.58	28.05	35.57	32.1	28.09	44.08	32.61	34.59	33.64	22.09	25.6	33.63	28.11	26.58	29.09	26.15
	2016-01-10	18:59:00	D	34.55	30.1	34.03	29.63	29.1	30.62	26.12	24.59	34.59	28.66	33.07	31.53	32.57	34.09	27.08	27.55	35.07	31.6	27.6	37.6	29.61	36.09	32.64	22.09	25.6	34.12	27.61	25.58	27.09	24.65
	2016-01-10	19:59:00	D	30.05	27.6	31.04	28.13	27.6	30.12	25.12	24.09	31.59	27.16	29.57	28.03	28.58	30.6	26.08	25.55	31.07	29.6	26.1	30.11	27.11	34.59	31.14	22.09	25.1	28.63	25.61	24.08	25.59	23.15
	2016-01-10	20:59:00	N	21.05	24.1	24.04	25.63	25.11	25.12	23.62	22.09	27.6	25.16	23.58	24.53	23.58	25.1	23.58	23.55	25.08	25.6	23.1	23.61	24.61	26.6	25.64	22.09	23.6	23.63	23.11	21.58	23.59	21.65
	2016-01-10	21:59:00	N	17.55	21.1	21.04	26.13	24.61	24.12	22.11	21.09	25.6	24.16	21.07	21.53	21.57	22.1	21.57	21.55	22.08	23.1	21.09	21.11	23.11	24.6	22.14	20.59	21.6	23.13	22.11	20.58	22.59	21.15
	2016-01-10	22:59:00	N	17.05	20.1	20.04	25.63	24.61	24.12	21.61	20.59	24.6	23.66	19.57	20.03	20.07	21.6	20.57	20.55	21.07	21.6	20.09	20.11	22.61	24.6	19.64	19.09	20.6	24.13	21.61	20.58	22.59	20.65
	2016-01-10	23:59:00	N	16.55	19.6	19.54	25.13	24.61	24.12	21.61	20.59	24.1	23.16	19.07	20.03	20.07	21.1	20.07	20.05	21.07	21.6	20.09	19.61	21.61	24.6	19.14	19.09	19.6	23.63	21.61	20.58	22.59	21.15
	2016-01-11	00:59:00	N	15.55	18.6	18.54	25.13	24.11	23.62	21.61	20.59	23.6	22.66	19.07	19.53	19.57	21.1	20.07	20.05	21.57	21.6	20.09	19.61	21.61	21.6	19.14	18.59	19.6	23.13	21.61	20.58	22.09	20.65
	2016-01-11	01:59:00	N	16.05	18.6	18.54	25.63	24.11	23.62	21.11	20.09	24.1	22.66	18.57	19.53	19.07	20.6	20.07	20.05	21.07	21.1	19.59	19.11	21.11	21.6	18.64	18.59	19.1	24.63	21.61	20.58	22.09	20.65
	2016-01-11	02:59:00	N	17.05	18.6	20.04	24.13	24.11	22.12	21.11	20.09	22.59	22.16	18.07	19.03	18.57	21.1	20.07	20.05	21.57	21.1	19.59	19.61	21.11	21.6	18.64	18.59	18.6	22.63	21.11	20.08	22.09	20.65
	2016-01-11	03:59:00	N	17.05	19.6	19.04	26.63	25.11	24.12	20.61	20.09	25.1	22.16	19.07	19.03	19.07	22.1	20.07	20.05	23.08	21.6	20.09	19.61	21.11	24.1	19.64	19.09	19.1	25.13	22.11	20.58	22.59	20.65
	2016-01-11	04:59:00	N	16.55	19.1	19.54	25.63	25.11	23.62	21.11	20.09	24.6	22.16	18.57	19.53	18.57	24.1	21.57	21.05	25.58	25.1	21.59	19.61	21.61	24.6	18.14	18.59	19.1	23.13	21.11	19.58	22.09	20.15
	2016-01-11	05:59:00	N	14.54	18.1	17.04	25.13	24.61	23.12	21.11	20.09	25.6	22.66	18.57	19.03	18.57	23.1	21.07	21.05	23.58	23.6	21.09	19.11	21.11	21.1	18.14	18.09	18.6	23.63	21.61	19.58	22.59	20.15
	2016-01-11	06:59:00	D	15.05	17.6	17.54	26.13	24.61	23.62	21.11	20.09	26.1	22.66	19.07	19.03	18.57	23.1	21.07	21.05	24.58	23.6	21.09	19.61	21.11	22.1	17.64	17.59	18.1	23.13	21.11	19.58	22.59	20.65
	2016-01-11	07:59:00	D	21.05	19.1	21.54	29.13	27.6	28.12	22.11	21.59	27.6	23.16	21.57	19.53	20.57	26.6	22.07	22.05	27.58	26.1	22.59	23.61	21.61	27.1	21.14	18.09	19.1	26.13	22.61	21.08	25.09	22.65
	2016-01-11	08:59:00	D	37.04	23.1	31.54	21.13	25.11	22.12	23.62	23.09	28.59	23.66	24.08	21.53	22.58	27.1	23.58	23.05	28.08	27.1	23.6	30.61	23.11	31.1	30.64	20.09	21.6	20.13	21.61	20.58	25.09	22.15
	2016-01-11	09:59:00	D	21.05	23.1	22.54	19.13	21.1	19.12	21.61	21.09	21.59	22.66	19.57	22.03	20.07	20.1	22.07	21.55	20.57	22.1	20.59	19.61	22.11	19.59	25.64	21.09	22.6	18.63	20.1	19.58	20.59	20.65
	2016-01-11	10:59:00	D	22.56	22.1	23.04	20.63	20.1	20.62	20.61	20.09	22.59	22.66	18.57	21.03	19.57	22.6	21.07	21.05	24.58	22.6	21.09	19.61	21.11	21.6	23.14	22.09	22.1	19.13	19.6	19.08	19.09	19.65
	2016-01-11	11:59:00	D	22.06	21.6	22.54	18.13	19.6	18.62	20.61	20.09	20.09	22.16	18.57	21.03	19.07	18.6	20.57	20.05	19.07	21.6	20.09	22.11	21.61	20.6	23.14	21.59	21.6	17.63	19.1	18.58	18.58	19.15
	2016-01-11	12:59:00	D	29.56	22.6	26.54	20.63	21.1	20.62	21.61	20.59	21.59	22.66	20.57	22.03	20.57	22.1	22.07	21.55	22.58	22.6	22.09	25.61	22.11	25.6	28.64	21.59	23.1	20.13	20.1	19.58	20.09	20.15
	2016-01-11	13:59:00	D	33.05	25.6	29.54	22.13	21.1	23.12	21.61	20.59	22.59	22.66	22.08	21.53	20.57	22.6	21.07	21.05	23.08	22.1	21.09	27.61	22.61	23.1	31.64	22.59	25.1	24.13	21.11	20.58	22.09	20.65
	2016-01-11	14:59:00	D	36.05	26.6	31.54	27.13	23.61	26.12	23.62	21.59	26.6	24.16	25.58	23.53	24.08	27.6	22.58	22.55	30.07	25.6	23.6	29.11	23.11	27.1	29.64	23.09	25.6	29.13	23.61	23.08	24.09	22.65
	2016-01-11	15:59:00	D	33.05	27.1	32.04	25.13	25.11	26.62	24.12	22.09	29.09	26.66	26.58	27.03	26.08	30.6	23.58	24.05	32.57	27.1	24.1	30.11	23.61	27.6	29.14	23.59	25.1	27.63	23.61	22.58	24.09	23.65
	2016-01-11	16:59:00	D	34.55	28.6	33.04	29.63	27.11	33.12	24.62	23.59	35.09	27.16	35.07	29.53	29.08	34.09	25.08	25.05	32.57	28.6	24.1	29.61	24.61	29.1	28.14	23.09	24.6	32.13	25.61	23.08	25.59	24.65
	2016-01-11	17:59:00	D	35.55	28.6	33.04	23.63	23.61	25.12	24.62	22.59	33.09	27.16	27.08	28.53	26.08	29.1	25.08	25.05	29.57	30.6	24.1	38.6	27.61	26.1	28.64	23.09	24.6	25.63	24.61	23.08	24.59	23.15
	2016-01-11	18:59:00	D	31.05	28.1	30.04	20.63	22.1	20.12	22.61	21.59	23.1	25.16	24.58	28.03	25.58	24.1	23.08	23.55	26.58	27.6	23.1	28.11	25.11	24.6	28.64	23.09	24.6	23.13	22.61	22.08	22.09	21.65
	2016-01-11	19:59:00	D	24.06	25.6	24.54	18.63	20.1	19.62	20.61	20.59	21.59	23.66	20.57	23.03	22.08	21.1	21.57	21.55	20.57	23.1	21.09	21.11	23.11	23.1	22.64	22.59	23.1	19.63	20.61	20.08	20.59	20.15
	2016-01-11	20:59:00	N	19.05	23.1	21.04	17.13	19.1	17.62	19.61	19.09	20.09	22.16	18.57	20.53	20.07	18.1	20.07	20.05	18.07	21.1	19.59	19.61	22.11	19.09	20.64	21.09	21.6	17.63	19.1	18.58	19.09	19.15
	2016-01-11	21:59:00	N	15.55	20.6	18.54	16.63	17.6	16.62	18.61	18.09	18.59	21.66	17.07	19.03	18.57	16.59	18.57	19.05	16.57	19.6	18.09	19.11	21.61	17.09	19.14	19.59	20.6	17.63	18.6	18.08	18.58	19.15
	2016-01-11	22:59:00	N	14.04	19.1	16.53	16.63	18.1	16.62	18.61	17.59	17.59	20.66	16.57	18.03	18.07	16.59	18.07	18.54	16.07	19.1	17.59	18.61	21.11	16.09	17.64	18.09	19.6	16.63	18.1	17.58	18.08	18.65
	2016-01-11	23:59:00	N	12.54	18.1	15.53	16.13	17.6	15.11	18.11	17.59	17.09	20.66	16.07	18.03	17.57	16.09	18.07	18.04	15.57	18.6	17.09	18.61	20.61	15.59	16.13	17.09	18.6	16.63	18.1	17.07	17.58	18.65
	2016-01-12	1900-01-02 00:59:00	N	12.04	17.1	14.53	16.13	17.6	15.61	17.61	17.09	16.59	20.15	16.07	17.53	17.07	15.59	17.57	18.04	15.57	18.1	17.09	18.11	20.61	14.59	15.13	16.09	18.1	16.63	17.6	17.07	17.58	18.15
	2016-01-12	1900-01-02 01:59:00	N	11.54	16.1	14.03	15.62	17.6	15.11	17.61	16.58	16.09	19.65	15.07	16.53	16.57	15.09	17.57	17.54	15.07	17.59	16.59	17.61	20.11	14.09	14.63	15.58	17.6	16.13	17.1	17.07	17.58	18.15
	2016-01-12	1900-01-02 02:59:00	N	11.54	16.1	14.03	15.62	17.1	15.11	17.11	16.58	15.59	19.65	14.57	16.03	15.57	15.09	17.07	17.04	14.57	17.09	16.08	16.1	19.61	13.59	14.63	15.58	17.1	16.13	17.1	16.57	17.08	17.65
	2016-01-12	1900-01-02 03:59:00	N	10.53	15.1	13.03	15.12	17.1	15.11	17.11	16.58	15.09	19.15	14.57	15.53	15.57	14.59	16.57	17.04	14.07	17.09	16.08	15.1	19.61	12.58	14.13	15.08	16.6	15.62	17.1	16.57	16.58	17.65
	2016-01-12	1900-01-02 04:59:00	N	10.53	15.1	13.03	15.62	16.6	15.11	17.11	16.58	15.09	18.65	14.57	16.03	15.57	14.59	16.57	17.04	14.07	16.59	15.58	14.1	19.11	12.58	13.63	14.58	16.1	15.12	16.6	16.07	16.58	17.65
	2016-01-12	1900-01-02 05:59:00	N	10.03	14.59	12.53	15.12	16.6	14.11	16.61	16.08	14.59	18.65	14.07	15.53	15.07	14.09	16.57	16.54	14.07	16.59	15.58	14.1	18.61	12.58	13.13	14.08	16.1	16.13	16.6	16.07	17.08	17.65
	2016-01-12	1900-01-02 06:59:00	D	10.03	14.59	12.53	15.12	16.1	14.11	16.61	15.58	15.09	18.65	14.07	15.02	15.07	13.59	15.56	16.04	13.06	15.09	15.08	14.1	18.11	12.58	12.63	14.08	15.6	17.63	17.6	16.57	18.08	17.65
	2016-01-12	1900-01-02 07:59:00	D	15.05	15.6	18.04	17.63	18.1	17.62	17.61	16.58	16.59	18.65	16.07	16.03	16.07	15.09	16.06	16.54	15.07	16.59	15.58	18.11	19.11	16.09	15.13	15.08	16.1	20.13	18.6	17.58	20.59	19.15
	2016-01-12	1900-01-02 08:59:00	D	28.06	19.1	22.54	22.63	22.1	22.62	20.11	18.59	18.59	19.65	20.07	18.53	19.07	20.1	18.07	18.04	21.07	19.6	18.09	22.61	20.11	21.1	22.64	17.09	19.1	24.63	21.61	19.58	24.09	20.65
	2016-01-12	1900-01-02 09:59:00	D	35.55	22.6	26.54	30.63	26.11	27.62	22.11	20.09	21.09	20.66	25.08	21.03	21.57	24.1	20.07	19.55	24.58	21.6	19.59	24.11	21.11	26.1	25.64	19.09	21.1	25.13	23.11	21.08	28.59	24.65
	2016-01-12	1900-01-02 10:59:00	D	38.04	24.6	30.04	30.13	30.6	27.62	25.62	23.09	24.6	22.66	30.57	22.53	24.08	28.1	22.58	21.55	34.07	25.1	22.59	27.11	22.11	32.09	31.14	20.59	23.1	31.63	26.11	28.08	32.58	32.65
	2016-01-12	1900-01-02 11:59:00	D	35.55	27.6	33.54	32.13	29.1	29.12	25.62	23.59	27.6	24.66	32.57	24.53	30.07	33.1	26.08	23.55	39.06	28.6	26.1	30.61	25.61	33.59	32.64	22.09	25.1	35.12	27.61	31.08	32.58	38.63
	2016-01-12	1900-01-02 12:59:00	D	40.53	30.6	35.03	38.12	30.6	31.12	26.61	25.09	30.09	27.16	33.57	27.03	34.57	35.09	28.08	26.05	36.57	31.1	32.59	30.11	24.61	34.59	37.63	22.59	26.6	36.12	28.61	30.58	33.58	41.62
	2016-01-12	1900-01-02 13:59:00	D	43.03	33.1	36.03	35.62	31.6	30.12	27.11	26.59	32.59	28.66	37.56	28.53	34.57	36.59	29.07	29.05	36.57	33.59	34.09	31.11	25.11	41.08	36.63	23.59	27.6	42.1	29.6	39.06	33.08	39.63
	2016-01-12	1900-01-02 14:59:00	D	44.02	33.6	38.53	31.63	30.6	29.62	27.11	25.59	31.09	29.66	33.07	29.53	34.57	35.09	28.57	30.05	43.05	32.1	35.58	31.11	25.11	33.59	35.13	24.59	29.1	39.11	30.1	32.08	32.09	34.14
	2016-01-12	1900-01-02 15:59:00	D	37.54	32.6	36.03	29.13	30.1	30.12	27.11	24.59	32.59	29.66	31.57	32.03	31.57	35.59	28.08	28.55	37.07	32.1	31.09	35.1	26.11	28.6	33.14	25.59	28.1	33.13	28.11	28.58	30.09	34.14
	2016-01-12	16:59:00	D	38.54	32.6	39.03	28.63	28.6	32.12	26.61	24.59	34.59	29.16	34.57	34.03	31.57	34.59	27.58	27.55	35.07	34.09	28.59	42.09	31.11	27.1	31.14	24.59	26.6	31.63	27.61	27.08	29.09	30.15
	2016-01-12	17:59:00	D	39.54	33.1	34.53	27.63	26.61	29.12	26.12	24.59	37.08	29.16	31.57	32.03	29.08	32.6	27.08	27.05	34.07	33.59	28.09	38.6	31.11	27.1	31.14	24.09	26.6	30.63	27.61	26.58	28.09	27.65
	2016-01-12	18:59:00	D	31.55	31.6	30.54	25.13	25.11	26.62	25.12	23.59	30.09	28.16	29.07	31.03	29.57	28.6	26.08	25.55	33.07	31.6	27.1	30.11	28.11	27.6	29.64	23.59	25.6	30.13	26.61	25.58	26.59	25.65
	2016-01-12	19:59:00	D	26.56	27.6	28.04	23.13	23.61	24.62	24.12	22.59	27.1	26.16	26.08	27.03	26.08	27.1	24.58	24.05	26.58	27.6	25.1	23.61	25.61	26.6	27.14	23.59	24.6	25.13	24.11	23.58	25.09	24.15
	2016-01-12	20:59:00	N	21.05	24.6	24.04	21.13	22.1	21.12	22.11	21.09	23.1	24.66	22.58	23.53	23.08	22.1	23.08	22.55	22.08	24.6	22.59	21.61	24.11	21.6	24.14	22.59	23.6	22.63	22.61	21.58	23.59	22.65
	2016-01-12	21:59:00	N	17.55	22.1	20.54	21.13	21.6	19.62	21.11	19.59	21.59	23.66	20.07	21.53	21.07	20.1	21.07	21.05	20.07	22.1	21.09	20.11	23.11	19.09	21.14	21.09	22.1	22.13	21.61	20.58	23.09	22.15
	2016-01-12	22:59:00	N	16.05	20.6	19.04	20.63	21.1	19.12	20.11	18.59	20.09	22.66	18.57	20.03	19.57	18.6	20.07	20.05	19.07	20.6	20.09	19.61	22.61	17.59	19.14	19.59	21.1	22.13	21.61	20.58	23.09	21.65
	2016-01-12	23:59:00	N	14.54	19.6	17.54	21.13	20.6	19.12	19.61	18.59	19.59	22.16	17.57	19.03	18.57	18.6	19.57	19.55	18.07	20.1	19.09	18.11	21.61	17.09	18.14	18.59	20.1	22.63	21.61	20.58	23.59	21.65
	2016-01-13	00:59:00	N	13.04	18.1	16.53	21.63	20.6	18.62	19.61	18.09	20.09	21.66	16.57	18.03	18.07	17.59	18.57	19.05	19.07	19.6	18.59	16.6	21.11	17.09	16.64	17.59	19.1	22.63	21.61	20.08	23.59	21.15
	2016-01-13	01:59:00	N	12.04	17.1	16.03	21.13	20.1	19.12	19.11	18.09	20.59	21.66	16.07	17.53	17.57	17.09	18.57	18.54	17.07	18.6	18.09	15.1	20.11	18.09	15.63	16.59	18.1	23.13	21.61	20.08	24.59	21.65
	2016-01-13	02:59:00	N	12.04	16.6	15.03	21.13	19.6	19.12	19.61	18.09	21.09	21.66	16.07	17.53	17.57	17.09	18.07	18.54	17.07	18.1	17.59	14.6	19.61	17.59	15.63	16.09	17.6	24.63	22.11	20.58	24.59	21.65
	2016-01-13	03:59:00	N	12.54	16.6	15.53	23.63	21.1	19.62	19.61	18.59	22.59	22.16	16.57	17.53	17.07	17.59	18.07	18.54	17.57	18.1	18.09	14.6	19.11	20.1	15.13	16.09	17.6	25.13	22.61	20.58	24.09	21.65
	2016-01-13	04:59:00	N	13.04	16.6	15.53	26.13	23.61	22.62	20.11	19.09	26.1	22.66	18.07	18.53	18.07	22.1	19.07	19.55	22.08	20.6	19.09	15.1	19.11	20.1	15.63	16.09	17.6	25.13	22.61	21.08	23.59	21.65
	2016-01-13	05:59:00	N	15.55	17.1	17.54	26.63	25.11	24.62	21.11	20.09	25.1	22.66	20.07	19.03	19.57	23.6	20.57	20.55	25.08	24.1	21.09	17.11	19.61	21.1	17.14	17.09	17.6	24.63	22.61	21.08	23.59	21.65
	2016-01-13	06:59:00	D	17.55	18.1	19.04	28.13	26.11	26.12	21.61	21.09	27.1	23.16	21.07	19.53	20.07	25.1	21.57	21.55	27.58	25.6	22.09	18.61	20.11	21.6	17.64	17.59	18.1	25.13	22.61	21.58	23.59	22.15
	2016-01-13	07:59:00	D	25.06	20.6	28.04	27.63	27.11	27.12	22.61	21.59	28.1	23.66	23.08	21.03	22.08	26.1	22.58	22.55	27.08	26.6	23.1	23.11	21.11	26.1	24.64	18.59	19.6	25.63	23.61	22.08	24.59	23.15
	2016-01-13	08:59:00	D	29.56	22.6	30.04	29.13	28.1	29.12	23.12	22.59	30.09	24.16	25.58	22.53	24.08	27.6	23.08	23.05	28.58	26.6	23.6	24.61	22.11	29.6	28.64	20.09	21.6	27.13	24.61	23.08	25.59	23.65
	2016-01-13	09:59:00	D	34.05	24.6	33.54	31.13	29.6	31.12	24.12	23.59	32.09	25.66	28.58	24.03	26.58	31.1	25.08	24.55	31.57	29.1	25.6	30.11	23.61	35.09	32.14	21.09	23.6	29.63	25.61	24.58	27.09	25.15
	2016-01-13	10:59:00	D	37.54	27.1	37.03	30.63	30.1	30.62	25.12	24.09	31.59	26.16	29.57	24.53	27.08	31.6	26.08	25.55	31.57	30.1	26.6	36.1	24.61	36.09	35.63	22.59	25.6	29.13	26.11	25.08	27.59	25.65
	2016-01-13	11:59:00	D	37.54	28.6	37.03	31.13	31.1	32.12	26.61	25.09	32.09	26.66	30.07	25.53	27.58	30.6	26.58	26.05	30.57	30.1	26.6	35.6	25.61	34.09	36.63	23.59	27.1	30.13	26.61	26.08	28.59	26.65
	2016-01-13	12:59:00	D	34.55	28.6	35.03	31.63	32.1	32.62	29.11	26.09	33.09	28.16	30.57	27.03	28.58	32.1	27.58	27.05	31.07	30.6	27.6	34.6	26.11	35.09	35.13	24.59	27.1	29.63	27.11	27.08	30.09	28.15
	2016-01-13	13:59:00	D	35.55	29.1	35.53	30.63	30.6	31.62	28.61	26.09	31.59	28.16	29.57	27.53	28.08	30.1	27.08	26.55	29.57	29.1	26.6	35.1	26.61	33.09	35.13	24.59	27.6	29.13	26.61	27.08	29.59	28.65
	2016-01-13	14:59:00	D	36.05	29.6	35.03	30.13	31.6	31.12	29.11	26.09	32.09	29.66	28.58	27.53	28.58	32.6	28.08	27.55	31.57	29.6	28.09	34.6	27.11	33.59	34.14	25.09	28.1	27.13	25.11	27.08	28.09	28.65
	2016-01-13	15:59:00	D	37.04	31.1	36.53	28.13	31.6	29.12	29.11	26.59	31.09	30.65	30.07	30.03	29.08	32.1	28.08	30.05	31.07	30.6	29.59	31.61	28.61	26.1	36.13	26.09	28.6	24.63	24.61	25.58	27.09	29.15
	2016-01-13	16:59:00	D	37.04	32.6	39.03	24.63	26.11	26.62	26.61	25.09	27.1	27.16	25.08	26.53	26.08	27.6	25.58	26.05	26.08	26.1	25.6	31.61	30.11	23.6	34.63	26.59	28.6	24.63	23.61	25.08	24.59	27.65
	2016-01-13	17:59:00	D	31.55	31.6	30.04	20.63	22.1	21.12	23.62	23.09	22.59	25.16	22.08	24.53	24.08	21.6	24.08	24.05	21.57	22.1	23.6	25.61	27.11	21.1	26.64	25.59	25.6	19.13	20.61	22.08	21.09	24.65
	2016-01-13	18:59:00	D	22.56	28.1	23.04	19.63	21.1	20.62	22.11	21.59	22.09	23.66	20.57	22.03	22.08	20.1	22.58	22.55	20.07	21.6	22.09	22.11	24.61	21.1	24.14	23.59	24.1	19.13	20.61	21.58	20.59	23.15
	2016-01-13	19:59:00	D	20.55	24.6	21.54	18.63	19.1	19.12	20.61	20.59	20.59	22.16	18.57	20.03	20.07	18.6	21.07	21.05	18.57	20.1	20.59	21.11	23.61	19.59	22.14	22.59	22.6	17.63	18.6	20.08	18.58	22.15
	2016-01-13	20:59:00	N	19.05	22.6	20.04	17.63	18.1	17.62	19.11	19.59	19.09	21.66	17.57	18.53	18.57	17.09	19.07	19.55	17.07	18.6	19.09	19.61	22.61	19.09	20.14	21.09	21.1	16.13	18.1	18.58	17.58	20.15
	2016-01-13	21:59:00	N	17.05	21.1	18.54	17.13	18.1	17.12	18.61	18.59	18.59	21.16	17.07	18.03	18.57	17.09	18.57	19.05	17.07	18.6	19.09	18.61	21.61	18.59	19.14	19.59	20.6	16.13	17.6	18.08	17.58	19.65
	2016-01-13	22:59:00	N	17.55	20.6	18.54	15.62	17.1	15.61	17.61	18.59	18.09	21.16	16.07	18.03	17.57	16.59	18.57	18.54	17.07	18.1	18.59	19.11	21.61	18.59	18.64	19.09	19.6	15.62	17.1	18.08	16.58	19.65
	2016-01-13	23:59:00	N	16.55	20.1	18.04	15.12	16.1	15.61	17.11	17.09	17.59	20.15	15.07	16.53	16.57	16.09	17.57	18.04	16.07	17.59	17.59	17.61	21.11	18.09	18.64	19.09	19.6	15.12	16.6	17.07	15.58	18.65
	2016-01-14	00:59:00	N	14.04	19.1	16.53	14.62	16.1	15.11	16.61	16.58	16.59	19.65	15.07	16.03	16.57	15.09	17.07	17.54	15.07	17.09	17.09	17.11	20.61	17.59	17.14	18.09	18.6	14.62	16.1	16.57	15.58	17.65
	2016-01-14	01:59:00	N	11.54	17.1	15.53	14.62	15.6	14.61	16.61	16.58	16.59	19.15	14.57	15.53	15.57	15.59	17.07	17.54	15.57	17.09	17.09	17.61	20.11	17.59	16.13	17.09	18.1	14.12	15.6	16.07	15.08	17.14
	2016-01-14	02:59:00	N	10.53	16.1	13.53	15.12	15.6	14.61	16.61	16.08	16.09	19.15	15.07	15.53	15.57	15.59	17.07	17.04	15.57	16.59	17.09	17.11	20.11	17.59	16.13	17.09	17.6	14.12	15.6	16.07	15.08	17.14
	2016-01-14	03:59:00	N	9.53	15.1	12.53	15.12	15.6	15.61	16.11	16.08	16.59	19.15	15.57	16.03	16.07	15.59	17.07	17.04	15.57	16.59	17.09	17.61	20.11	17.59	16.13	17.09	17.6	14.62	15.6	16.07	15.08	17.14
	2016-01-14	04:59:00	N	14.04	17.1	15.53	15.12	15.6	15.61	16.11	16.08	16.59	19.15	15.07	15.53	15.57	15.09	16.57	17.04	15.57	16.59	16.59	17.61	20.11	17.59	17.64	17.59	18.1	14.12	15.6	16.07	14.58	17.14
	2016-01-14	05:59:00	N	14.54	17.1	16.53	14.62	15.1	15.11	15.61	15.58	16.09	18.65	14.57	15.02	15.57	15.09	16.06	16.54	15.07	16.09	16.59	17.11	19.61	17.09	17.14	17.59	17.6	14.12	15.1	15.57	14.58	16.64
	2016-01-14	06:59:00	D	15.05	16.6	16.53	15.12	15.1	15.11	15.61	15.58	16.59	18.65	15.07	15.02	15.07	15.09	16.06	16.54	15.07	16.09	16.08	17.11	19.61	17.09	17.14	17.59	17.6	14.12	15.1	15.57	14.58	16.64
	2016-01-14	07:59:00	D	16.05	16.6	17.04	15.12	15.1	15.11	15.61	15.08	16.09	18.65	14.57	14.52	15.07	13.59	15.56	16.54	13.56	15.09	15.58	17.61	19.61	17.09	17.64	17.59	17.6	14.12	15.1	15.57	14.58	16.64
	2016-01-14	08:59:00	D	16.05	16.6	17.04	15.62	15.1	15.61	15.61	15.08	17.09	18.65	15.57	15.02	15.57	15.09	15.56	16.04	14.57	15.59	15.58	17.61	19.61	17.09	17.64	17.59	17.6	14.62	15.1	16.07	14.58	16.64
	2016-01-14	09:59:00	D	17.05	17.1	17.54	19.13	17.6	17.12	16.61	15.58	18.09	19.15	16.57	15.53	16.57	17.09	16.06	16.54	17.07	16.59	16.59	18.61	19.61	18.59	18.14	17.59	17.6	16.63	16.6	17.58	17.08	18.65
	2016-01-14	10:59:00	D	19.55	18.1	18.54	22.13	21.6	18.62	18.61	17.59	20.09	20.15	20.07	16.53	17.57	20.1	18.07	18.04	21.57	19.6	19.59	20.61	20.11	20.6	19.14	18.09	18.1	20.63	19.1	22.58	19.09	24.15
	2016-01-14	11:59:00	D	23.56	20.1	20.54	24.13	21.6	19.12	19.11	18.09	23.1	21.66	19.57	17.03	19.57	20.6	19.07	18.54	21.07	19.6	20.59	25.11	23.11	23.6	23.14	19.09	19.1	22.13	20.1	25.58	21.59	32.65
	2016-01-14	12:59:00	D	23.56	22.1	20.54	27.63	22.61	19.62	19.11	18.59	25.6	23.66	20.07	18.53	22.08	22.6	20.07	20.05	22.08	21.1	23.6	24.11	22.61	23.6	21.64	19.59	19.6	21.13	19.6	23.08	20.09	29.15
	2016-01-14	13:59:00	D	26.56	22.6	21.54	20.63	21.1	17.62	18.61	19.09	23.1	23.66	19.07	18.53	21.57	24.1	21.07	22.05	24.58	24.1	25.6	24.61	22.11	26.6	21.64	20.09	20.1	16.13	18.6	25.58	17.08	27.65
	2016-01-14	14:59:00	D	28.56	23.1	23.54	21.13	21.6	19.62	19.61	18.59	25.6	25.16	21.07	19.03	23.08	23.1	20.07	21.55	26.08	22.1	25.1	24.11	22.61	23.1	21.14	20.09	20.1	21.63	19.6	22.58	18.08	23.65
	2016-01-14	15:59:00	D	22.06	22.6	20.54	20.13	21.6	19.12	19.11	18.59	25.6	25.16	19.57	21.53	21.57	22.1	19.57	21.05	22.08	22.1	23.1	27.61	23.11	22.1	21.64	20.09	20.1	20.13	19.1	21.58	17.08	23.65
	2016-01-14	16:59:00	D	24.56	23.6	23.04	18.13	20.1	18.12	19.11	18.59	24.1	23.66	22.08	24.53	21.57	22.1	19.07	20.55	21.57	24.1	21.09	28.11	24.61	21.1	21.14	19.59	19.6	17.63	18.1	19.58	16.58	21.65
	2016-01-14	17:59:00	D	25.06	23.1	21.54	17.13	17.6	17.62	18.61	17.59	23.1	23.16	18.57	20.03	19.57	19.6	18.57	19.55	20.07	22.1	20.59	30.11	26.11	20.1	19.14	19.09	19.1	17.63	17.6	19.08	16.08	20.15
	2016-01-14	18:59:00	D	18.05	20.6	17.54	15.62	16.1	16.11	17.11	17.09	21.59	22.16	17.57	19.53	19.57	16.09	17.07	18.04	16.07	18.1	18.59	20.11	23.11	20.1	18.64	18.09	18.1	15.62	16.6	17.58	15.08	18.65
	2016-01-14	19:59:00	D	15.55	18.6	16.03	14.62	15.1	15.11	16.11	16.08	17.59	20.66	15.57	17.03	17.07	15.09	16.06	17.04	15.07	16.59	17.59	17.61	20.61	17.59	17.14	17.59	17.6	14.12	15.6	17.07	14.58	18.15
	2016-01-14	20:59:00	N	13.54	17.1	15.03	14.12	14.6	14.11	15.11	15.08	15.59	19.15	13.56	15.02	15.07	13.59	15.06	16.04	13.56	15.09	16.08	16.6	19.61	16.09	16.13	16.59	17.1	13.12	14.6	15.57	13.57	16.64
	2016-01-14	21:59:00	N	13.54	17.1	15.03	14.12	14.6	14.11	14.61	14.58	15.59	18.65	13.56	14.52	14.57	13.59	14.56	15.54	13.56	15.09	15.58	15.6	19.11	16.09	15.63	16.59	16.6	13.12	14.6	15.07	13.57	16.14
	2016-01-14	22:59:00	N	13.54	16.1	15.03	13.62	14.1	13.61	14.61	14.58	15.09	18.15	13.56	14.52	14.07	14.09	14.56	15.54	14.07	15.59	15.58	15.6	18.61	15.59	15.63	16.09	16.6	12.62	14.09	14.57	13.07	15.64
	2016-01-14	23:59:00	N	14.04	16.1	15.53	13.62	14.1	14.11	14.61	14.58	15.09	18.15	13.56	14.52	14.57	13.59	14.56	15.54	13.56	15.09	15.58	15.6	18.61	16.09	16.13	16.59	16.6	12.62	14.09	14.57	13.57	15.64
	2016-01-15	00:59:00	N	12.54	15.6	14.53	14.12	14.1	14.11	14.61	14.58	15.09	18.15	13.56	14.52	14.57	13.59	14.56	15.54	13.56	15.09	15.58	15.1	18.61	15.09	15.63	16.59	16.6	12.62	14.09	14.57	13.07	15.64
	2016-01-15	01:59:00	N	11.54	15.1	14.03	13.12	13.59	13.61	14.11	14.58	14.59	17.65	13.06	14.52	14.57	13.09	14.56	15.04	13.06	14.59	15.08	14.6	18.11	14.59	14.63	15.58	16.1	12.12	13.59	14.57	12.57	15.64
	2016-01-15	02:59:00	N	10.03	14.09	13.03	13.62	14.1	13.61	14.61	14.58	15.09	17.65	13.06	14.02	14.07	13.59	14.06	15.04	13.56	15.09	15.08	15.1	18.11	15.59	15.13	15.58	16.1	12.62	13.59	14.07	13.07	15.64
	2016-01-15	03:59:00	N	11.54	14.09	13.53	13.12	13.59	13.61	14.11	14.08	14.59	17.15	13.56	14.52	14.07	13.59	14.06	15.04	13.56	15.09	15.08	15.6	18.11	15.09	15.13	15.58	16.1	12.62	13.59	14.57	13.07	15.64
	2016-01-15	04:59:00	N	12.54	14.59	14.03	12.62	13.09	13.11	13.61	14.08	14.08	17.15	12.56	14.02	13.56	13.59	14.06	15.04	13.56	14.59	14.58	14.6	18.11	14.59	15.13	15.58	16.1	11.62	13.09	13.57	12.07	14.64
	2016-01-15	05:59:00	N	13.04	14.59	14.03	13.12	13.59	13.61	14.11	14.08	14.59	17.15	13.06	14.02	14.07	13.59	14.06	15.04	13.56	15.09	15.08	14.6	18.11	15.59	14.63	15.58	15.6	12.12	13.09	14.07	12.57	15.14
	2016-01-15	06:59:00	D	10.03	14.09	12.53	12.62	13.09	13.11	13.61	13.58	14.08	16.65	12.56	13.52	13.56	13.09	14.06	14.54	13.06	14.59	14.58	14.1	17.61	15.09	13.63	14.58	15.6	11.62	13.09	13.57	12.57	14.64
	2016-01-15	07:59:00	D	14.04	14.09	14.53	14.12	14.1	14.11	14.11	13.58	15.59	17.15	13.56	13.52	13.56	13.59	14.06	14.54	13.56	15.09	14.58	15.1	18.11	16.59	14.63	15.08	15.6	12.62	13.09	13.57	13.57	15.64
	2016-01-15	08:59:00	D	21.55	16.1	17.54	18.13	16.6	17.12	15.61	15.08	16.09	17.15	15.07	15.02	15.07	15.59	15.06	15.54	16.07	16.09	15.58	19.11	18.61	18.09	17.14	16.59	16.6	15.62	15.1	15.57	15.58	17.14
	2016-01-15	09:59:00	D	28.06	18.6	20.04	22.63	19.1	18.12	16.61	15.58	18.09	18.15	17.57	16.03	17.07	17.09	16.06	16.54	18.57	18.1	18.09	19.61	19.11	18.59	20.64	17.09	18.1	17.13	16.6	18.08	16.08	18.65
	2016-01-15	10:59:00	D	28.06	20.1	20.04	21.13	21.6	19.62	19.11	18.09	20.59	19.65	18.57	17.03	18.57	18.1	17.57	17.54	20.07	19.1	19.59	20.61	19.11	21.6	23.64	17.59	19.1	20.13	18.6	23.08	19.59	24.65
	2016-01-15	11:59:00	D	24.56	22.1	21.04	22.63	22.1	21.12	19.61	18.59	22.59	21.66	22.08	18.03	22.58	20.1	18.57	18.04	24.08	20.6	21.59	24.11	23.11	23.1	22.14	18.59	20.1	23.13	18.6	25.58	18.58	28.15
	2016-01-15	12:59:00	D	28.56	24.1	22.54	26.13	23.61	20.62	20.11	19.09	22.59	22.16	22.08	18.53	24.08	22.6	20.07	19.55	25.08	23.1	25.6	23.11	22.11	22.6	24.64	19.09	20.1	19.63	18.6	23.58	18.08	27.65
	2016-01-15	13:59:00	D	29.56	25.1	23.04	22.63	23.61	20.62	20.61	20.59	22.09	23.16	22.08	20.03	23.58	23.6	20.57	21.05	25.08	24.6	26.6	24.11	21.61	27.6	24.14	19.09	20.6	22.13	19.6	29.58	18.08	27.15
	2016-01-15	14:59:00	D	27.06	24.1	23.04	22.63	23.61	21.12	21.11	20.09	24.1	24.66	21.57	19.53	23.08	23.6	20.57	23.05	31.07	23.6	28.09	24.11	22.11	23.6	23.14	19.59	22.6	23.13	19.6	23.08	18.08	23.15
	2016-01-15	15:59:00	D	24.06	23.6	22.54	20.13	24.11	19.12	19.61	19.09	24.6	25.66	20.07	24.53	23.08	24.1	20.57	22.05	23.08	23.1	24.1	27.11	23.11	22.1	22.14	20.09	20.6	19.13	18.6	20.58	16.58	22.65
	2016-01-15	16:59:00	D	26.06	23.6	24.54	19.13	21.6	19.12	19.11	19.09	25.6	24.16	21.57	26.53	22.58	23.6	20.57	21.05	23.08	26.6	22.09	33.61	28.11	20.6	21.14	20.09	20.1	17.63	18.1	19.08	16.08	21.15
	2016-01-15	17:59:00	D	25.56	24.1	21.54	17.63	18.6	17.62	18.61	18.59	26.6	24.16	19.57	23.03	20.57	21.1	20.07	20.55	22.08	24.6	21.59	31.11	27.11	20.1	20.14	19.59	19.6	16.63	17.6	18.58	15.58	19.15
	2016-01-15	18:59:00	D	19.05	23.1	18.54	16.13	17.1	16.62	17.61	17.59	21.59	22.66	18.07	22.03	20.57	18.1	18.07	19.05	20.07	22.6	20.59	23.61	24.11	20.6	19.14	19.09	19.1	15.62	16.6	17.58	14.58	17.65
	2016-01-15	19:59:00	D	16.05	19.6	16.53	15.12	16.6	15.11	16.61	17.09	17.59	20.66	15.57	18.53	17.57	15.59	17.07	17.54	15.57	17.59	18.59	17.61	21.61	18.59	17.14	18.09	18.1	14.12	15.6	16.57	14.58	17.65
	2016-01-15	20:59:00	N	13.54	18.1	15.53	14.12	15.1	14.11	15.61	16.08	16.09	19.65	14.07	16.03	16.07	14.09	15.56	16.54	14.07	16.09	17.09	16.1	20.11	16.09	16.13	17.09	17.6	13.12	14.6	15.57	13.57	16.64
	2016-01-15	21:59:00	N	12.54	17.1	15.03	13.62	15.1	14.11	15.11	15.58	15.59	18.65	14.07	15.53	15.57	13.59	15.56	16.04	14.07	16.09	16.08	16.1	19.61	15.59	15.63	16.59	17.1	12.62	14.09	15.07	13.57	16.14
	2016-01-15	22:59:00	N	11.54	16.1	14.53	13.62	14.6	13.61	14.61	15.08	14.59	18.15	13.06	15.02	14.57	13.59	15.06	15.54	13.06	15.59	15.58	16.1	19.61	15.59	15.13	16.09	17.1	12.12	13.59	14.57	13.07	16.14
	2016-01-15	23:59:00	N	11.54	16.1	14.53	13.62	15.1	14.11	15.11	15.08	15.09	18.15	14.07	15.53	15.07	13.59	15.56	16.04	13.56	15.59	15.58	15.6	19.11	15.59	15.13	16.09	16.6	12.62	13.59	14.57	13.07	15.64
	2016-01-16	1900-01-02 00:59:00	N	10.03	15.1	14.03	13.62	14.6	13.61	15.11	15.08	15.09	18.15	13.56	15.02	15.07	13.59	15.06	15.54	13.56	15.59	15.58	15.1	19.11	15.59	14.13	15.58	16.6	12.12	13.59	14.07	13.07	15.64
	2016-01-16	1900-01-02 01:59:00	N	9.03	14.09	14.03	13.62	14.6	13.61	15.11	15.08	15.09	18.15	13.06	14.52	14.57	14.09	15.56	16.04	14.07	16.09	16.08	15.1	18.61	15.09	13.13	14.58	16.1	12.12	13.59	14.07	13.07	15.64
	2016-01-16	1900-01-02 02:59:00	N	8.53	13.59	12.53	13.62	14.6	13.61	15.11	15.08	14.59	17.65	13.06	14.52	14.57	13.09	15.06	15.54	13.06	15.09	15.08	14.6	18.61	14.59	12.13	13.58	15.6	12.12	13.59	14.07	13.07	15.64
	2016-01-16	1900-01-02 03:59:00	N	6.02	12.09	9.52	13.12	14.6	13.11	14.61	15.08	14.59	17.65	12.56	13.52	14.07	12.58	15.06	15.04	12.56	15.09	14.58	12.6	18.11	14.09	10.62	12.58	15.1	12.12	13.59	14.07	13.07	15.14
	2016-01-16	1900-01-02 04:59:00	N	5.01	11.09	8.52	13.12	14.1	13.11	14.61	14.58	14.08	17.15	12.06	13.52	13.56	12.08	14.56	15.04	12.06	14.59	14.58	10.59	17.11	14.09	10.12	11.58	14.09	11.62	13.59	13.57	13.07	15.14
	2016-01-16	1900-01-02 05:59:00	N	4.01	10.59	8.52	13.62	14.1	13.11	14.61	14.58	13.58	17.15	11.56	13.02	13.06	12.08	14.06	14.54	11.56	14.09	14.08	10.59	17.11	13.59	8.62	10.57	13.59	12.12	13.09	13.57	13.07	15.14
	2016-01-16	1900-01-02 06:59:00	D	6.02	11.09	9.52	13.12	14.1	13.11	14.61	14.58	13.08	16.65	11.56	12.52	13.06	12.08	14.06	14.54	11.06	13.59	13.58	12.1	16.6	13.59	8.62	10.57	13.09	12.12	13.09	13.57	12.57	14.64
	2016-01-16	1900-01-02 07:59:00	D	10.53	12.59	13.53	15.12	14.6	15.11	15.11	15.08	14.08	17.15	12.56	13.52	13.56	12.58	14.56	14.54	12.56	14.59	14.08	14.1	17.11	15.09	12.13	12.08	13.59	13.12	13.59	14.07	14.08	15.64
	2016-01-16	1900-01-02 08:59:00	D	22.56	15.1	17.04	18.63	17.6	17.62	16.61	16.08	16.09	17.15	15.57	14.52	15.57	16.09	15.06	15.04	16.57	16.09	15.58	18.11	17.61	17.09	17.64	13.58	15.6	18.13	16.1	16.07	17.58	17.65
	2016-01-16	1900-01-02 09:59:00	D	29.56	18.1	21.54	24.63	21.1	22.62	18.11	17.09	18.59	18.15	19.57	15.53	16.57	17.59	16.06	16.04	17.57	17.09	16.59	19.11	19.11	19.59	18.64	15.08	17.1	19.63	17.6	17.58	24.09	22.65
	2016-01-16	1900-01-02 10:59:00	D	29.56	20.1	24.04	19.63	20.6	20.12	19.61	18.59	21.09	20.15	21.57	17.53	20.07	22.1	18.57	18.04	24.58	20.1	20.59	22.11	19.61	23.1	21.64	16.09	18.1	20.13	18.6	20.58	20.59	22.15
	2016-01-16	1900-01-02 11:59:00	D	28.56	22.6	25.54	23.63	22.1	22.12	20.61	19.09	22.09	21.16	22.58	19.03	22.08	24.6	20.57	19.55	28.08	22.1	22.59	24.11	22.11	24.6	23.64	17.09	20.1	23.63	20.1	24.08	22.59	27.15
	2016-01-16	1900-01-02 12:59:00	D	28.06	23.6	25.04	23.13	22.1	21.12	20.11	19.59	22.59	22.16	21.57	20.53	24.08	26.1	22.58	21.55	26.58	24.6	27.1	26.11	22.11	26.6	29.14	18.09	21.1	23.63	20.61	24.08	22.09	26.65
	2016-01-16	1900-01-02 13:59:00	D	36.05	26.6	27.54	27.13	24.11	23.62	21.61	21.59	27.6	25.16	28.58	21.03	26.58	27.1	23.08	23.55	27.58	25.6	29.09	26.61	22.61	28.6	28.64	19.09	23.1	27.13	22.61	31.58	24.09	29.15
	2016-01-16	1900-01-02 14:59:00	D	33.05	27.1	29.04	23.13	23.11	23.12	21.61	21.09	25.1	24.16	23.58	22.03	24.58	24.6	22.58	24.05	26.58	25.1	27.1	26.11	23.11	24.6	25.64	20.09	23.6	26.63	21.61	25.58	21.59	25.65
	2016-01-16	1900-01-02 15:59:00	D	28.06	26.1	26.54	21.13	22.1	20.62	21.61	20.59	24.1	25.16	23.08	24.53	24.08	25.6	22.58	24.05	27.08	26.1	27.1	29.11	24.11	23.6	25.64	20.59	22.6	22.63	21.11	23.58	20.59	24.65
	2016-01-16	16:59:00	D	26.56	25.1	25.04	20.13	21.1	19.62	20.61	20.59	22.59	23.66	21.07	22.53	22.58	22.6	21.07	22.05	23.58	24.1	24.1	24.61	25.11	22.1	22.64	20.59	21.6	20.13	19.6	22.08	19.59	23.15
	2016-01-16	17:59:00	D	22.56	23.6	22.04	18.13	19.1	18.12	19.61	19.59	20.59	21.66	18.57	20.03	20.57	19.1	19.57	20.05	20.07	20.6	22.09	23.11	23.11	20.1	21.64	20.09	20.6	17.63	18.1	20.08	17.58	21.15
	2016-01-16	18:59:00	D	23.56	23.6	22.54	17.63	18.6	18.12	19.11	18.59	21.09	21.66	19.07	20.53	20.57	19.6	19.07	19.55	21.57	22.1	21.09	22.11	22.11	20.6	21.64	20.09	20.6	17.63	18.1	19.08	16.58	20.15
	2016-01-16	19:59:00	D	19.05	21.6	19.54	15.62	17.6	16.11	18.11	18.09	18.59	20.66	16.57	18.53	18.57	17.59	18.07	18.54	17.57	19.6	19.59	19.61	21.61	19.59	19.64	19.59	20.1	15.12	16.6	17.58	15.58	18.65
	2016-01-16	20:59:00	N	15.55	19.6	17.54	14.62	16.6	14.61	16.61	17.09	16.59	19.65	15.07	17.03	17.57	15.09	17.07	17.54	15.07	17.59	18.09	17.11	20.11	16.59	17.64	18.59	19.1	13.62	15.6	16.57	15.08	18.15
	2016-01-16	21:59:00	N	14.04	18.6	16.53	14.12	15.6	13.61	16.11	16.08	15.59	18.65	14.07	15.53	16.57	14.09	16.57	16.54	13.56	16.59	16.59	16.6	19.61	16.09	16.64	17.09	18.1	13.62	15.1	15.57	14.58	17.14
	2016-01-16	22:59:00	N	12.54	17.1	15.03	14.12	15.6	13.61	15.61	15.58	14.59	18.65	13.56	14.52	15.57	13.09	16.06	16.04	12.56	15.59	16.08	16.6	19.61	15.59	16.13	16.59	17.6	13.12	15.1	15.07	14.08	16.64
	2016-01-16	23:59:00	N	10.53	16.1	13.53	14.12	15.6	13.61	15.61	15.58	14.08	18.15	13.06	14.52	15.57	13.09	15.56	16.04	12.56	15.09	15.58	15.1	19.11	12.58	14.13	15.58	17.1	13.12	15.1	15.07	14.58	16.64
	2016-01-17	00:59:00	N	8.53	14.59	12.03	13.62	15.1	13.11	15.61	15.08	13.58	18.15	12.06	14.02	14.57	12.08	15.06	15.54	11.56	14.59	14.58	13.6	18.61	11.58	12.63	14.08	16.1	13.12	14.6	15.07	14.58	16.64
	2016-01-17	01:59:00	N	7.52	13.59	10.53	13.12	15.1	12.61	15.61	15.08	13.58	17.65	11.56	13.52	14.57	11.58	14.56	15.04	11.56	14.09	14.58	12.1	18.11	11.58	11.62	12.58	15.1	13.62	14.6	15.07	14.08	16.14
	2016-01-17	02:59:00	N	6.52	12.09	9.52	12.62	14.1	12.1	15.11	14.08	13.08	17.65	11.56	13.02	14.07	10.58	14.06	14.54	10.06	12.58	13.58	11.09	17.11	11.08	10.12	11.58	14.59	13.62	14.6	14.57	14.58	15.64
	2016-01-17	03:59:00	N	5.52	11.59	8.52	12.62	13.09	11.1	14.11	13.58	12.08	16.65	10.56	12.02	13.06	10.58	13.06	14.04	10.06	12.08	13.08	10.59	17.11	10.08	9.12	11.08	13.59	14.12	14.6	14.57	14.58	15.14
	2016-01-17	04:59:00	N	5.01	10.59	8.02	13.12	13.09	11.1	13.61	13.08	11.58	16.15	10.06	11.02	12.56	10.08	12.55	13.54	9.56	11.58	12.57	9.09	16.1	10.08	8.62	10.57	13.09	15.62	14.6	14.57	15.08	15.14
	2016-01-17	05:59:00	N	5.52	10.59	7.52	12.62	12.09	11.6	13.61	12.58	11.58	16.15	9.55	10.52	12.06	10.08	12.05	13.04	8.55	10.58	12.07	8.59	15.6	10.58	8.11	10.07	13.09	16.13	15.1	14.57	15.58	15.14
	2016-01-17	06:59:00	D	5.01	10.59	7.52	14.62	12.59	12.1	13.61	12.58	12.08	15.65	9.05	10.01	11.56	9.07	11.55	12.53	9.05	10.58	11.57	8.59	15.6	9.58	8.11	10.07	12.59	16.63	15.1	15.07	17.08	15.14
	2016-01-17	07:59:00	D	10.03	11.59	13.53	19.13	15.1	16.62	14.61	14.08	13.58	16.65	10.56	11.02	12.06	12.08	12.55	13.04	13.56	13.09	13.08	12.6	16.1	13.59	10.62	11.58	13.09	20.13	16.6	16.07	21.09	17.65
	2016-01-17	08:59:00	D	27.56	16.1	21.04	26.13	21.6	23.62	16.61	17.09	16.09	17.15	15.07	13.02	14.57	18.6	15.06	15.54	20.07	16.09	15.58	21.61	17.61	20.1	20.14	14.08	16.1	27.13	20.61	19.08	26.09	20.65
	2016-01-17	09:59:00	D	40.53	20.1	29.54	35.62	27.6	29.12	21.11	19.59	21.59	19.15	24.08	17.03	19.07	23.6	17.57	17.54	24.58	19.1	18.09	24.61	19.11	28.6	28.14	16.09	19.1	26.63	22.11	20.58	32.09	26.65
	2016-01-17	10:59:00	D	41.03	23.6	31.04	32.63	33.6	29.12	25.12	22.59	26.1	22.16	30.07	20.03	22.08	29.6	20.57	20.05	34.57	23.1	21.59	27.61	20.61	32.09	32.64	17.59	21.6	31.13	25.11	27.08	33.08	35.14
	2016-01-17	11:59:00	D	36.54	27.1	33.54	34.13	31.6	30.12	26.12	23.59	28.59	24.66	33.07	22.53	28.58	34.09	25.08	22.05	37.56	26.1	24.1	32.11	24.61	36.09	33.14	19.09	24.1	36.12	26.61	29.58	33.58	42.62
	2016-01-17	12:59:00	D	41.53	30.1	35.53	38.62	32.6	33.12	26.61	25.09	32.59	27.16	34.07	25.03	34.57	35.09	26.58	25.55	36.57	29.6	31.59	32.11	24.61	34.59	36.13	20.59	25.6	35.62	28.11	32.08	34.08	39.63
	2016-01-17	13:59:00	D	41.53	32.1	36.03	37.12	32.1	32.62	27.61	27.09	34.09	29.16	38.06	26.03	35.57	37.09	27.58	28.55	35.07	31.6	34.09	32.11	25.11	40.08	36.63	21.09	27.6	36.62	29.11	39.06	32.58	37.64
	2016-01-17	14:59:00	D	41.03	32.1	38.03	34.13	33.1	32.12	28.11	26.09	33.59	30.65	36.57	28.03	32.57	35.59	27.08	29.55	45.05	32.1	35.08	32.11	26.11	30.1	35.13	22.09	29.6	39.61	29.6	31.58	32.09	34.14
	2016-01-17	15:59:00	D	37.04	31.6	36.03	31.13	32.1	30.12	27.61	24.59	34.09	30.16	35.07	31.03	31.57	36.09	27.08	29.05	36.57	31.6	31.09	34.11	26.61	26.1	33.64	23.59	27.6	38.12	28.61	28.58	31.09	33.65
	2016-01-17	16:59:00	D	39.04	32.1	39.03	30.13	31.1	32.12	27.11	25.09	35.09	29.66	33.57	30.53	31.57	35.09	27.58	27.55	35.57	34.59	28.59	38.6	31.61	26.1	32.64	23.09	26.6	32.13	27.61	27.08	30.59	31.15
	2016-01-17	17:59:00	D	37.04	31.6	34.03	28.13	27.6	30.12	26.61	24.09	35.09	29.16	31.07	30.03	29.08	32.1	27.08	26.55	34.07	33.1	27.6	37.6	32.11	25.6	31.14	23.09	26.1	30.13	27.11	26.58	28.09	27.65
	2016-01-17	18:59:00	D	31.05	29.6	30.04	25.13	25.61	25.62	25.62	23.59	26.1	27.66	27.58	28.03	27.08	27.6	25.58	25.05	30.07	30.1	26.1	28.11	27.61	24.6	28.14	23.09	25.1	26.63	24.61	24.08	25.59	25.15
	2016-01-17	19:59:00	D	26.06	26.1	27.54	23.13	24.61	23.12	24.62	23.09	23.1	25.66	25.08	25.53	25.08	24.6	24.08	23.55	25.08	26.1	24.1	22.11	25.11	22.6	25.64	22.59	24.1	24.63	23.61	22.58	24.59	24.15
	2016-01-17	20:59:00	N	18.05	22.1	21.54	19.63	22.61	18.62	22.61	21.59	20.59	23.66	20.57	22.03	21.57	20.1	21.07	21.05	20.07	22.6	21.09	19.61	23.11	19.09	22.64	21.09	22.1	20.63	21.11	20.58	22.59	22.15
	2016-01-17	21:59:00	N	13.54	19.1	17.54	16.63	19.6	15.61	19.61	19.09	18.59	21.66	17.57	19.03	19.57	18.1	20.57	20.05	17.57	20.6	19.59	18.61	22.11	18.59	18.64	18.59	20.6	18.63	19.6	19.08	21.59	21.15
	2016-01-17	22:59:00	N	12.04	17.6	15.53	15.12	18.6	14.61	18.61	17.59	16.59	20.66	15.57	17.53	18.57	16.59	19.57	19.55	15.57	19.6	18.59	18.61	21.61	16.59	16.13	16.59	19.1	17.63	19.1	18.08	20.09	20.65
	2016-01-17	23:59:00	N	11.04	16.6	14.53	15.12	17.1	14.61	18.11	17.09	16.09	20.15	15.57	18.03	18.07	15.09	18.07	18.54	13.56	16.59	17.09	17.61	21.11	14.59	14.63	15.08	17.6	17.13	18.6	17.58	19.09	20.15
	2016-01-18	00:59:00	N	10.03	15.6	13.03	16.13	17.6	14.11	17.11	16.08	15.09	19.65	14.57	16.53	17.07	13.09	16.57	17.04	13.06	16.09	16.08	17.61	21.11	13.59	13.63	14.58	17.1	16.63	17.6	17.07	18.58	19.65
	2016-01-18	01:59:00	N	9.03	14.59	12.53	16.13	17.1	14.11	16.61	15.58	14.59	19.15	13.56	15.53	16.07	13.59	16.06	16.54	13.56	15.59	15.58	16.6	20.61	13.09	13.13	14.08	16.1	17.13	17.6	17.07	18.58	18.65
	2016-01-18	02:59:00	N	8.53	14.09	12.53	17.13	16.6	14.11	16.11	15.08	14.59	18.65	13.06	14.52	15.07	14.59	15.56	16.54	15.07	15.59	15.58	14.1	19.61	13.09	12.63	13.58	16.1	18.63	18.1	17.07	19.09	18.65
	2016-01-18	03:59:00	N	9.03	14.09	12.03	17.13	16.6	14.61	16.11	14.58	14.59	18.15	12.56	14.02	15.07	14.59	15.56	16.04	15.57	16.09	15.58	12.1	18.61	12.08	12.13	13.58	15.6	19.63	18.6	17.58	20.09	18.65
	2016-01-18	04:59:00	N	8.03	13.59	10.53	16.13	15.6	14.11	16.11	14.58	14.59	18.15	12.56	13.02	14.57	15.09	15.06	16.04	16.07	16.09	15.58	11.09	18.11	11.58	11.62	13.08	15.1	20.63	19.1	17.58	20.59	18.65
	2016-01-18	05:59:00	N	7.52	12.59	10.53	14.12	15.6	14.11	15.61	14.58	14.08	18.15	12.06	13.02	14.07	14.59	15.56	16.04	15.57	16.09	15.58	10.59	17.61	11.58	11.12	12.58	14.59	19.63	18.6	17.58	21.09	18.65
	2016-01-18	06:59:00	D	8.03	13.09	11.03	16.13	14.6	14.11	15.61	14.08	14.08	18.15	12.06	12.52	14.07	15.09	15.06	16.04	15.07	15.59	15.58	10.59	17.11	11.58	11.12	12.08	14.59	18.63	18.1	17.07	21.09	18.65
	2016-01-18	07:59:00	D	13.54	14.09	17.54	20.13	19.6	18.62	17.11	16.08	15.59	18.65	13.56	13.52	14.57	16.59	16.57	17.04	16.57	18.1	16.59	15.1	17.61	14.59	13.63	14.08	15.1	21.63	19.1	18.58	23.59	20.65
	2016-01-18	08:59:00	D	29.56	18.6	25.54	25.13	23.61	22.62	20.11	18.59	17.59	19.15	18.07	15.53	17.07	21.6	18.57	18.54	22.08	20.1	18.59	21.61	19.61	20.1	22.64	16.09	18.1	29.63	22.61	21.08	27.59	23.65
	2016-01-18	09:59:00	D	41.53	22.6	30.04	32.13	26.61	26.62	22.11	20.59	21.09	20.66	25.58	21.03	21.57	23.6	20.07	20.05	23.08	22.1	20.09	23.11	21.11	23.6	27.64	19.09	22.1	26.63	24.11	22.58	33.08	29.15
	2016-01-18	10:59:00	D	39.54	26.1	30.04	30.13	32.1	26.12	25.12	23.09	23.6	22.16	28.58	23.53	24.08	25.6	22.58	21.55	32.07	24.6	23.1	24.61	21.61	26.1	30.14	21.09	23.1	30.63	26.61	29.58	32.58	37.64
	2016-01-18	11:59:00	D	34.55	28.1	31.04	31.63	31.1	27.62	25.62	24.09	26.6	24.16	31.57	24.53	29.08	29.6	26.08	23.05	35.57	27.1	25.1	27.61	25.11	27.1	30.14	21.59	24.1	35.12	27.61	32.08	32.58	44.61
	2016-01-18	12:59:00	D	38.54	30.1	31.54	35.12	30.1	28.62	25.12	24.59	29.09	26.16	29.07	25.03	31.07	30.6	26.58	24.55	32.07	26.6	30.59	26.11	24.11	27.1	30.64	22.09	24.6	33.13	27.11	33.08	31.59	42.12
	2016-01-18	13:59:00	D	39.54	31.1	32.04	32.13	29.6	28.62	25.62	26.59	30.09	28.16	34.07	26.53	32.07	34.09	27.08	27.55	31.57	29.6	34.09	28.11	24.11	31.1	30.14	22.09	25.1	35.12	29.11	38.06	30.59	39.13
	2016-01-18	14:59:00	D	37.04	30.6	32.54	28.13	28.6	27.12	25.62	24.59	27.6	28.16	28.58	25.53	28.08	31.1	25.58	28.05	39.56	29.1	33.59	28.61	25.11	27.6	29.14	23.09	27.1	35.12	27.61	30.58	27.09	33.65
	2016-01-18	15:59:00	D	32.55	29.1	32.04	24.13	27.6	24.62	25.12	24.09	27.1	27.66	27.58	31.03	27.08	30.1	26.08	28.05	30.07	28.1	29.59	30.11	25.11	24.6	28.64	23.09	25.1	28.13	24.61	26.08	25.09	32.15
	2016-01-18	16:59:00	D	33.05	30.1	32.54	23.13	25.11	25.12	24.12	23.59	27.6	26.66	26.58	26.53	26.08	28.1	24.58	25.05	28.58	30.1	26.6	37.1	30.11	23.6	25.64	23.09	24.1	24.13	23.61	24.08	22.59	28.65
	2016-01-18	17:59:00	D	31.05	28.6	28.04	20.63	22.61	22.62	23.12	22.59	28.59	26.66	23.08	25.53	23.58	25.6	24.08	24.05	28.08	29.1	25.6	34.11	30.11	23.6	25.14	22.59	23.1	23.13	23.11	23.08	21.09	25.15
	2016-01-18	18:59:00	D	25.56	27.6	24.54	19.13	20.6	20.12	21.61	21.09	24.1	25.16	22.58	24.53	24.08	22.6	22.07	22.55	27.08	27.6	24.1	26.61	26.61	24.1	23.64	22.09	22.6	21.63	21.61	21.58	20.09	23.15
	2016-01-18	19:59:00	D	21.05	23.6	22.04	17.63	19.1	19.12	20.61	20.09	21.09	23.16	20.07	21.53	21.57	20.6	20.57	21.05	20.57	23.1	22.09	21.11	24.11	20.6	22.14	21.59	21.6	19.13	20.1	20.08	19.09	21.65
	2016-01-18	20:59:00	N	16.55	21.6	19.54	16.13	17.6	15.61	18.61	19.09	18.59	21.66	17.57	19.03	19.57	17.09	19.07	19.55	16.57	20.1	20.09	18.61	22.61	18.09	20.14	20.09	21.1	18.13	19.1	18.58	19.09	20.65
	2016-01-18	21:59:00	N	13.04	19.1	16.03	15.62	17.1	14.61	17.11	17.09	16.59	20.66	16.07	17.03	17.57	15.59	17.57	18.04	15.07	18.1	18.09	15.6	21.11	15.59	16.64	17.59	19.6	17.63	18.1	17.58	19.09	20.15
	2016-01-18	22:59:00	N	11.04	17.1	14.03	15.62	17.6	14.61	17.11	16.58	16.09	20.15	15.07	16.03	16.57	14.59	17.07	17.54	14.57	17.59	17.09	14.6	20.11	13.59	14.63	15.58	18.1	16.13	17.6	17.58	18.08	19.65
	2016-01-18	23:59:00	N	10.03	16.1	13.03	16.13	15.6	14.11	16.61	16.08	15.09	19.65	14.57	16.03	16.57	14.59	16.57	17.04	14.57	16.59	16.59	14.1	19.61	12.58	13.63	14.58	17.1	17.13	17.1	16.57	17.58	19.15
	2016-01-19	1900-01-02 00:59:00	N	9.53	15.1	12.03	15.62	15.6	14.11	16.11	15.08	14.59	19.15	14.07	15.02	14.57	14.59	15.56	16.54	14.57	16.09	16.08	13.1	19.11	12.08	12.63	13.58	16.1	17.63	17.1	16.57	18.58	18.15
	2016-01-19	1900-01-02 01:59:00	N	9.03	14.59	11.53	15.62	16.1	14.11	16.11	15.08	14.59	18.65	14.07	15.02	14.57	14.59	15.56	16.04	15.07	16.09	16.08	12.1	18.61	11.58	11.62	13.08	15.6	18.63	17.6	17.07	19.09	18.15
	2016-01-19	1900-01-02 02:59:00	N	8.53	14.09	11.03	16.63	15.1	14.11	15.61	14.58	14.59	18.65	14.07	15.02	14.57	15.09	15.06	16.04	16.07	16.09	15.58	11.09	17.61	11.08	11.12	12.58	15.1	19.63	18.1	17.07	19.59	18.15
	2016-01-19	1900-01-02 03:59:00	N	8.03	13.09	10.53	18.13	15.6	14.61	15.61	14.08	14.59	18.65	14.07	14.52	14.57	15.59	15.56	16.04	16.57	16.59	16.08	10.59	17.11	12.08	10.62	12.08	14.59	20.63	19.1	17.58	21.09	18.65
	2016-01-19	1900-01-02 04:59:00	N	8.03	13.09	10.53	18.63	16.6	16.11	15.61	14.58	15.59	18.65	14.57	14.02	15.07	15.59	16.06	16.54	16.57	16.59	16.08	10.59	17.11	12.08	10.62	11.58	14.09	21.13	19.6	18.58	22.09	19.15
	2016-01-19	1900-01-02 05:59:00	N	9.03	13.59	11.53	19.63	17.6	17.62	16.11	15.58	16.59	18.65	15.57	15.02	15.57	18.6	16.06	16.54	19.07	17.59	16.59	12.6	17.11	14.09	11.62	12.58	14.59	21.13	19.6	18.58	21.59	19.15
	2016-01-19	1900-01-02 06:59:00	D	11.54	14.09	13.03	22.13	19.6	19.12	16.61	16.08	19.59	19.15	16.07	16.03	16.07	19.6	17.07	18.04	19.07	19.1	17.59	14.6	17.61	17.09	13.13	14.08	15.1	22.63	20.1	18.58	22.09	19.65
	2016-01-19	1900-01-02 07:59:00	D	18.55	16.1	19.54	26.13	23.11	23.62	17.61	18.09	24.6	20.15	19.07	16.53	18.07	23.1	18.57	18.54	24.08	21.1	19.09	18.61	18.61	21.6	15.63	14.58	15.6	23.63	21.61	20.08	23.59	21.15
	2016-01-19	1900-01-02 08:59:00	D	29.56	19.6	27.54	31.13	27.11	29.12	20.11	20.59	28.1	21.16	23.58	18.53	21.07	27.6	21.07	21.05	28.58	25.6	21.59	22.61	19.61	27.1	22.64	17.09	18.1	28.13	24.11	22.08	28.09	23.65
	2016-01-19	1900-01-02 09:59:00	D	37.54	23.6	34.03	32.63	29.6	32.62	22.11	23.09	28.59	23.66	29.07	21.53	26.08	30.6	23.58	23.05	31.07	27.6	24.1	30.61	21.11	34.09	31.14	18.59	21.6	30.13	26.11	24.58	28.59	25.65
	2016-01-19	1900-01-02 10:59:00	D	35.05	25.6	34.03	32.63	31.6	33.61	24.62	24.59	33.59	24.66	32.57	24.53	28.08	32.1	26.08	25.55	32.57	30.1	26.1	34.6	23.11	37.09	35.13	20.09	24.1	31.63	28.11	27.08	30.59	28.15
	2016-01-19	1900-01-02 11:59:00	D	34.55	26.6	34.53	36.62	35.1	38.6	27.61	27.09	36.09	26.66	34.07	27.03	31.07	34.09	28.08	27.05	33.57	32.1	28.09	37.1	24.61	37.09	35.63	22.09	25.6	39.11	31.1	31.58	36.58	38.14
	2016-01-19	1900-01-02 12:59:00	D	37.04	29.1	36.53	32.63	33.1	34.11	29.11	27.59	34.09	28.16	32.57	28.03	30.07	31.1	27.58	26.55	30.57	30.6	27.1	35.6	25.11	34.59	35.13	23.09	26.6	32.13	28.61	29.08	32.09	32.65
	2016-01-19	1900-01-02 13:59:00	D	34.55	28.6	34.53	30.13	31.1	31.12	28.61	26.59	31.09	27.16	29.07	27.03	28.08	28.1	27.08	26.05	28.58	29.1	25.6	34.6	26.11	33.09	34.63	24.09	27.1	29.13	27.11	27.08	31.09	30.15
	2016-01-19	1900-01-02 14:59:00	D	33.55	28.1	33.54	32.13	32.1	32.12	28.11	26.09	33.09	27.66	32.07	28.53	29.57	33.1	28.08	27.05	33.07	31.1	28.09	34.11	26.61	32.09	32.64	24.09	27.1	30.63	27.61	27.58	31.09	30.15
	2016-01-19	1900-01-02 15:59:00	D	34.55	28.6	34.53	34.63	34.6	35.11	30.11	27.59	35.59	29.66	34.07	30.03	31.57	35.59	30.07	29.05	33.57	32.1	29.59	33.11	26.61	34.09	33.64	24.59	27.1	33.13	28.61	29.08	32.09	31.15
	2016-01-19	16:59:00	D	35.05	29.1	35.03	35.12	36.09	36.61	31.61	28.59	38.08	31.65	35.07	32.03	32.57	37.09	31.57	30.05	35.57	33.59	30.59	34.6	27.11	35.59	34.14	25.09	27.6	32.13	28.61	29.08	32.58	31.65
	2016-01-19	17:59:00	D	34.05	28.6	34.03	31.13	31.6	31.12	28.61	27.09	32.59	28.66	30.57	29.53	29.57	31.1	29.07	28.05	31.07	30.6	28.09	34.11	27.11	33.09	34.63	25.09	27.6	29.13	26.61	26.08	30.09	28.65
	2016-01-19	18:59:00	D	34.05	28.1	34.03	31.13	30.6	31.12	27.11	26.09	32.59	27.66	29.57	28.53	28.08	29.1	27.08	26.05	29.57	28.1	26.1	31.11	26.61	32.59	32.64	25.09	27.1	30.13	26.61	26.08	29.09	27.65
	2016-01-19	19:59:00	D	29.56	27.6	31.04	29.63	29.6	29.62	26.61	25.59	31.09	27.66	29.57	28.53	28.08	29.6	26.58	26.05	30.07	28.6	26.6	29.11	26.11	29.1	31.64	25.09	26.6	27.63	25.61	25.08	28.09	27.15
	2016-01-19	20:59:00	N	26.06	26.1	28.04	27.13	27.11	26.12	25.12	24.09	28.59	26.16	25.08	26.03	25.58	25.6	25.58	24.55	26.08	26.6	24.6	26.61	25.61	26.6	28.64	24.59	25.6	26.63	24.61	23.08	27.09	25.65
	2016-01-19	21:59:00	N	24.06	24.6	26.54	27.13	27.11	26.12	24.62	23.59	28.1	25.66	24.58	25.03	24.58	25.6	24.08	23.55	25.08	25.6	23.6	25.61	25.11	26.6	26.64	24.09	24.6	26.13	24.11	23.08	26.09	24.65
	2016-01-19	22:59:00	N	23.56	24.1	25.54	26.13	26.11	25.12	23.62	22.59	26.1	25.16	23.58	24.03	23.58	25.6	24.08	23.55	26.08	25.6	23.6	26.11	24.61	26.1	25.64	23.59	24.1	26.13	24.11	22.58	25.09	24.15
	2016-01-19	23:59:00	N	27.06	24.1	29.04	26.63	26.11	25.62	23.62	22.59	25.6	24.66	23.08	23.53	23.08	25.6	23.58	23.55	26.58	26.1	23.6	25.61	24.61	25.6	26.14	23.09	23.6	26.13	24.11	22.58	25.09	24.15
	2016-01-20	00:59:00	N	26.06	24.1	28.54	26.13	26.11	25.62	23.62	22.59	26.6	24.66	22.58	23.03	22.58	25.6	23.58	23.55	26.08	26.1	23.6	24.61	24.11	25.6	25.14	23.09	23.6	24.63	23.61	22.08	24.59	23.65
	2016-01-20	01:59:00	N	26.06	23.6	28.04	25.63	25.61	25.12	23.62	22.59	26.6	24.66	23.08	22.53	22.58	25.1	23.58	23.55	25.58	25.6	23.6	24.11	23.61	26.6	24.64	23.09	23.1	24.13	23.11	22.08	25.09	23.65
	2016-01-20	02:59:00	N	25.06	24.1	26.54	24.13	24.11	23.12	23.62	22.09	24.1	24.66	20.57	23.53	21.57	23.1	23.08	22.55	24.08	24.6	22.59	27.61	24.11	26.1	27.64	23.59	24.1	21.63	22.11	20.58	24.59	22.65
	2016-01-20	03:59:00	N	24.06	23.6	25.54	23.13	23.61	22.62	23.62	22.09	24.1	24.16	20.57	22.53	21.57	23.1	23.08	22.55	23.08	24.1	22.59	27.11	24.61	26.1	27.14	24.59	24.1	21.13	21.61	20.08	23.59	22.15
	2016-01-20	04:59:00	N	24.06	23.1	25.54	22.63	23.11	22.62	23.12	21.59	23.6	23.66	21.07	22.53	21.07	22.6	22.58	22.05	22.58	23.6	22.09	26.11	24.61	25.1	25.64	24.09	24.1	20.63	21.11	20.08	23.09	21.65
	2016-01-20	05:59:00	N	24.06	23.1	25.54	21.63	22.61	21.62	22.61	21.59	22.59	23.66	21.07	22.03	21.07	22.1	22.58	22.05	22.08	23.1	22.09	26.11	24.61	24.6	26.14	24.09	23.6	20.13	21.11	19.58	22.59	21.65
	2016-01-20	06:59:00	D	24.06	23.1	25.04	20.63	21.6	20.62	22.11	21.09	22.09	23.16	20.57	21.53	20.57	21.1	22.07	21.55	21.07	22.6	21.59	25.61	24.61	24.1	25.64	24.09	23.6	19.13	20.1	19.08	21.59	21.15
	2016-01-20	07:59:00	D	25.06	23.6	26.04	22.63	22.1	22.62	22.11	21.09	22.59	23.16	21.07	21.53	21.07	21.1	21.57	21.05	21.57	22.1	21.09	25.11	24.61	23.6	25.64	24.09	24.1	20.13	20.61	19.58	23.59	22.15
	2016-01-20	08:59:00	D	26.06	24.6	26.04	27.13	25.61	25.62	23.62	22.09	23.6	23.16	23.08	22.53	22.08	24.1	22.07	21.55	24.08	23.6	22.09	26.11	24.61	24.1	29.14	24.59	25.1	24.63	22.11	21.08	26.09	24.65
	2016-01-20	09:59:00	D	38.54	27.1	29.04	33.13	29.6	31.62	25.12	23.59	26.1	24.16	27.58	23.53	23.58	27.1	23.08	22.55	26.08	25.1	23.1	26.61	25.11	25.1	31.14	25.09	26.6	25.13	23.11	22.08	32.09	29.65
	2016-01-20	10:59:00	D	39.54	29.1	30.54	34.13	35.1	32.12	27.11	25.59	29.09	26.16	29.07	25.03	25.08	30.1	25.08	24.55	31.07	27.6	25.1	27.61	25.11	26.6	33.64	26.09	27.6	28.63	25.11	28.08	32.58	37.64
	2016-01-20	11:59:00	D	34.55	30.6	32.04	36.12	35.6	32.62	27.61	27.09	32.09	28.16	31.07	25.53	29.57	33.1	27.58	25.55	36.07	29.6	27.1	30.11	28.11	28.6	35.13	26.59	28.6	32.63	26.11	30.08	32.09	44.61
	2016-01-20	12:59:00	D	37.54	32.6	34.03	34.63	31.1	28.12	26.61	26.59	29.59	28.16	29.07	26.03	32.07	31.1	28.08	26.05	31.57	27.6	33.59	27.11	26.61	25.6	34.63	26.59	28.1	34.62	27.61	32.58	32.09	40.13
	2016-01-20	13:59:00	D	40.04	34.1	35.03	31.63	29.6	27.62	26.12	27.09	30.09	29.66	33.07	26.53	32.57	31.1	27.08	28.55	29.08	27.6	32.09	27.61	26.11	28.6	33.14	26.59	28.1	31.63	26.61	36.57	27.59	37.14
	2016-01-20	14:59:00	D	38.04	33.1	35.53	25.63	27.6	24.62	25.12	24.59	28.1	30.16	27.08	25.53	28.58	29.6	26.08	28.55	36.57	28.1	33.59	28.11	26.61	25.1	31.64	26.59	29.1	30.13	25.11	29.08	24.59	34.14
	2016-01-20	15:59:00	D	34.05	31.1	33.04	24.13	27.6	24.12	24.62	23.59	28.1	29.16	28.58	27.53	26.58	29.1	25.58	28.55	28.58	27.1	29.09	30.61	26.11	25.1	28.14	26.09	26.6	27.63	23.61	25.08	23.09	33.15
	2016-01-20	16:59:00	D	34.55	30.6	35.03	23.13	26.61	25.12	24.12	23.59	28.59	27.66	28.08	26.03	26.08	27.6	25.08	26.05	28.58	29.6	26.6	38.1	31.61	25.1	26.14	25.59	25.1	22.63	23.11	23.58	21.59	28.65
	2016-01-20	17:59:00	D	31.55	29.6	27.54	21.63	23.61	23.62	23.62	23.09	29.59	27.66	24.58	26.03	25.08	25.1	24.08	25.05	28.08	28.6	25.6	34.6	31.61	24.1	25.14	24.59	24.6	23.13	22.61	23.58	21.09	25.65
	2016-01-20	18:59:00	D	24.06	28.6	24.54	19.63	22.1	20.12	22.11	22.09	22.59	25.66	21.57	24.53	24.08	22.6	23.08	23.55	25.08	27.1	24.6	25.11	27.61	23.6	24.14	23.59	23.6	20.63	21.61	22.08	20.09	24.15
	2016-01-20	19:59:00	D	21.55	25.6	23.04	18.63	21.1	19.12	21.11	21.09	20.59	23.66	20.07	22.03	22.08	20.1	21.57	22.05	20.57	23.1	23.1	21.11	25.11	20.6	22.14	22.59	23.1	19.13	20.1	21.08	19.59	23.15
	2016-01-20	20:59:00	N	19.05	23.6	20.54	18.13	20.6	18.12	20.11	20.59	19.59	22.66	18.57	20.53	21.07	18.6	20.57	21.05	18.57	21.6	21.59	20.11	24.11	19.59	20.14	21.09	22.1	17.13	19.1	20.08	18.58	22.65
	2016-01-20	21:59:00	N	17.55	22.6	19.54	17.63	20.1	17.62	19.61	20.09	19.09	22.16	18.07	19.53	20.07	18.1	20.07	20.05	18.57	20.6	20.59	19.61	23.11	19.09	19.64	20.59	21.1	16.63	18.6	19.08	17.58	21.65
	2016-01-20	22:59:00	N	18.05	22.1	19.54	17.63	19.6	17.62	19.61	19.59	19.09	22.16	18.07	19.53	20.07	18.1	19.57	20.05	18.57	20.6	20.59	19.61	22.61	19.09	19.64	20.59	21.1	16.63	18.1	18.58	17.58	21.15
	2016-01-20	23:59:00	N	18.05	22.1	19.54	17.13	19.1	17.62	19.11	19.09	19.09	21.66	17.57	19.03	19.57	17.59	19.57	19.55	18.07	20.1	20.09	19.11	22.61	19.09	19.64	20.09	21.1	16.13	18.1	18.58	17.08	20.65
	2016-01-21	00:59:00	N	17.05	21.1	19.04	17.13	19.1	17.12	19.11	19.09	18.59	21.16	17.07	18.53	19.07	17.09	19.07	19.55	17.57	19.6	19.59	18.11	22.11	18.59	19.14	19.59	20.6	15.62	17.6	18.08	17.08	20.15
	2016-01-21	01:59:00	N	16.55	20.6	18.54	17.13	18.6	17.12	19.11	18.59	18.59	21.16	16.57	18.03	18.57	16.59	18.57	19.05	16.57	19.1	19.09	16.6	21.61	17.09	18.64	19.09	20.1	15.62	17.6	18.08	17.08	20.15
	2016-01-21	02:59:00	N	17.05	20.6	18.54	16.63	18.6	16.62	18.61	18.59	18.09	21.16	16.57	18.03	18.57	16.59	18.57	18.54	16.57	19.1	18.59	17.61	21.11	17.09	18.14	19.09	19.6	16.13	17.6	18.08	17.08	20.15
	2016-01-21	03:59:00	N	16.55	20.1	18.54	16.63	18.1	16.62	18.61	18.59	17.59	20.66	16.57	18.03	18.57	16.59	18.57	18.54	16.57	19.1	18.59	18.11	21.11	17.59	18.64	19.09	19.6	16.63	17.6	18.08	17.58	19.65
	2016-01-21	04:59:00	N	16.55	20.1	18.04	16.63	18.1	16.62	18.61	18.09	17.59	20.66	16.07	17.53	18.07	16.09	18.07	18.54	16.07	18.6	18.09	18.11	21.11	17.09	18.64	19.09	19.6	16.13	17.6	17.58	17.08	19.65
	2016-01-21	05:59:00	N	16.05	19.6	18.04	15.62	17.6	15.11	18.11	17.59	16.59	20.15	15.57	17.03	17.57	15.59	17.57	18.04	15.57	18.1	17.59	16.1	20.61	15.59	17.64	18.09	19.1	17.13	17.6	17.58	17.08	19.15
	2016-01-21	06:59:00	D	15.55	19.1	17.54	16.13	17.1	15.11	17.11	17.09	16.59	19.65	15.07	16.03	17.07	15.59	17.57	17.54	15.07	17.59	17.59	17.11	20.61	15.59	17.14	18.09	19.1	17.13	17.6	17.58	17.58	19.15
	2016-01-21	07:59:00	D	20.05	20.1	20.54	18.13	18.1	17.62	18.11	17.59	18.59	20.15	17.57	17.53	18.07	17.59	18.07	18.04	18.07	18.6	18.59	19.61	21.11	19.09	19.14	19.09	19.6	19.63	18.6	18.58	19.09	20.15
	2016-01-21	08:59:00	D	24.56	21.1	22.54	22.13	21.1	21.12	20.11	19.59	21.09	21.16	21.07	19.03	20.07	21.6	19.57	19.55	22.58	20.6	20.59	22.61	22.11	22.6	21.64	19.59	20.1	23.13	20.61	21.08	21.59	22.15
	2016-01-21	09:59:00	D	29.56	22.6	25.54	28.13	24.11	25.12	21.61	20.59	22.09	21.66	25.58	20.03	22.08	23.6	21.07	20.55	24.58	22.6	22.09	24.11	22.61	25.6	23.64	20.09	21.1	25.63	22.11	22.58	26.59	26.65
	2016-01-21	10:59:00	D	37.04	25.1	29.04	27.13	27.6	25.62	23.62	22.59	23.6	22.66	25.58	21.53	22.58	25.6	22.07	22.05	29.08	24.6	23.6	24.61	23.11	26.1	28.14	20.59	22.6	28.63	24.61	27.58	30.59	34.14
	2016-01-21	11:59:00	D	34.05	27.6	31.54	30.63	28.6	27.62	25.12	23.59	26.6	24.66	27.58	23.03	26.58	28.6	25.58	23.05	31.57	27.1	25.6	29.11	26.11	30.1	31.64	22.09	24.6	32.63	26.11	29.58	31.09	41.13
	2016-01-21	12:59:00	D	38.04	30.1	34.03	33.13	28.6	28.12	25.12	24.59	27.6	26.66	28.58	24.53	31.57	33.1	26.58	25.05	34.07	28.6	34.09	29.11	25.61	26.6	34.63	22.59	25.6	34.62	28.11	34.07	32.09	37.14
	2016-01-21	13:59:00	D	36.05	31.1	33.04	29.13	28.1	27.12	25.62	25.59	29.09	26.66	34.07	26.53	32.07	35.59	28.08	28.05	34.07	31.1	33.59	28.61	25.61	28.1	32.14	23.59	27.1	35.12	29.11	35.07	31.09	35.14
	2016-01-21	14:59:00	D	39.54	31.6	34.53	28.63	28.6	27.62	26.12	25.59	28.59	27.66	32.57	27.03	30.07	31.6	27.08	28.05	33.57	30.6	31.59	33.11	26.11	27.1	31.64	24.09	28.6	34.12	28.11	32.08	31.09	34.14
	2016-01-21	15:59:00	D	36.05	31.6	34.53	28.13	28.6	27.12	25.62	25.09	29.09	27.66	34.07	29.03	31.07	31.6	27.58	28.55	33.57	30.6	31.09	33.11	26.61	27.6	32.14	24.59	27.6	36.62	28.61	30.58	30.59	33.65
	2016-01-21	16:59:00	D	36.54	31.6	36.03	27.63	28.6	28.12	26.12	25.09	31.09	28.16	35.57	30.53	31.07	32.1	27.08	27.55	33.57	32.1	29.59	35.1	28.11	26.6	31.64	24.59	27.1	33.63	29.11	29.58	31.09	32.65
	2016-01-21	17:59:00	D	32.05	30.6	31.04	26.63	26.61	26.12	25.12	24.59	27.6	26.66	29.57	29.53	29.08	29.1	26.08	26.05	30.07	29.1	28.09	27.11	26.61	27.1	27.64	24.09	26.1	31.63	27.61	28.58	30.09	31.15
	2016-01-21	18:59:00	D	28.06	28.6	28.54	22.63	24.11	23.12	23.12	23.09	24.6	25.16	26.08	27.53	27.08	26.6	25.08	25.05	27.08	27.1	26.6	25.61	25.11	24.6	25.64	23.59	24.6	28.63	26.61	27.08	29.59	29.65
	2016-01-21	19:59:00	D	24.06	26.6	25.54	21.63	23.11	21.12	22.61	22.09	22.09	24.16	24.58	25.53	25.08	25.1	24.08	24.05	25.08	25.6	25.1	22.61	24.11	23.1	24.14	23.09	23.6	26.13	24.61	25.08	27.09	27.65
	2016-01-21	20:59:00	N	21.55	24.6	23.54	19.63	21.6	19.62	21.61	21.09	20.59	23.16	21.07	23.03	23.08	21.1	22.58	22.55	21.07	23.1	23.1	21.11	23.61	21.1	22.64	22.09	23.1	24.13	23.61	23.08	25.09	25.65
	2016-01-21	21:59:00	N	20.05	23.6	22.54	19.63	21.1	19.12	20.61	20.09	20.59	22.66	20.57	22.03	22.08	20.1	21.57	21.55	20.07	22.1	22.09	20.61	23.11	20.1	21.64	21.59	22.1	23.13	22.61	22.58	24.59	24.65
	2016-01-21	22:59:00	N	19.55	22.6	21.54	20.13	20.1	19.12	20.11	19.59	20.09	22.66	20.57	21.03	21.57	20.1	21.07	21.05	20.07	21.6	21.09	20.11	22.61	19.59	21.14	21.09	21.6	21.13	21.61	21.58	22.59	24.15
	2016-01-21	23:59:00	N	18.55	22.6	20.54	17.63	18.6	17.62	20.61	19.59	19.09	22.16	18.07	21.03	19.57	18.1	20.57	20.05	17.57	21.1	19.59	20.61	22.61	19.59	21.14	21.09	21.1	20.13	20.61	20.08	22.09	22.15
	2016-01-22	00:59:00	N	18.05	22.1	20.04	18.13	18.6	17.62	20.11	18.59	19.09	22.16	18.07	20.53	18.57	17.59	20.07	19.55	18.07	20.1	19.09	19.11	22.11	19.59	21.14	20.59	21.1	19.63	20.61	20.08	22.59	21.65
	2016-01-22	01:59:00	N	18.55	22.1	21.04	18.13	18.6	18.12	20.11	18.59	19.09	22.16	18.57	20.03	19.07	18.6	19.07	19.05	18.57	19.6	19.09	19.11	21.61	18.59	20.14	21.09	21.1	19.13	20.61	20.08	22.09	21.65
	2016-01-22	02:59:00	N	19.05	20.6	20.04	18.63	18.6	18.62	19.61	18.59	19.59	21.66	18.57	19.53	19.07	18.6	19.07	19.05	18.57	19.1	19.09	20.11	21.11	19.09	20.14	21.09	20.6	18.63	19.1	19.08	21.09	20.15
	2016-01-22	03:59:00	N	19.05	20.6	20.04	18.63	19.1	18.62	19.61	19.09	19.59	21.66	18.57	19.03	19.07	18.6	19.07	19.05	19.07	19.6	19.59	20.11	21.11	20.1	20.64	21.09	20.6	18.63	19.1	19.08	20.09	20.15
	2016-01-22	04:59:00	N	19.05	20.6	20.04	18.63	18.6	18.12	19.11	19.09	19.59	21.66	18.57	19.03	19.07	18.6	19.07	19.05	19.07	19.6	19.59	19.61	21.11	19.59	20.14	21.09	20.6	18.63	19.1	19.58	20.09	20.15
	2016-01-22	05:59:00	N	19.05	20.6	20.04	19.13	19.1	19.12	19.11	19.09	19.59	21.66	19.07	19.03	19.07	19.1	19.07	19.05	19.07	19.6	19.59	19.61	21.11	20.1	20.14	21.09	20.1	19.13	19.1	19.58	20.09	20.15
	2016-01-22	06:59:00	D	20.05	20.6	20.54	19.13	19.1	19.12	19.11	19.09	19.59	21.66	19.07	19.03	19.07	19.1	19.07	19.05	19.07	19.6	19.59	20.11	21.11	20.1	20.64	21.09	20.1	18.63	19.1	19.08	19.59	20.15
	2016-01-22	07:59:00	D	21.05	20.6	21.54	20.13	19.6	19.62	19.61	19.09	20.09	21.66	19.07	19.03	19.07	19.1	19.07	19.05	19.57	19.6	19.59	21.11	21.61	20.6	21.14	21.59	20.6	19.63	19.6	19.58	21.59	20.65
	2016-01-22	08:59:00	D	26.06	22.1	23.54	23.63	21.1	22.62	20.61	20.09	21.09	22.16	21.07	19.53	20.57	21.1	19.57	20.05	21.57	21.1	20.09	23.11	22.11	21.6	23.14	21.59	21.1	22.13	20.61	20.58	23.59	22.15
	2016-01-22	09:59:00	D	28.56	23.1	25.04	29.63	23.11	27.62	22.11	21.59	23.1	23.16	22.08	21.03	21.57	23.1	21.07	20.55	23.08	22.1	21.09	24.11	22.61	24.1	25.64	22.09	22.1	21.63	21.11	21.08	22.59	23.15
	2016-01-22	10:59:00	D	32.05	24.1	27.04	28.63	25.61	27.12	23.12	23.09	26.1	24.16	23.58	21.53	22.08	24.6	22.07	21.55	23.58	22.1	22.09	25.61	23.11	24.6	28.14	22.59	22.6	25.13	22.11	23.08	25.09	26.15
	2016-01-22	11:59:00	D	29.06	23.6	27.04	26.13	24.11	26.12	23.12	23.09	25.1	24.16	24.58	22.03	23.08	28.1	23.08	22.55	30.07	23.1	23.1	27.61	24.11	29.1	28.14	23.09	22.6	25.63	22.11	23.58	24.59	27.65
	2016-01-22	12:59:00	D	33.05	25.1	29.54	25.13	23.11	25.62	22.61	22.59	25.6	24.16	23.08	21.53	22.58	24.6	22.58	22.55	24.08	22.6	22.59	29.11	24.61	26.6	32.64	23.59	23.1	23.13	21.61	22.58	23.09	25.15
	2016-01-22	13:59:00	D	26.06	23.1	25.54	26.63	23.61	27.12	22.61	23.09	26.1	24.66	23.08	21.03	22.08	24.6	22.07	22.05	24.08	22.1	22.59	24.11	23.61	25.6	27.64	23.59	22.6	22.63	21.61	22.58	23.09	24.65
	2016-01-22	14:59:00	D	22.06	22.6	23.04	27.63	22.1	26.62	21.61	21.59	27.6	24.66	23.58	21.53	22.58	23.1	21.07	21.55	25.08	21.6	23.1	23.61	23.61	22.6	25.14	23.59	22.6	27.63	21.61	23.08	21.59	24.65
	2016-01-22	15:59:00	D	27.06	23.6	28.04	29.63	24.61	29.62	22.11	22.09	32.59	27.66	29.57	21.53	23.58	30.6	22.07	25.05	29.57	23.1	24.6	30.61	23.61	27.6	25.14	23.09	22.6	34.62	22.11	23.08	23.09	25.65
	2016-01-22	16:59:00	D	32.55	24.1	35.53	24.63	22.1	25.12	21.11	21.59	30.09	26.66	26.08	21.53	23.08	27.1	22.07	23.05	26.58	24.1	23.1	37.6	26.61	25.1	28.64	23.59	22.6	26.13	22.61	22.58	23.59	25.65
	2016-01-22	17:59:00	D	22.56	23.1	23.04	21.13	19.6	20.12	19.61	20.09	22.59	23.66	21.57	19.53	21.07	21.6	21.07	21.55	21.07	20.6	21.59	27.11	26.11	23.6	24.14	23.09	21.6	22.63	21.11	22.08	20.59	23.15
	2016-01-22	18:59:00	D	23.56	23.1	23.54	19.13	18.6	18.12	18.61	19.59	23.1	23.66	20.57	18.53	20.07	20.1	19.57	20.55	20.57	20.1	21.09	26.11	24.11	23.1	23.64	22.59	21.1	19.63	19.6	20.58	18.58	21.65
	2016-01-22	19:59:00	D	20.05	21.1	21.04	18.63	18.1	18.12	18.11	18.59	20.59	22.16	18.57	18.03	19.07	18.6	18.57	19.55	18.57	19.1	20.09	20.61	22.61	20.6	21.14	21.09	20.1	17.63	18.6	19.58	18.08	20.65
	2016-01-22	20:59:00	N	17.55	20.1	19.04	17.63	17.6	17.62	17.61	18.59	18.59	21.66	17.57	17.03	18.07	17.59	18.07	18.54	17.07	18.6	19.09	19.11	21.61	18.59	19.64	20.09	19.6	16.63	18.1	18.58	17.08	19.65
	2016-01-22	21:59:00	N	17.05	19.1	18.54	17.63	17.1	17.12	17.61	18.09	18.59	21.66	17.57	17.03	17.57	17.59	17.57	18.54	17.57	18.1	19.09	19.11	21.11	19.09	19.14	19.59	19.1	16.63	17.6	18.08	17.08	19.15
	2016-01-22	22:59:00	N	18.05	19.1	19.04	17.13	16.6	17.12	17.61	17.59	18.59	21.16	17.07	16.53	17.57	17.09	17.07	18.04	17.07	18.1	18.59	18.61	21.11	19.09	19.64	20.09	19.1	16.63	17.1	18.08	16.58	18.65
	2016-01-22	23:59:00	N	17.55	19.1	18.54	17.13	16.6	17.12	17.11	17.59	18.09	21.16	17.07	16.53	17.07	17.09	17.07	18.04	17.07	17.59	18.09	18.61	20.61	18.59	19.14	19.59	19.1	16.13	17.1	18.08	16.58	18.65
	2016-01-23	1900-01-02 00:59:00	N	17.55	19.1	18.54	17.13	16.1	17.12	16.61	17.09	18.09	20.66	16.57	16.53	17.07	16.59	16.57	17.54	16.57	17.59	18.09	18.61	20.61	18.59	19.14	19.09	18.6	16.13	17.1	17.58	16.08	18.15
	2016-01-23	1900-01-02 01:59:00	N	17.05	18.6	18.04	16.63	16.1	16.62	16.61	17.09	18.09	20.15	16.57	16.53	17.07	16.59	16.57	17.54	16.57	17.09	17.59	18.61	20.11	18.59	18.64	19.09	18.6	15.62	16.6	17.58	16.08	18.15
	2016-01-23	1900-01-02 02:59:00	N	17.05	18.6	18.04	16.63	16.1	16.62	16.61	17.09	17.59	20.15	16.57	16.53	16.57	16.59	16.57	17.04	16.57	17.09	17.59	18.61	20.11	18.59	18.64	19.09	18.1	15.12	16.6	17.07	16.08	18.15
	2016-01-23	1900-01-02 03:59:00	N	17.05	18.6	18.04	16.63	16.1	16.62	16.61	17.09	17.59	20.15	16.57	16.03	16.57	16.09	16.57	17.04	16.07	17.09	17.59	18.61	20.11	18.59	18.64	19.09	18.1	15.12	16.6	17.07	15.58	17.65
	2016-01-23	1900-01-02 04:59:00	N	16.55	18.1	17.54	16.63	16.1	16.62	16.61	17.09	17.59	20.15	16.07	16.03	16.57	16.09	16.57	17.04	16.07	17.09	17.59	18.11	20.11	18.09	18.14	19.09	18.1	15.12	16.6	17.07	15.58	17.65
	2016-01-23	1900-01-02 05:59:00	N	16.55	18.1	17.54	16.63	16.1	16.62	16.61	17.09	17.59	19.65	16.07	16.03	16.57	15.59	16.57	17.04	15.57	17.09	17.59	18.11	20.11	18.09	18.14	18.59	18.1	15.12	16.1	17.07	15.58	17.65
	2016-01-23	1900-01-02 06:59:00	D	16.55	18.1	17.54	15.62	16.1	15.61	16.61	17.09	16.59	19.65	15.57	16.03	16.57	16.09	16.57	17.04	16.07	17.09	17.09	18.11	19.61	18.59	18.14	18.59	18.1	15.12	16.1	17.07	16.08	17.65
	2016-01-23	1900-01-02 07:59:00	D	18.05	18.1	18.54	15.12	15.6	14.61	16.11	16.58	16.09	18.65	15.07	15.53	16.07	15.09	16.57	17.04	15.07	16.59	17.09	18.61	20.11	17.09	18.64	18.59	18.1	14.12	15.6	17.07	15.08	17.14
	2016-01-23	1900-01-02 08:59:00	D	17.55	18.1	18.04	16.13	16.1	15.61	16.61	16.58	17.09	19.15	16.07	16.03	16.57	16.09	16.57	17.04	16.07	17.09	17.09	20.11	20.11	18.59	18.64	19.09	18.1	15.62	16.1	17.58	16.08	17.65
	2016-01-23	1900-01-02 09:59:00	D	21.55	18.6	20.04	17.13	16.6	16.11	16.61	17.09	18.09	19.65	16.57	16.53	17.07	17.09	17.07	17.54	16.57	17.09	17.59	21.11	20.11	20.6	19.64	19.09	18.1	17.13	17.1	18.58	17.08	19.15
	2016-01-23	1900-01-02 10:59:00	D	21.55	19.1	20.54	18.13	17.1	17.62	17.11	17.59	19.59	20.15	18.07	17.03	18.07	18.1	17.57	18.04	18.07	17.59	18.09	23.61	20.61	21.1	19.64	19.09	18.1	18.63	17.1	19.58	17.08	20.15
	2016-01-23	1900-01-02 11:59:00	D	23.06	19.1	20.54	20.13	17.1	19.12	17.11	17.59	21.09	20.66	19.07	16.53	18.57	19.6	18.07	18.54	19.57	18.6	19.09	24.11	20.61	23.6	20.64	19.59	18.1	20.63	18.1	20.58	17.08	21.15
	2016-01-23	1900-01-02 12:59:00	D	23.06	19.1	21.54	24.13	18.1	21.12	17.11	17.59	24.6	21.16	20.57	16.03	19.07	20.6	18.07	19.05	21.07	19.1	20.09	26.61	21.11	24.1	21.14	19.59	18.1	22.13	19.1	22.08	18.08	22.15
	2016-01-23	1900-01-02 13:59:00	D	27.06	20.1	23.04	23.13	18.6	21.12	17.61	18.09	25.1	22.66	21.57	16.03	19.57	22.6	18.07	19.55	22.58	20.1	20.59	27.61	21.61	24.6	23.14	19.59	18.6	22.63	19.6	23.08	18.58	22.15
	2016-01-23	1900-01-02 14:59:00	D	25.56	20.1	23.04	22.63	18.6	21.62	18.11	18.09	26.1	23.66	21.07	16.03	19.57	23.1	18.57	19.55	23.08	21.1	21.09	26.61	21.61	25.1	24.14	20.09	19.1	23.13	19.6	22.58	19.09	22.15
	2016-01-23	1900-01-02 15:59:00	D	26.06	19.6	24.04	22.13	19.1	22.12	18.61	18.09	25.6	23.66	22.08	16.53	19.57	22.6	18.07	20.05	22.58	21.6	21.09	29.61	22.11	23.6	23.14	20.09	19.1	24.63	19.6	21.58	19.09	21.65
	2016-01-23	16:59:00	D	26.06	20.1	25.04	21.13	19.1	21.12	18.11	18.09	25.1	23.66	20.07	16.53	19.07	22.1	18.07	19.55	22.58	22.1	20.59	31.61	23.11	22.6	22.14	20.09	19.1	21.63	19.1	20.08	18.08	20.65
	2016-01-23	17:59:00	D	27.56	20.1	23.04	19.13	17.1	19.12	17.61	17.59	28.1	24.16	20.07	16.53	18.57	20.6	17.57	19.05	22.08	22.6	20.09	28.61	23.61	22.1	21.14	19.59	19.1	19.63	18.6	19.58	17.08	19.15
	2016-01-23	18:59:00	D	22.56	20.1	20.54	18.13	16.6	17.62	17.11	17.09	21.59	22.66	18.57	15.53	17.57	19.1	16.57	18.04	19.57	20.6	19.09	22.11	22.11	21.1	20.64	19.59	18.6	17.63	17.6	18.58	16.58	18.15
	2016-01-23	19:59:00	D	18.05	18.6	18.54	16.63	16.1	16.62	16.61	16.58	19.09	21.16	17.07	15.53	16.57	17.09	16.06	17.54	17.07	18.1	18.09	19.61	21.11	19.09	19.14	19.09	18.1	16.13	16.6	18.08	16.08	17.65
	2016-01-23	20:59:00	N	17.05	17.6	17.54	16.13	16.1	16.11	16.11	16.58	18.09	20.66	16.07	15.02	16.07	16.09	16.06	17.04	16.07	17.59	17.59	18.61	20.11	18.09	18.64	18.59	18.1	15.62	16.1	17.58	16.08	17.65
	2016-01-23	21:59:00	N	16.55	17.6	17.54	16.13	16.1	16.11	16.11	16.08	17.59	20.15	16.07	15.02	16.07	16.09	16.06	16.54	16.07	17.09	17.09	18.11	19.61	17.59	18.14	18.59	17.6	15.12	15.6	17.07	15.58	17.14
	2016-01-23	22:59:00	N	16.55	17.6	17.54	16.13	15.6	16.11	15.61	16.08	17.59	19.65	15.57	15.02	15.57	15.59	15.56	16.54	15.57	16.59	17.09	18.11	19.61	17.59	18.14	18.59	17.6	15.12	15.6	17.07	16.08	17.14
	2016-01-23	23:59:00	N	16.55	17.6	17.04	15.62	15.1	15.61	15.61	16.08	17.09	19.65	15.57	14.52	15.57	15.59	15.56	16.54	15.57	16.59	16.59	17.61	19.61	17.09	17.64	18.59	17.6	14.62	15.6	17.07	15.08	16.64
	2016-01-24	00:59:00	N	16.55	17.1	17.04	15.62	15.1	15.61	15.61	15.58	17.09	19.65	15.57	14.52	15.57	15.59	15.56	16.04	15.57	16.59	16.59	17.61	19.11	17.59	17.64	18.09	17.6	14.62	15.1	16.57	15.08	16.64
	2016-01-24	01:59:00	N	16.05	17.1	17.04	15.62	15.1	15.61	15.61	15.58	17.09	19.15	15.57	14.52	15.57	15.09	15.06	16.04	15.07	16.59	16.59	17.61	19.11	17.59	17.64	18.09	17.1	14.62	15.1	16.57	15.08	16.64
	2016-01-24	02:59:00	N	16.05	17.1	17.04	15.62	14.6	15.61	15.11	15.58	16.59	19.15	15.57	14.52	15.57	15.59	15.06	16.04	15.57	16.59	16.59	17.61	19.11	17.59	17.64	18.09	17.1	14.62	15.1	16.57	14.58	16.64
	2016-01-24	03:59:00	N	16.05	17.1	17.04	15.12	14.6	15.61	15.11	15.58	16.59	19.15	15.57	14.52	15.07	15.09	15.06	16.04	15.07	16.09	16.08	17.11	19.11	17.09	17.64	18.09	17.1	14.62	15.1	16.07	14.58	16.14
	2016-01-24	04:59:00	N	15.55	17.1	16.53	15.12	14.6	15.61	15.11	15.58	16.59	18.65	15.57	14.52	15.07	15.09	15.06	16.04	15.07	16.09	16.08	17.11	19.11	17.09	17.14	18.09	17.1	14.62	14.6	16.07	14.58	16.14
	2016-01-24	05:59:00	N	15.55	17.1	16.53	15.12	14.6	15.61	15.11	15.58	16.59	18.65	15.57	14.52	15.07	15.09	15.06	16.04	15.07	16.09	16.08	17.11	19.11	17.09	17.14	17.59	17.1	14.62	14.6	16.07	14.58	16.14
	2016-01-24	06:59:00	D	15.55	17.1	16.53	15.12	14.6	15.61	15.11	15.58	16.59	18.65	15.57	14.52	15.07	15.09	15.06	16.04	15.07	16.09	16.08	17.11	19.11	17.59	17.14	17.59	17.1	14.62	15.1	16.07	14.58	16.14
	2016-01-24	07:59:00	D	18.05	17.1	18.04	16.13	15.1	16.11	15.61	15.58	17.09	18.65	16.07	15.02	15.57	16.09	15.56	16.04	16.07	16.59	16.08	18.11	19.11	18.09	18.14	18.09	17.1	15.12	15.1	16.07	15.08	16.14
	2016-01-24	08:59:00	D	20.05	17.6	19.04	17.13	16.1	17.12	16.11	16.08	18.59	19.15	17.07	14.52	16.07	17.09	15.56	16.54	17.07	17.59	17.09	20.11	19.61	18.59	19.14	18.59	17.6	16.63	15.6	17.07	15.58	16.64
	2016-01-24	09:59:00	D	22.06	18.1	20.54	19.13	17.1	18.62	16.61	16.08	20.59	19.65	18.57	15.02	16.57	18.6	16.06	16.54	19.57	18.6	17.59	22.11	20.11	19.59	20.14	18.59	17.6	17.63	16.6	18.08	17.08	17.65
	2016-01-24	10:59:00	D	26.56	19.1	21.54	20.63	18.6	19.62	17.61	17.09	21.59	20.15	19.57	15.53	17.57	20.1	17.07	17.54	20.57	19.6	19.09	24.11	20.61	21.1	21.64	19.09	18.1	19.13	17.6	19.08	17.58	18.65
	2016-01-24	11:59:00	D	26.06	20.1	22.54	20.13	18.6	19.12	17.61	17.09	22.09	21.16	19.57	16.03	18.07	20.6	17.07	18.04	22.08	21.1	20.09	24.11	20.61	23.1	22.14	19.09	18.6	18.63	17.6	19.58	18.58	19.65
	2016-01-24	12:59:00	D	28.56	21.6	24.54	20.63	18.6	19.62	17.61	17.09	21.59	21.16	19.57	16.03	18.07	21.6	17.57	18.54	21.57	21.1	20.09	24.61	20.61	23.1	22.14	19.59	19.1	21.13	18.6	20.58	19.09	20.15
	2016-01-24	13:59:00	D	27.06	21.1	23.04	21.63	20.1	19.62	18.61	17.59	22.59	21.66	21.07	16.53	19.07	21.1	17.57	18.54	21.57	21.1	20.59	27.11	21.61	23.6	23.64	19.59	19.1	21.63	19.6	21.58	19.59	21.15
	2016-01-24	14:59:00	D	27.56	21.1	24.54	20.13	20.1	19.12	19.11	18.09	22.59	22.16	21.57	17.53	19.57	21.6	18.07	18.54	23.08	22.1	21.09	27.11	21.61	23.1	24.14	20.09	20.1	21.63	19.1	21.08	19.09	20.65
	2016-01-24	15:59:00	D	24.56	21.6	23.04	21.13	20.1	20.12	19.11	18.09	26.1	22.66	20.57	17.03	19.07	19.6	18.07	18.54	21.07	21.6	20.59	26.61	21.61	22.1	22.64	20.59	19.6	20.13	18.6	20.08	19.09	21.15
	2016-01-24	16:59:00	D	28.56	21.6	27.04	19.13	18.6	18.62	18.11	17.59	21.09	21.66	19.07	17.03	18.07	19.1	17.57	18.04	19.57	20.6	20.09	23.61	22.11	21.1	22.64	20.59	19.6	19.63	18.6	20.08	18.08	19.65
	2016-01-24	17:59:00	D	21.05	20.1	20.54	19.13	18.6	18.12	18.11	17.09	25.6	22.66	21.07	17.53	18.57	18.6	17.07	18.04	19.57	20.1	19.09	27.11	21.61	20.6	20.64	20.09	19.1	18.63	18.1	19.58	17.58	19.15
	2016-01-24	18:59:00	D	19.55	19.1	19.54	18.13	17.6	17.62	17.61	17.09	20.59	21.66	18.57	16.53	17.57	18.1	16.57	17.54	18.57	19.6	18.59	22.11	21.11	19.59	20.14	20.09	18.6	17.63	17.1	18.58	17.08	18.65
	2016-01-24	19:59:00	D	18.05	18.6	18.54	16.63	17.1	16.62	16.61	16.58	18.59	20.66	16.57	16.03	16.57	16.59	16.06	17.04	17.07	18.1	18.09	19.61	20.11	19.09	19.14	19.09	18.1	15.62	16.6	17.58	16.08	17.65
	2016-01-24	20:59:00	N	14.54	18.1	17.04	16.13	16.1	16.11	16.11	16.08	18.09	19.65	16.07	15.53	16.07	16.09	16.06	16.54	16.57	17.59	17.09	17.61	19.61	18.09	17.64	18.09	17.6	15.12	15.6	17.07	15.58	17.14
	2016-01-24	21:59:00	N	13.54	17.1	16.53	16.63	16.1	16.62	16.61	16.08	18.09	19.65	16.07	15.53	16.07	16.09	16.06	16.54	16.57	17.59	17.09	17.61	19.11	17.59	17.14	18.09	17.6	15.62	15.6	16.57	15.58	17.14
	2016-01-24	22:59:00	N	15.55	17.1	17.04	16.13	16.1	16.11	16.11	16.08	17.09	19.65	15.57	15.53	16.07	15.59	15.56	16.54	16.07	17.09	16.59	17.61	19.11	18.09	17.64	18.09	17.6	15.12	15.6	16.57	15.58	16.64
	2016-01-24	23:59:00	N	15.55	17.1	17.04	16.13	16.1	16.11	16.11	16.08	17.09	19.15	15.57	15.53	15.57	16.09	16.06	16.54	16.07	17.09	16.59	17.11	19.11	18.09	17.64	18.59	17.6	14.62	15.1	16.07	15.08	16.64
	2016-01-25	00:59:00	N	14.04	17.1	16.53	16.13	16.1	16.11	16.11	15.58	17.59	19.15	15.57	15.02	15.57	16.09	16.06	16.54	16.07	17.09	16.59	17.61	19.11	17.59	16.64	17.59	17.1	14.62	15.1	16.07	15.08	16.14
	2016-01-25	01:59:00	N	15.55	17.1	17.04	16.13	16.1	16.11	16.11	16.08	17.59	19.15	16.07	15.53	15.57	16.09	16.06	16.54	16.07	17.09	16.59	17.61	19.11	17.09	17.64	18.09	17.6	15.12	15.6	16.07	15.58	16.14
	2016-01-25	02:59:00	N	15.55	17.1	17.04	16.13	16.1	16.11	16.11	16.08	17.09	19.15	16.07	15.53	15.57	16.09	16.06	16.54	16.07	17.09	16.59	17.61	19.11	17.59	17.64	18.59	17.6	15.12	15.6	16.07	15.58	16.14
	2016-01-25	03:59:00	N	16.05	17.6	17.04	16.13	16.6	16.11	16.61	16.08	17.09	19.15	16.07	15.53	15.57	16.09	16.06	16.54	16.07	17.09	16.59	18.11	19.11	17.59	18.14	18.59	17.6	15.12	15.6	16.07	15.58	16.14
	2016-01-25	04:59:00	N	16.05	17.6	17.04	16.13	16.6	16.11	16.11	16.08	17.09	18.65	15.57	15.53	15.57	16.09	16.06	16.54	16.07	17.09	16.59	18.11	19.11	17.59	18.14	18.59	17.6	14.62	15.6	16.07	15.58	16.64
	2016-01-25	05:59:00	N	16.05	17.6	17.04	16.13	16.1	16.11	16.11	16.08	17.09	18.65	15.57	15.53	15.57	15.59	16.06	16.54	16.07	17.09	16.59	17.61	19.11	17.59	17.64	18.59	17.6	14.62	15.6	16.07	15.08	16.64
	2016-01-25	06:59:00	D	16.05	17.1	17.04	16.13	16.1	16.11	16.11	15.58	17.09	18.65	15.57	15.53	15.57	15.59	16.06	16.54	15.57	17.09	16.59	17.61	19.11	17.59	17.64	18.09	17.6	15.12	15.6	16.07	15.08	16.14
	2016-01-25	07:59:00	D	17.05	17.6	17.54	16.63	16.1	16.62	16.11	15.58	17.59	18.65	16.57	16.03	16.07	16.09	16.06	16.54	16.07	17.09	16.59	18.11	19.11	18.09	17.64	18.09	17.6	15.62	15.6	16.07	15.58	16.64
	2016-01-25	08:59:00	D	18.05	17.6	18.04	17.13	16.6	17.12	16.61	16.08	18.59	19.15	17.57	16.03	16.57	17.09	16.06	16.54	17.57	17.59	17.09	19.61	19.61	19.09	18.14	18.59	17.6	17.13	16.6	17.07	16.08	16.64
	2016-01-25	09:59:00	D	20.55	18.1	19.54	18.13	17.1	18.12	17.11	16.58	19.59	19.65	18.07	16.53	17.07	18.1	16.57	17.04	19.07	18.6	17.59	21.61	19.61	20.1	19.14	18.59	17.6	18.13	17.1	18.08	17.08	17.65
	2016-01-25	10:59:00	D	22.56	19.1	21.54	20.13	18.1	19.62	17.61	17.09	21.59	20.15	19.07	17.03	17.57	19.1	17.07	17.54	20.57	19.6	18.59	23.61	20.11	21.1	20.64	19.09	18.1	20.63	18.1	19.58	18.08	18.65
	2016-01-25	11:59:00	D	26.56	20.1	22.54	22.13	19.6	21.62	19.11	18.09	24.6	21.66	21.57	17.03	19.57	21.6	18.07	18.04	24.08	21.6	20.59	26.11	22.61	27.6	23.64	19.59	19.1	23.63	20.1	21.58	21.09	23.65
	2016-01-25	12:59:00	D	30.55	21.6	24.54	22.63	20.6	22.62	20.11	19.09	25.6	23.16	22.08	17.53	20.07	23.1	19.07	19.05	25.58	22.6	22.09	25.11	21.61	25.6	27.14	19.59	19.6	25.13	21.11	25.08	21.09	24.65
	2016-01-25	13:59:00	D	32.05	23.6	25.04	26.63	22.61	23.62	20.11	19.59	27.6	25.16	25.08	17.53	22.58	27.1	20.57	21.05	26.58	25.1	24.6	26.61	21.61	29.6	26.14	20.09	20.6	23.13	21.11	26.58	19.59	23.65
	2016-01-25	14:59:00	D	29.56	23.1	25.54	23.63	22.61	22.12	21.11	19.59	26.1	27.16	23.58	19.03	22.58	26.6	20.57	22.05	32.57	25.6	24.6	27.11	21.61	25.6	24.64	20.59	21.6	23.63	20.61	22.58	19.59	21.65
	2016-01-25	15:59:00	D	26.06	23.1	25.04	22.63	24.61	22.62	21.11	19.09	27.1	26.66	24.08	19.53	21.07	27.1	21.07	23.05	25.58	24.6	23.6	30.61	22.11	24.1	24.64	21.09	20.6	25.63	20.1	20.08	19.09	21.65
	2016-01-25	16:59:00	D	27.56	23.6	28.54	21.63	22.61	23.12	20.61	19.09	27.1	25.66	23.08	19.53	20.57	24.6	20.57	21.05	25.58	27.6	22.09	37.6	26.11	23.1	24.14	21.09	20.6	20.63	19.6	19.58	18.58	20.15
	2016-01-25	17:59:00	N	28.06	23.6	23.54	19.63	20.1	19.62	20.11	18.09	26.1	25.16	20.07	19.53	19.57	21.6	19.57	20.05	24.08	25.1	21.09	34.6	26.11	23.1	22.64	20.59	20.1	19.13	19.6	19.58	17.58	18.65
	2016-01-25	18:59:00	N	23.56	23.1	21.04	18.63	19.1	19.12	19.11	17.59	23.1	24.16	19.57	19.03	19.07	19.1	18.07	18.54	20.57	21.6	19.59	25.61	23.61	23.6	21.14	20.59	19.6	18.13	18.6	19.08	17.08	18.15
	2016-01-25	19:59:00	N	18.05	20.6	19.04	17.13	18.1	17.12	17.61	17.09	19.59	22.16	17.57	17.53	18.07	17.09	17.07	18.04	17.57	19.6	18.59	20.11	21.61	19.59	19.64	19.59	19.1	16.13	17.1	17.58	16.08	17.65
	2016-01-25	20:59:00	N	15.55	19.1	17.54	16.13	17.1	16.11	17.11	16.58	18.09	20.66	16.57	16.53	17.07	16.09	16.57	17.04	16.07	18.1	17.59	18.11	20.61	17.59	18.14	18.59	18.1	15.12	16.6	17.07	15.58	17.14
	2016-01-25	21:59:00	N	14.04	18.1	16.53	16.13	16.6	16.11	16.61	16.08	17.59	20.15	16.07	16.03	16.07	15.59	16.06	17.04	15.57	17.59	17.09	17.11	20.11	17.09	17.14	18.09	17.6	14.62	16.1	16.57	15.08	16.64
	2016-01-25	22:59:00	N	13.04	17.6	16.03	15.62	16.6	15.61	16.11	16.08	17.09	19.65	15.57	15.53	16.07	15.09	16.06	16.54	15.07	17.09	16.59	17.11	19.61	16.59	16.64	17.59	17.6	14.12	15.6	16.07	15.08	16.64
	2016-01-25	23:59:00	N	11.04	15.6	13.53	14.62	15.6	15.11	16.11	15.58	16.09	19.15	14.57	15.02	15.57	14.59	15.56	16.04	14.07	16.59	16.08	16.6	19.11	16.59	15.13	16.59	17.1	13.62	15.1	15.57	14.58	16.14
	2016-01-26	1900-01-02 00:59:00	N	9.53	14.59	12.03	15.12	16.1	15.61	16.11	15.58	16.09	19.15	14.57	14.52	15.07	14.59	15.56	16.04	14.07	16.59	16.08	16.6	19.11	16.59	14.63	15.58	16.6	13.62	15.1	15.57	14.58	16.14
	2016-01-26	1900-01-02 01:59:00	N	8.53	14.09	11.53	15.62	16.1	15.61	16.11	15.58	16.59	19.15	15.57	15.02	15.57	15.09	16.06	16.04	15.07	16.59	16.08	16.6	19.11	16.59	13.63	15.08	16.1	14.62	15.1	16.07	15.08	16.14
	2016-01-26	1900-01-02 02:59:00	N	8.53	13.59	11.53	15.12	16.1	15.61	16.11	15.58	16.59	19.15	15.57	15.02	15.57	15.09	15.56	16.04	15.07	16.59	16.08	16.1	19.11	16.09	13.63	15.08	16.1	14.12	15.1	16.07	14.58	16.14
	2016-01-26	1900-01-02 03:59:00	N	8.53	13.59	12.03	15.12	15.6	14.61	16.11	15.58	16.09	18.65	15.07	15.02	15.07	14.59	15.56	16.04	14.57	16.09	16.08	15.6	18.61	15.09	12.63	14.08	15.6	13.62	14.6	15.57	14.58	16.14
	2016-01-26	1900-01-02 04:59:00	N	8.03	13.09	11.53	14.62	15.1	14.61	15.61	15.58	16.09	18.65	14.07	14.52	15.07	14.09	15.06	15.54	13.56	16.09	15.58	15.1	18.61	15.09	12.13	13.58	15.1	13.62	14.6	15.57	14.08	15.64
	2016-01-26	1900-01-02 05:59:00	N	7.52	12.59	11.03	15.12	15.1	15.11	15.61	15.08	16.09	18.15	14.57	14.52	15.07	13.59	15.06	15.54	13.56	15.59	15.58	14.6	18.11	15.09	11.12	12.58	14.59	13.62	14.6	15.07	14.08	15.64
	2016-01-26	1900-01-02 06:59:00	D	6.52	12.09	10.03	14.62	15.1	14.61	15.61	15.58	16.09	18.15	14.07	14.52	14.57	13.09	15.06	15.04	13.06	15.09	15.08	13.1	18.11	14.59	10.12	12.08	14.09	13.12	14.09	15.07	14.08	15.64
	2016-01-26	1900-01-02 07:59:00	D	11.54	12.59	14.03	15.62	15.1	16.11	16.11	15.58	17.09	18.15	15.07	14.52	15.07	14.09	15.06	15.04	14.07	15.59	15.08	15.1	18.11	16.09	11.62	13.08	14.09	14.62	14.6	15.57	14.58	15.64
	2016-01-26	1900-01-02 08:59:00	D	20.55	15.6	18.04	17.13	16.6	17.12	16.61	16.08	18.59	19.15	17.07	15.53	16.07	16.59	15.56	16.04	17.57	17.09	16.08	18.11	18.11	19.09	17.14	14.58	15.6	16.13	15.6	16.57	16.08	16.64
	2016-01-26	1900-01-02 09:59:00	D	23.06	17.6	21.54	18.13	17.1	18.12	17.61	16.58	20.09	19.65	18.57	15.53	17.57	18.1	16.57	17.04	19.57	18.6	17.59	21.11	19.11	20.6	20.64	16.09	16.6	17.63	16.6	17.58	17.08	17.65
	2016-01-26	1900-01-02 10:59:00	D	25.56	19.1	23.04	19.13	18.1	19.62	18.11	17.59	21.09	20.66	19.57	16.53	18.57	19.6	17.57	17.54	21.07	19.6	19.09	22.61	19.61	21.6	21.64	17.09	17.6	19.13	17.6	18.58	18.08	18.15
	2016-01-26	1900-01-02 11:59:00	D	28.06	20.1	24.54	22.13	19.6	20.62	19.11	18.09	23.1	21.66	22.08	17.03	20.07	22.1	18.57	18.54	24.58	21.6	20.59	25.61	21.11	23.1	23.64	18.09	18.6	22.63	19.1	20.58	20.09	20.65
	2016-01-26	1900-01-02 12:59:00	D	32.55	22.1	26.04	30.63	22.1	23.12	20.11	19.09	26.1	24.16	26.58	18.03	23.08	27.6	21.07	20.05	28.58	23.6	28.09	24.61	21.11	24.6	28.14	18.59	19.6	26.63	21.11	27.58	23.59	23.65
	2016-01-26	1900-01-02 13:59:00	D	34.05	24.1	28.54	25.13	22.61	23.62	21.11	20.59	27.1	26.16	26.58	19.03	24.08	27.6	22.07	22.05	27.08	24.6	26.6	27.11	21.61	26.6	26.64	19.09	20.6	26.13	23.11	28.58	23.59	24.65
	2016-01-26	1900-01-02 14:59:00	D	32.05	24.6	29.04	24.13	22.61	22.62	21.11	20.09	26.6	26.16	24.08	20.53	23.58	27.6	21.57	22.55	31.57	25.6	26.1	28.61	22.11	25.6	26.14	20.09	22.1	28.63	22.61	26.08	22.59	23.65
	2016-01-26	1900-01-02 15:59:00	D	30.05	24.6	29.54	22.63	23.11	22.62	21.11	19.59	25.1	25.16	24.58	20.53	22.58	25.1	21.07	22.55	26.08	24.6	24.6	28.61	22.11	23.6	25.64	20.59	21.6	27.13	21.61	23.58	22.09	22.65
	2016-01-26	16:59:00	D	27.06	24.1	25.54	20.63	21.1	20.62	20.11	19.09	23.6	23.66	21.57	20.03	20.57	22.1	19.57	20.55	23.58	23.1	22.59	24.61	22.61	22.1	24.14	20.59	21.1	22.13	20.61	22.08	20.59	21.65
	2016-01-26	17:59:00	D	23.06	22.6	23.04	19.13	19.6	18.62	19.61	18.59	20.59	22.66	19.57	19.53	19.57	20.1	19.57	19.55	20.57	21.6	21.59	22.11	21.61	21.1	22.14	20.59	20.1	19.13	19.1	20.08	19.09	20.65
	2016-01-26	18:59:00	D	21.55	21.6	22.04	18.13	19.1	18.12	19.11	18.09	19.59	21.66	18.07	18.03	18.57	18.6	18.57	18.54	18.57	20.1	20.09	20.61	21.11	20.1	21.14	20.09	19.6	17.63	18.1	19.08	18.08	19.15
	2016-01-26	19:59:00	N	19.05	20.6	20.04	17.63	18.6	17.12	18.11	17.59	19.09	21.16	17.57	18.03	18.07	17.59	18.07	18.04	17.57	19.6	19.09	19.61	20.61	19.09	20.14	19.59	19.1	16.63	17.6	18.08	17.58	18.65
	2016-01-26	20:59:00	N	17.55	20.1	19.04	16.63	17.6	16.11	17.61	17.09	17.59	20.15	16.57	17.03	17.07	16.59	17.57	17.54	16.07	18.6	18.09	18.61	20.11	17.59	19.14	19.59	19.1	15.62	16.6	17.58	16.58	17.65
	2016-01-26	21:59:00	N	16.05	19.1	18.54	16.13	17.6	16.11	17.61	17.09	17.09	20.15	16.07	16.53	17.07	16.09	17.57	17.04	15.57	18.1	17.59	18.11	20.11	16.59	18.64	19.09	18.6	16.13	16.6	17.07	16.58	17.14
	2016-01-26	22:59:00	N	15.05	18.6	17.04	16.13	17.6	16.11	17.61	16.58	17.09	19.65	16.07	16.53	16.57	16.09	17.07	17.04	15.57	18.1	17.09	17.61	19.61	16.59	17.64	18.09	18.1	16.13	16.6	17.07	17.08	17.14
	2016-01-26	23:59:00	N	15.05	18.1	17.04	16.63	17.6	16.11	17.61	16.58	17.09	19.65	16.57	16.53	16.57	15.59	17.07	17.04	15.57	17.59	17.09	18.11	19.61	16.09	17.14	18.09	18.1	16.13	16.6	17.07	17.08	17.14
	2016-01-27	00:59:00	N	15.55	18.1	17.04	17.63	17.1	16.62	17.11	16.58	17.59	19.65	16.57	16.53	16.57	16.09	17.07	17.04	16.07	18.1	17.09	18.61	19.61	16.59	17.64	18.09	18.1	17.13	17.1	17.07	17.08	17.14
	2016-01-27	01:59:00	N	15.55	18.1	17.04	18.13	17.1	17.12	17.11	16.58	17.59	19.65	16.07	16.53	16.57	16.09	16.57	17.04	17.07	17.59	17.09	17.61	19.61	16.59	17.64	18.09	18.1	18.13	17.1	17.07	18.08	17.14
	2016-01-27	02:59:00	N	15.05	17.6	17.04	18.63	16.6	17.12	17.11	16.08	18.09	19.65	16.07	16.53	16.57	16.59	16.57	17.04	17.07	17.59	17.09	17.11	19.61	17.09	17.64	18.09	17.6	18.63	17.1	17.07	18.08	16.64
	2016-01-27	03:59:00	N	15.55	17.6	17.04	18.13	16.6	16.11	17.11	16.08	17.59	19.65	16.07	16.03	16.07	16.59	16.57	17.04	17.57	17.59	17.09	17.11	19.61	17.09	17.64	18.09	17.6	18.63	17.1	17.07	18.58	16.64
	2016-01-27	04:59:00	N	15.05	17.6	16.53	17.63	17.1	16.11	17.11	16.08	17.09	19.15	15.57	15.53	16.07	16.59	16.57	16.54	17.07	17.59	16.59	17.61	19.11	16.59	17.14	18.09	17.6	18.63	17.6	17.07	19.09	16.64
	2016-01-27	05:59:00	N	14.04	17.1	16.03	16.63	17.1	15.61	16.61	15.58	16.59	19.15	14.57	15.02	15.57	15.59	16.57	16.54	15.57	17.09	16.59	17.11	19.11	16.09	16.64	17.59	17.6	17.63	17.1	16.57	19.09	16.64
	2016-01-27	06:59:00	D	14.54	17.1	16.03	17.63	18.1	16.62	17.11	16.08	17.59	19.15	15.07	15.02	15.57	15.59	16.57	16.54	15.57	17.09	16.59	17.11	19.11	16.59	16.64	17.59	17.1	17.13	17.6	17.07	19.59	17.14
	2016-01-27	07:59:00	D	18.05	17.1	18.54	19.63	18.6	18.62	17.61	17.09	19.09	19.65	16.07	15.53	16.07	16.59	16.57	16.54	17.07	17.09	16.59	19.61	19.61	19.09	18.14	18.09	17.6	20.63	18.1	18.08	19.59	17.65
	2016-01-27	08:59:00	D	23.56	19.1	22.54	22.13	20.6	21.62	19.11	18.09	20.09	20.66	19.57	17.03	18.07	21.1	18.07	18.04	21.57	20.1	18.09	22.11	20.61	20.6	21.64	18.59	18.6	26.13	20.1	19.58	23.59	19.65
	2016-01-27	09:59:00	D	39.04	20.6	29.54	34.13	25.11	26.62	21.11	19.59	21.59	20.66	24.08	18.53	19.57	22.6	19.07	19.05	23.58	21.1	19.59	23.61	20.61	23.6	27.64	19.09	20.1	27.13	21.61	21.08	30.09	22.15
	2016-01-27	10:59:00	D	41.53	23.6	31.54	30.13	28.1	25.12	22.11	21.09	23.6	22.16	27.08	20.53	22.08	24.6	21.57	20.55	27.08	23.6	21.09	24.61	21.11	23.1	32.64	20.09	21.6	28.13	23.61	24.08	28.59	28.15
	2016-01-27	11:59:00	D	37.04	25.6	33.54	32.13	28.1	25.62	23.62	21.59	26.6	23.66	28.58	22.03	26.08	27.1	22.58	21.05	27.58	24.6	21.59	27.11	23.61	25.1	31.64	21.59	23.1	31.63	24.61	25.58	30.09	34.14
	2016-01-27	12:59:00	D	38.54	27.6	34.03	33.63	27.6	25.12	23.62	22.09	27.1	24.66	30.07	22.03	26.08	29.6	23.08	22.55	29.57	24.6	29.09	26.61	23.11	23.6	30.14	22.59	23.6	30.13	25.11	32.58	29.09	31.15
	2016-01-27	13:59:00	D	39.04	29.6	33.04	28.13	27.11	24.62	22.61	22.09	27.1	25.16	29.07	22.03	27.08	25.1	22.07	22.05	24.58	23.1	24.1	26.61	23.11	24.1	31.14	23.09	24.1	27.63	25.61	32.08	25.59	29.65
	2016-01-27	14:59:00	D	34.55	29.1	31.04	26.13	26.61	22.12	22.11	21.09	28.1	27.16	24.08	22.53	24.58	23.1	21.57	21.55	22.58	22.6	22.59	27.61	23.11	23.1	27.64	23.59	24.6	31.13	24.61	27.58	23.59	27.15
	2016-01-27	15:59:00	D	30.05	28.1	29.54	23.13	24.61	21.62	21.61	20.09	28.1	27.16	26.08	23.03	24.08	23.6	21.07	21.55	22.58	22.6	22.59	30.61	23.61	24.6	26.14	23.59	23.1	28.63	22.61	23.58	21.59	25.65
	2016-01-27	16:59:00	D	30.55	27.1	33.04	22.13	24.11	21.62	21.11	20.09	26.6	25.16	23.08	23.03	22.58	23.1	21.07	21.55	23.58	23.6	22.59	36.6	26.61	22.6	25.14	23.09	22.6	22.13	21.61	22.58	21.09	24.15
	2016-01-27	17:59:00	D	31.05	27.1	27.54	21.13	22.1	19.62	20.61	19.59	23.1	24.16	21.57	22.53	21.57	21.1	20.57	20.55	21.07	21.6	21.59	27.11	25.11	22.6	24.14	22.59	22.1	21.63	21.11	21.58	20.59	22.65
	2016-01-27	18:59:00	D	24.56	25.1	24.54	19.63	20.6	19.12	19.61	18.59	21.09	22.66	19.57	20.53	20.07	18.6	19.57	19.55	18.57	20.1	20.09	22.11	22.61	20.6	22.64	22.09	21.1	19.13	19.6	21.08	19.09	21.65
	2016-01-27	19:59:00	N	20.55	23.1	21.54	18.13	19.1	18.12	19.11	18.09	19.59	21.66	18.07	18.53	18.57	18.1	19.07	18.54	18.07	19.1	19.09	20.11	21.61	19.59	21.14	21.09	20.1	17.13	18.6	19.58	18.08	20.15
	2016-01-27	20:59:00	N	17.55	21.1	19.04	17.13	18.1	17.12	18.11	17.59	18.59	21.16	17.07	18.03	18.07	16.59	18.07	18.04	17.07	18.1	18.09	19.11	20.61	19.09	19.14	20.09	19.1	16.13	17.6	18.08	17.08	19.15
	2016-01-27	21:59:00	N	16.05	20.1	18.54	17.13	17.6	16.62	18.11	17.09	18.09	20.66	17.07	17.53	17.57	17.09	18.07	17.54	17.07	18.1	18.09	19.11	20.11	19.09	18.64	19.59	19.1	15.62	17.1	18.08	17.08	18.65
	2016-01-27	22:59:00	N	16.55	19.6	18.04	16.63	17.6	16.62	17.61	17.09	17.59	20.15	16.57	17.03	17.07	16.09	17.57	17.54	16.57	17.59	17.59	18.61	20.11	19.09	19.14	19.59	18.6	15.12	16.6	17.58	16.58	18.15
	2016-01-27	23:59:00	N	16.55	19.6	18.04	15.62	16.6	15.11	17.11	16.58	17.09	19.65	16.07	16.53	16.57	16.09	17.07	17.04	16.07	17.09	17.09	18.11	19.61	17.59	18.64	19.09	18.6	15.12	16.6	17.07	16.08	17.65
	2016-01-28	00:59:00	N	13.04	18.1	15.53	15.62	16.6	15.61	17.11	16.58	17.09	19.15	15.57	16.03	16.57	16.09	17.07	17.04	16.57	17.09	17.09	17.61	19.61	18.09	17.14	18.09	18.1	15.12	16.6	17.07	16.58	17.65
	2016-01-28	01:59:00	N	12.54	17.1	14.53	16.13	16.6	16.11	16.61	16.08	17.59	19.15	16.07	16.03	16.57	16.09	17.07	16.54	16.07	16.59	16.59	17.61	19.11	18.09	15.13	16.59	17.6	15.12	16.1	17.07	16.08	17.65
	2016-01-28	02:59:00	N	15.05	18.1	16.53	16.13	16.1	15.61	16.61	16.08	17.09	19.15	16.07	16.03	16.57	16.09	17.07	16.54	16.07	17.09	16.59	17.61	19.11	18.09	14.13	15.58	16.6	15.12	16.1	17.07	16.08	17.14
	2016-01-28	03:59:00	N	16.05	18.1	17.04	15.62	16.1	15.61	16.61	16.08	17.09	18.65	15.57	15.53	16.07	15.59	17.07	16.54	15.57	16.59	16.59	18.11	19.11	18.09	16.64	17.09	17.1	14.62	15.6	16.57	16.08	17.14
	2016-01-28	04:59:00	N	15.55	17.6	17.04	15.62	16.1	15.61	16.11	16.08	16.59	18.65	15.57	15.53	15.57	14.59	16.57	16.04	14.57	16.09	16.08	17.61	18.61	18.09	17.64	17.59	17.1	14.62	15.6	16.57	16.08	17.14
	2016-01-28	05:59:00	N	16.05	17.6	17.04	15.62	16.1	15.61	16.61	16.08	17.09	18.65	16.07	16.03	16.07	15.59	16.57	16.04	15.57	16.59	16.08	17.61	18.61	17.09	17.64	17.59	17.1	15.12	15.6	16.57	16.08	17.14
	2016-01-28	06:59:00	D	16.05	17.6	17.04	15.62	15.6	15.11	15.61	15.58	16.09	18.15	14.57	15.02	15.57	14.59	16.06	16.04	15.07	16.09	16.08	16.6	18.61	17.09	17.14	17.09	17.1	15.12	15.6	16.57	16.08	16.64
	2016-01-28	07:59:00	D	16.55	17.1	19.04	18.63	17.1	17.62	16.61	16.08	17.59	18.65	16.57	16.03	16.07	15.59	16.57	16.04	16.07	16.59	16.08	18.11	18.61	18.59	17.14	17.59	17.1	16.13	16.6	17.07	17.58	17.65
	2016-01-28	08:59:00	D	23.06	18.6	21.04	21.13	20.1	21.12	18.61	17.09	20.09	19.15	18.57	17.53	17.57	18.1	17.07	16.54	18.07	18.1	16.59	21.11	18.61	20.6	21.14	18.09	18.1	18.13	17.6	18.08	19.59	19.15
	2016-01-28	09:59:00	D	25.06	20.6	22.54	20.13	20.1	20.12	19.11	18.09	20.59	20.15	19.07	18.03	18.07	20.1	18.07	17.54	19.07	19.1	18.09	22.61	19.61	22.6	25.14	19.09	19.6	18.63	18.1	19.08	20.59	19.65
	2016-01-28	10:59:00	D	22.56	20.6	21.54	25.13	24.61	24.12	21.11	19.59	22.59	21.16	20.57	18.53	18.57	22.6	19.07	18.54	22.08	20.6	19.09	23.61	19.61	22.6	24.14	19.59	20.1	22.13	20.1	21.08	23.09	22.65
	2016-01-28	11:59:00	D	27.06	23.1	25.54	19.13	21.6	19.12	20.61	19.09	20.09	21.16	21.07	19.53	20.07	25.1	20.57	19.55	23.08	22.1	20.59	25.61	21.61	24.1	26.14	20.09	21.1	19.63	18.6	20.58	21.59	23.15
	2016-01-28	12:59:00	D	26.56	24.1	25.04	17.63	20.6	17.12	20.11	19.09	18.09	20.66	17.57	19.03	19.07	23.6	21.07	20.55	22.08	22.1	22.59	24.61	21.11	21.1	24.14	20.59	20.6	15.62	17.6	19.08	20.59	21.65
	2016-01-28	13:59:00	D	23.56	24.1	22.54	16.63	18.6	16.11	19.11	18.59	17.09	19.65	17.07	18.53	18.07	17.59	20.07	19.55	17.57	19.1	20.09	20.61	21.11	20.1	25.14	20.59	21.1	16.13	16.6	18.08	18.58	20.15
	2016-01-28	14:59:00	D	25.06	24.1	24.54	19.63	20.1	19.12	20.11	19.09	19.59	20.66	19.57	20.03	19.57	21.6	19.57	19.55	21.57	20.1	20.59	20.11	19.61	21.6	25.14	21.09	21.6	17.13	16.6	19.08	19.59	20.15
	2016-01-28	15:59:00	D	25.56	23.6	26.04	20.13	19.1	19.12	18.61	18.09	21.59	20.15	19.07	18.53	18.57	19.1	19.57	19.05	18.57	19.1	19.59	18.61	20.11	18.09	24.64	21.09	21.1	21.13	17.6	19.58	19.59	20.65
	2016-01-28	16:59:00	D	25.56	24.1	27.54	21.13	19.6	21.62	19.11	18.59	25.1	21.66	22.58	18.53	19.07	23.6	19.07	19.55	23.08	22.6	19.59	18.11	19.11	22.1	24.14	20.59	20.6	20.13	17.6	19.08	19.09	20.15
	2016-01-28	17:59:00	D	20.05	22.1	20.04	19.13	18.1	18.62	18.11	17.59	20.09	20.15	18.07	18.03	17.57	19.1	18.57	18.54	19.07	19.6	19.09	18.11	19.61	19.09	23.14	20.59	20.1	17.63	16.6	17.58	18.08	19.15
	2016-01-28	18:59:00	D	18.05	20.6	19.04	17.13	16.6	17.12	17.11	16.58	18.59	19.15	17.07	17.03	17.07	16.59	18.07	17.54	17.07	17.59	18.09	18.11	18.61	21.1	20.14	19.59	19.1	16.13	15.6	17.07	16.58	18.65
	2016-01-28	19:59:00	N	16.55	19.6	18.04	16.13	16.1	16.11	16.61	16.08	17.59	19.15	16.07	16.53	16.07	16.09	17.57	17.04	16.57	17.09	17.09	17.61	18.11	18.09	17.64	18.59	18.6	15.12	15.6	16.07	16.08	17.65
	2016-01-28	20:59:00	N	16.05	18.1	17.54	14.12	14.6	14.11	15.61	15.08	15.59	18.15	14.57	15.02	15.07	14.59	16.06	16.04	14.57	15.59	16.08	16.6	17.61	17.09	17.14	17.59	17.6	13.62	14.6	15.07	14.58	16.64
	2016-01-28	21:59:00	N	15.05	17.6	16.53	13.12	13.59	13.11	14.61	14.58	14.59	17.65	13.56	14.52	14.57	14.09	16.06	15.54	14.07	15.09	15.58	16.1	17.11	16.59	16.13	17.09	17.1	12.62	14.09	14.57	13.57	15.64
	2016-01-28	22:59:00	N	10.53	16.1	13.53	13.12	13.59	13.61	14.61	14.08	15.09	17.15	13.56	14.02	14.07	13.09	15.06	15.04	13.56	15.09	15.08	15.6	16.6	16.59	14.63	15.58	16.6	12.62	14.09	14.57	14.08	15.14
	2016-01-28	23:59:00	N	11.04	15.1	12.53	12.12	13.59	12.61	14.61	14.08	14.08	17.15	13.06	14.02	14.07	13.09	15.06	15.04	13.56	14.59	15.08	14.6	16.6	13.09	13.13	14.58	16.1	11.62	13.59	14.57	13.57	15.14
	2016-01-29	00:59:00	N	10.03	14.59	12.53	11.11	13.09	12.1	14.11	14.08	13.08	16.65	11.56	13.02	13.06	12.08	14.56	14.54	12.06	14.09	14.58	12.1	16.1	14.09	13.63	14.58	15.6	11.12	13.09	14.07	13.07	14.64
	2016-01-29	01:59:00	N	8.03	14.09	11.03	12.62	13.59	12.61	14.11	14.08	13.58	16.65	12.56	13.02	13.56	12.58	14.56	14.54	12.56	14.09	14.08	12.1	16.1	14.09	11.62	13.08	15.1	12.12	13.09	14.07	13.57	14.64
	2016-01-29	02:59:00	N	8.53	13.59	11.03	11.61	12.59	11.6	14.11	13.58	12.08	16.15	11.56	13.52	12.56	11.58	14.56	14.54	11.56	13.59	13.58	12.6	16.1	13.09	11.62	13.58	14.59	11.12	12.59	14.07	13.07	14.64
	2016-01-29	03:59:00	N	10.53	14.09	12.03	11.11	12.59	11.1	14.11	13.58	12.08	16.15	11.06	12.02	13.06	11.08	13.56	14.04	11.06	12.58	13.58	12.1	15.6	12.08	12.63	14.08	14.59	10.61	12.59	13.57	12.07	14.64
	2016-01-29	04:59:00	N	9.53	13.59	11.03	10.11	11.59	10.1	13.1	13.08	11.08	15.65	10.56	11.52	12.06	11.08	13.56	14.04	11.06	13.09	13.58	11.59	15.6	12.58	11.62	13.58	15.1	10.11	12.09	13.57	11.57	14.14
	2016-01-29	05:59:00	N	8.03	13.09	10.03	10.11	11.59	10.1	13.1	13.08	11.08	15.65	10.56	11.52	12.06	10.58	13.06	13.54	10.56	12.58	13.58	11.09	15.6	13.09	10.62	12.58	14.59	9.61	11.59	13.06	11.57	13.64
	2016-01-29	06:59:00	N	7.52	12.09	9.52	10.11	11.59	10.1	13.1	13.08	11.08	15.65	10.56	11.52	12.56	11.08	13.06	13.54	11.06	12.58	13.58	11.09	15.6	13.09	10.62	12.08	14.09	10.61	12.09	13.06	12.07	13.64
	2016-01-29	07:59:00	D	11.54	13.59	13.03	12.12	12.59	12.1	13.61	13.08	12.08	15.65	11.06	11.52	12.06	11.08	13.56	13.54	11.06	12.08	13.58	12.1	15.6	14.59	12.13	13.58	14.59	11.62	12.59	14.07	13.57	14.14
	2016-01-29	08:59:00	D	16.55	15.1	15.53	17.63	16.1	15.61	15.11	14.58	13.58	15.65	13.06	13.02	13.56	12.58	14.06	14.04	13.06	13.09	14.08	14.1	16.1	14.59	14.63	15.08	15.1	13.62	13.09	15.07	15.08	15.14
	2016-01-29	09:59:00	D	20.55	16.1	18.54	17.63	16.1	16.62	15.61	15.08	16.09	16.65	14.07	13.02	14.07	14.09	14.56	14.54	14.07	13.09	14.58	16.1	16.1	16.59	18.64	15.58	16.1	14.62	14.09	16.07	15.58	16.64
	2016-01-29	10:59:00	D	21.55	17.1	19.54	18.13	16.6	17.62	16.11	15.58	17.09	17.15	15.07	13.52	14.57	15.59	15.06	15.04	15.57	14.09	15.58	17.11	16.6	16.59	18.64	16.59	16.6	15.12	14.6	17.07	16.08	18.15
	2016-01-29	11:59:00	D	19.05	17.1	19.04	15.62	15.1	15.61	15.61	15.08	16.59	17.15	15.07	13.52	14.57	15.09	15.06	15.04	14.57	14.09	15.58	18.61	16.6	17.09	20.14	16.59	17.1	14.12	14.09	16.07	15.08	17.14
	2016-01-29	12:59:00	D	16.55	16.1	17.04	15.12	15.6	15.11	15.61	15.58	16.59	17.65	13.56	14.02	14.07	14.09	15.06	15.04	14.07	14.09	15.08	18.61	16.6	17.09	18.14	16.59	17.1	12.62	14.09	15.57	15.08	16.64
	2016-01-29	13:59:00	D	16.05	16.1	17.04	16.13	14.6	16.11	15.11	15.08	17.09	17.15	13.06	13.02	13.56	13.59	14.56	15.04	13.56	13.59	14.58	15.6	16.1	15.59	17.14	17.09	17.1	13.62	13.59	15.07	14.08	16.14
	2016-01-29	14:59:00	D	15.05	16.1	16.03	13.62	15.1	14.11	15.61	15.08	15.09	17.15	14.07	14.02	14.57	15.09	15.06	15.04	14.57	14.59	15.08	15.6	16.1	15.59	16.64	17.09	16.6	12.62	13.59	15.07	14.58	15.64
	2016-01-29	15:59:00	D	15.05	17.6	15.53	13.62	13.59	13.61	15.11	14.58	14.08	16.15	13.56	13.02	13.56	13.09	14.56	14.04	13.06	14.09	14.08	15.1	16.1	14.59	16.64	17.59	17.1	13.12	13.59	13.57	14.08	13.64
	2016-01-29	16:59:00	D	15.05	15.6	15.53	14.62	14.6	14.61	15.61	15.08	15.09	16.65	13.56	13.52	14.07	14.09	15.06	15.04	14.07	14.59	15.08	17.11	16.1	17.09	15.13	16.59	16.1	13.12	13.59	14.57	14.58	15.14
	2016-01-29	17:59:00	D	17.05	16.1	17.04	14.12	14.1	14.11	15.11	15.08	16.59	16.65	14.57	14.02	14.57	15.09	15.06	15.54	15.07	15.09	15.08	21.61	17.11	16.59	16.64	17.59	16.1	13.62	13.09	15.07	14.08	15.64
	2016-01-29	18:59:00	D	16.05	16.6	16.53	13.62	13.59	13.61	14.61	14.58	14.59	16.15	13.56	13.02	13.56	13.59	14.56	15.04	13.56	13.59	15.08	16.1	16.6	17.09	16.64	17.09	16.1	13.12	12.59	14.57	13.57	15.14
	2016-01-29	19:59:00	D	14.54	15.6	15.03	12.62	12.59	12.61	14.11	14.08	14.08	15.14	12.56	12.02	12.56	12.58	14.06	14.04	13.06	13.09	14.08	14.1	16.1	16.09	15.13	16.59	15.6	11.62	12.09	14.07	12.57	14.64
	2016-01-29	20:59:00	N	11.54	14.59	13.03	14.12	14.1	14.11	14.61	14.08	14.59	15.65	13.56	13.02	13.06	13.59	14.06	14.54	13.56	14.09	14.58	13.6	16.1	16.09	13.63	15.08	15.1	12.62	13.09	14.07	13.07	14.64
	2016-01-29	21:59:00	N	11.54	14.09	13.03	12.12	12.09	12.61	13.1	13.58	13.58	15.14	12.56	12.52	13.06	13.09	13.56	14.04	13.06	13.59	14.08	14.1	15.1	15.09	13.13	14.58	15.1	11.12	12.09	13.57	11.57	14.14
	2016-01-29	22:59:00	N	12.54	14.09	13.53	12.12	12.59	12.1	13.1	13.58	13.08	15.14	12.56	12.52	13.06	12.58	13.06	14.04	12.56	13.59	14.08	14.1	16.1	14.09	14.63	15.58	15.1	11.12	12.09	13.57	11.57	14.14
	2016-01-29	23:59:00	N	12.54	14.09	13.53	12.12	11.59	11.6	12.1	13.08	13.08	15.14	12.06	12.02	12.56	12.08	12.55	13.54	12.06	12.58	13.58	13.6	16.1	13.59	14.13	15.08	15.1	11.12	11.59	13.06	11.07	13.64
	2016-01-30	1900-01-02 00:59:00	N	11.54	14.09	12.53	12.62	12.09	12.61	12.6	13.08	13.08	14.64	12.06	12.02	12.56	12.08	12.55	13.54	12.06	12.58	13.58	13.1	15.6	13.59	13.13	14.58	14.59	11.62	11.59	13.06	11.57	13.64
	2016-01-30	1900-01-02 01:59:00	N	12.04	13.59	13.03	12.12	11.59	12.1	12.1	13.08	13.08	14.64	11.56	12.02	12.56	11.58	12.05	13.04	11.56	12.58	13.58	13.1	14.1	13.59	13.13	14.58	14.59	11.12	11.59	13.06	11.07	13.64
	2016-01-30	1900-01-02 02:59:00	N	11.54	13.59	12.03	12.62	12.09	13.11	12.6	13.08	13.08	14.64	11.56	12.02	12.56	11.58	12.55	13.04	11.56	12.58	13.58	12.6	15.1	13.59	12.63	14.08	14.09	11.62	11.59	13.06	11.57	13.64
	2016-01-30	1900-01-02 03:59:00	N	11.54	13.59	12.53	13.62	12.59	13.61	13.61	13.58	13.58	15.14	12.06	12.02	12.56	12.08	12.55	13.04	12.06	12.58	13.58	13.1	15.1	14.09	13.13	14.08	14.09	12.62	12.59	13.57	12.57	13.64
	2016-01-30	1900-01-02 04:59:00	N	12.04	14.09	13.03	13.62	13.09	14.11	13.61	13.58	14.08	15.14	12.56	12.52	13.06	12.58	13.06	13.54	12.56	13.59	13.58	13.1	15.1	14.59	13.13	14.58	14.59	13.12	12.59	13.57	12.57	14.14
	2016-01-30	1900-01-02 05:59:00	N	12.04	14.09	13.53	13.62	13.09	14.11	13.61	14.08	14.59	15.65	13.06	13.02	13.06	13.09	13.06	14.04	13.06	13.59	13.58	14.1	15.6	15.59	13.63	14.58	14.59	13.12	13.09	14.07	13.07	14.14
	2016-01-30	1900-01-02 06:59:00	N	13.04	14.59	14.03	14.12	13.09	14.11	13.61	14.08	14.59	15.65	13.06	13.02	13.56	13.59	13.56	14.04	13.56	13.59	14.08	14.6	16.1	16.09	14.63	15.08	15.1	13.12	13.09	14.07	13.07	14.14
	2016-01-30	1900-01-02 07:59:00	D	14.04	14.59	15.03	14.62	13.09	14.61	13.61	14.08	15.09	15.65	13.56	13.52	13.56	13.59	13.56	14.04	14.07	14.09	14.08	15.6	16.1	16.59	15.13	15.58	15.1	13.62	13.09	14.07	13.07	14.14
	2016-01-30	1900-01-02 08:59:00	D	16.05	15.6	16.03	15.12	13.59	15.11	14.11	14.58	15.59	16.15	14.07	13.52	14.07	14.09	14.06	14.54	14.57	14.09	14.58	17.61	16.6	17.09	16.13	16.59	15.6	14.12	13.59	14.57	13.57	14.64
	2016-01-30	1900-01-02 09:59:00	D	21.55	16.6	18.04	18.13	15.1	17.62	15.61	15.08	17.59	16.65	16.07	14.52	15.07	16.09	15.06	15.04	16.57	15.59	15.08	19.11	17.11	20.6	19.64	17.09	16.6	16.13	14.6	15.57	15.08	15.64
	2016-01-30	1900-01-02 10:59:00	D	20.55	17.1	18.04	19.13	16.6	18.12	16.61	16.58	19.09	17.65	16.57	15.02	15.57	17.59	15.56	16.04	18.57	16.59	16.59	19.61	17.61	19.59	21.14	17.59	16.6	17.13	15.6	17.07	16.08	17.14
	2016-01-30	1900-01-02 11:59:00	D	23.06	18.6	20.04	19.63	16.6	18.62	17.11	16.58	20.59	18.15	17.57	15.53	16.57	18.1	16.57	16.54	18.57	17.09	17.09	22.11	18.61	21.6	21.14	17.59	17.1	16.63	16.1	17.58	16.08	18.15
	2016-01-30	1900-01-02 12:59:00	D	23.56	18.1	21.04	24.63	17.6	19.62	17.11	17.09	22.09	18.65	19.57	15.02	17.57	20.1	17.07	17.04	19.07	17.09	18.09	21.11	19.11	21.1	23.14	18.09	17.1	21.13	17.1	22.08	18.08	20.65
	2016-01-30	1900-01-02 13:59:00	D	25.56	19.6	21.04	23.63	17.6	21.62	17.61	18.09	24.6	20.15	20.07	15.02	18.07	22.1	18.07	18.54	21.07	18.1	20.09	22.61	19.11	25.1	21.64	18.09	17.6	22.13	19.6	23.58	17.58	21.65
	2016-01-30	1900-01-02 14:59:00	D	28.06	18.6	22.54	22.63	17.6	20.62	17.61	17.59	24.1	21.16	20.07	15.53	19.07	25.1	17.57	19.05	26.08	18.6	20.59	23.11	19.11	23.6	21.64	18.59	18.1	25.63	18.6	20.58	17.58	20.65
	2016-01-30	1900-01-02 15:59:00	D	26.06	18.1	23.04	21.13	18.1	21.12	17.61	17.09	25.6	21.16	24.58	15.53	18.57	23.6	17.57	21.05	23.58	19.1	21.09	26.11	20.11	21.6	22.14	18.59	17.6	27.13	18.1	19.58	17.58	20.15
	2016-01-30	16:59:00	D	26.06	18.1	27.04	20.63	17.6	23.12	17.61	17.09	26.1	20.66	24.08	15.02	18.07	23.1	17.07	19.05	24.08	21.1	19.59	35.1	23.11	21.1	21.64	18.59	17.6	21.63	18.1	19.08	18.08	20.15
	2016-01-30	17:59:00	D	27.06	18.1	22.54	19.13	16.1	20.12	17.61	17.09	28.59	20.66	20.57	16.03	18.57	21.6	17.07	18.54	24.08	21.6	19.09	32.11	23.61	22.6	21.14	18.59	17.6	20.63	17.6	18.08	17.08	18.65
	2016-01-30	18:59:00	D	23.56	18.6	20.54	17.63	15.1	18.62	17.11	16.58	22.59	20.15	22.58	16.53	17.57	20.6	16.57	17.54	24.08	21.6	18.59	23.61	21.61	25.6	20.14	18.09	17.6	18.63	17.1	17.58	16.58	17.65
	2016-01-30	19:59:00	D	17.55	16.6	18.54	15.12	14.6	17.12	16.61	16.58	19.09	19.15	17.57	14.52	17.07	17.59	16.06	17.04	18.07	18.6	18.09	19.11	20.11	21.1	18.64	17.59	17.1	16.63	16.6	17.07	16.58	16.64
	2016-01-30	20:59:00	N	13.04	15.6	15.03	13.12	13.09	13.11	15.61	15.58	15.59	18.15	14.57	14.02	16.07	14.09	15.06	16.04	13.56	16.09	16.59	16.1	19.11	15.59	16.13	16.59	17.1	13.62	15.6	16.07	15.08	15.64
	2016-01-30	21:59:00	N	10.53	14.59	12.53	12.12	12.59	11.6	14.61	14.58	14.08	17.15	12.56	13.02	14.57	12.58	14.06	15.04	12.56	14.59	15.58	15.6	18.61	13.09	13.63	14.58	16.1	12.62	14.6	15.57	14.08	15.14
	2016-01-30	22:59:00	N	9.03	13.59	11.53	12.12	12.59	11.6	14.11	14.08	14.08	17.15	11.56	12.02	14.07	12.08	13.56	14.54	12.06	14.09	14.58	13.6	18.11	13.59	12.63	14.08	15.6	12.62	14.09	15.07	14.08	15.14
	2016-01-30	23:59:00	N	9.53	13.09	11.03	12.12	12.59	12.1	14.61	14.08	14.59	17.15	11.06	11.02	13.56	11.58	13.56	14.04	11.56	13.59	14.08	13.6	17.61	13.09	12.13	13.58	15.1	12.62	14.09	15.07	14.08	14.64
	2016-01-31	00:59:00	N	9.03	13.09	11.03	12.12	13.09	11.6	14.11	14.08	13.58	16.65	10.56	11.02	13.06	11.08	13.06	14.04	11.06	13.09	14.08	13.6	17.61	12.58	12.13	13.08	15.1	12.62	14.09	14.57	14.08	14.64
	2016-01-31	01:59:00	N	8.53	12.59	10.53	12.62	13.59	12.1	14.11	13.58	13.58	16.65	10.56	11.02	13.06	11.08	13.06	13.54	10.56	12.58	13.58	12.1	17.11	11.58	11.12	12.58	14.59	12.12	13.59	14.57	13.57	14.64
	2016-01-31	02:59:00	N	8.03	12.59	9.52	12.62	13.59	12.1	14.11	14.08	13.08	16.65	10.56	10.52	12.56	11.08	12.55	13.54	10.06	12.08	13.58	12.1	16.6	11.08	10.62	12.08	14.09	12.62	13.59	14.57	14.08	14.64
	2016-01-31	03:59:00	N	6.52	12.09	9.02	12.12	12.09	11.1	13.61	13.58	12.58	16.15	10.06	10.52	12.56	10.58	12.55	13.04	9.56	11.58	13.08	11.59	16.6	11.08	10.12	11.58	13.59	12.12	13.59	14.57	13.57	14.64
	2016-01-31	04:59:00	N	6.52	11.09	8.52	12.12	12.59	11.1	14.11	13.58	13.08	16.15	10.06	10.52	12.56	10.08	12.05	13.04	9.56	11.08	12.57	12.1	16.1	10.58	9.62	11.08	13.59	11.62	13.59	14.07	13.57	14.64
	2016-01-31	05:59:00	N	6.02	11.59	9.02	11.61	12.09	10.6	13.61	13.08	12.08	15.65	9.55	10.01	12.06	10.08	12.05	12.53	8.55	10.58	12.57	11.09	16.1	11.08	9.12	11.08	13.09	11.62	13.09	14.07	13.57	14.14
	2016-01-31	06:59:00	N	6.52	11.09	8.52	11.61	11.59	10.6	13.1	13.08	12.08	15.65	9.05	9.51	12.06	9.07	11.55	12.53	9.05	10.58	12.07	11.09	16.1	10.58	9.12	10.57	13.09	11.12	13.09	14.07	13.57	14.14
	2016-01-31	07:59:00	D	10.53	11.59	13.03	13.62	12.59	12.61	13.61	13.08	13.58	15.65	10.06	9.51	12.06	10.58	11.55	12.53	10.06	11.08	12.07	14.1	16.1	11.58	10.62	12.08	13.09	12.12	13.09	14.07	14.58	14.64
	2016-01-31	08:59:00	D	18.55	14.09	17.04	19.63	16.1	17.62	15.61	14.58	15.09	16.15	12.56	10.52	12.56	14.09	13.06	13.54	14.07	13.59	13.08	17.61	17.11	17.59	17.14	13.58	14.59	16.13	15.1	15.07	17.08	15.64
	2016-01-31	09:59:00	D	28.56	16.1	21.04	28.63	17.6	21.12	16.61	15.58	16.59	16.65	17.07	13.52	14.57	16.09	14.56	15.04	16.57	15.59	14.58	19.61	17.61	20.6	21.14	15.58	16.1	17.13	15.6	17.07	19.59	16.64
	2016-01-31	10:59:00	D	33.05	18.1	22.54	25.13	20.1	21.62	18.11	17.09	20.09	17.65	20.07	14.52	15.57	19.6	16.06	16.54	20.57	17.09	16.08	20.61	18.11	20.1	23.64	16.59	17.1	20.13	16.6	18.08	19.59	21.15
	2016-01-31	11:59:00	D	27.06	18.1	23.54	28.63	20.6	22.62	19.11	18.09	23.1	18.65	21.07	15.02	18.07	21.6	17.57	17.04	21.07	18.6	17.09	22.61	19.61	22.1	24.14	17.59	18.1	23.13	18.1	19.58	20.59	26.15
	2016-01-31	12:59:00	D	27.56	19.1	24.54	31.13	20.6	25.62	18.61	18.59	26.1	20.66	24.08	15.02	19.07	26.1	18.57	18.54	25.58	20.1	25.1	23.11	19.61	22.6	30.64	18.09	18.1	25.63	19.6	26.58	23.09	25.15
	2016-01-31	13:59:00	D	32.55	20.1	26.04	28.13	20.1	24.62	19.61	19.09	28.1	22.66	24.58	15.53	18.57	27.6	19.07	20.55	24.58	22.1	23.1	25.11	20.11	26.1	27.14	18.59	19.1	26.63	21.61	25.58	21.59	24.65
	2016-01-31	14:59:00	D	27.06	20.1	25.04	22.63	19.6	20.62	19.61	18.59	26.6	23.66	23.08	16.53	20.57	28.6	18.57	21.05	27.58	21.6	22.09	24.61	20.11	23.1	23.64	19.59	19.6	30.13	20.61	22.08	21.09	23.15
	2016-01-31	15:59:00	D	27.06	20.1	25.54	22.13	20.1	20.62	20.11	18.09	27.6	23.16	26.08	18.03	20.57	24.1	18.57	22.05	23.58	22.6	21.59	28.11	21.11	22.6	24.14	20.09	19.6	30.13	20.1	20.58	20.09	22.15
	2016-01-31	16:59:00	D	27.56	20.1	28.04	21.63	19.6	21.12	19.61	18.09	28.59	22.16	21.07	18.03	19.57	22.6	18.57	20.05	22.58	22.6	20.59	34.6	24.11	21.6	23.14	20.09	19.6	22.63	20.1	20.58	20.09	21.15
	2016-01-31	17:59:00	D	27.56	20.1	24.04	20.13	18.6	20.12	19.61	18.09	29.59	22.66	21.07	18.53	19.07	22.1	18.57	19.55	22.08	22.6	19.59	23.11	21.61	21.1	22.64	20.09	19.1	20.63	19.1	19.58	18.58	19.65
	2016-01-31	18:59:00	D	23.56	20.6	21.54	19.13	18.6	18.12	18.61	17.59	22.59	21.66	19.07	18.03	18.57	19.1	17.57	18.54	19.57	20.6	19.09	23.61	21.11	24.6	21.64	19.59	19.1	19.63	18.6	18.58	18.08	18.65
	2016-01-31	19:59:00	D	18.55	19.1	19.04	17.63	17.6	17.12	18.11	17.59	20.09	20.15	18.07	17.03	17.57	18.1	17.07	18.04	17.57	18.6	18.59	20.11	20.61	22.1	19.64	19.59	18.6	17.13	17.6	18.08	17.08	18.15
	2016-01-31	20:59:00	N	15.55	18.1	17.54	16.63	17.1	16.62	17.61	17.09	18.09	19.65	16.57	16.03	17.07	16.59	16.57	17.04	16.57	18.1	17.59	18.11	19.61	18.09	18.64	18.59	18.1	15.62	16.6	17.07	16.58	17.65
	2016-01-31	21:59:00	N	15.05	17.1	17.04	16.63	16.6	16.62	17.11	16.58	18.09	19.15	16.57	16.03	16.57	16.59	16.57	17.04	16.57	17.59	17.09	18.11	19.11	18.09	17.14	18.09	17.6	15.62	16.6	17.07	16.58	17.65
	2016-01-31	22:59:00	N	13.54	16.6	16.03	16.63	16.6	16.62	17.11	16.58	17.59	19.15	16.07	15.53	16.57	16.59	16.57	16.54	16.57	17.59	17.09	17.61	19.11	17.09	18.64	18.59	18.1	15.62	16.1	16.57	16.08	17.14
	2016-01-31	23:59:00	N	13.04	16.1	16.53	16.13	16.6	16.11	17.11	16.58	17.09	18.65	15.57	15.53	16.07	15.59	16.06	16.54	15.07	17.09	16.59	17.61	19.11	15.59	17.14	17.59	17.6	15.12	16.1	16.57	16.08	17.14
	2016-02-01	00:59:00	N	12.54	15.6	14.53	15.62	16.6	15.61	16.61	16.58	16.59	18.65	15.57	15.53	16.07	14.59	15.56	16.04	14.57	16.59	16.08	16.6	19.11	14.59	15.63	16.59	17.1	14.62	16.1	16.07	15.58	16.64
	2016-02-01	01:59:00	N	14.04	15.6	15.53	14.62	14.6	14.11	16.11	16.08	16.09	18.15	14.57	14.52	15.57	14.59	15.56	16.04	15.07	16.59	16.08	16.6	18.61	14.09	16.13	17.09	17.1	14.12	15.6	16.07	15.58	16.14
	2016-02-01	02:59:00	N	12.04	15.6	14.03	15.62	16.1	15.61	16.61	16.08	16.59	18.15	15.07	14.52	15.57	15.59	16.06	16.04	15.57	16.59	16.08	15.1	18.61	13.59	15.13	16.09	16.6	14.62	15.6	16.07	15.58	16.14
	2016-02-01	03:59:00	N	11.04	14.59	13.53	15.12	15.6	15.11	16.11	16.08	16.09	18.15	14.07	14.52	15.07	14.59	15.56	16.04	14.57	16.09	16.08	15.6	18.11	15.59	14.13	15.08	16.1	14.12	15.1	15.57	15.08	16.14
	2016-02-01	04:59:00	N	14.04	15.1	15.03	15.62	16.1	15.61	16.61	16.08	16.59	18.15	14.57	14.02	15.57	15.59	16.06	16.04	15.57	16.59	16.08	17.11	18.61	17.09	15.13	16.09	16.1	14.62	15.6	16.07	15.58	16.14
	2016-02-01	05:59:00	N	12.04	15.1	14.03	16.13	16.1	15.61	16.61	16.08	17.09	18.15	15.57	15.02	15.57	15.59	16.06	16.04	15.57	16.59	16.08	17.11	18.61	16.59	15.13	16.09	16.1	14.62	15.6	16.07	15.08	16.14
	2016-02-01	06:59:00	N	12.04	15.1	13.53	15.62	16.1	15.61	16.11	16.08	16.59	18.15	15.57	15.02	15.57	15.59	16.06	16.04	15.57	16.59	16.08	15.6	18.61	15.59	13.63	15.08	16.1	14.12	15.1	16.07	15.08	16.14
	2016-02-01	07:59:00	D	16.05	15.6	16.53	17.13	16.1	17.12	16.61	16.08	17.59	18.15	14.57	14.52	15.57	15.09	16.06	16.04	15.07	16.59	16.08	17.61	18.61	17.09	15.63	15.58	16.1	14.62	15.1	15.57	16.08	16.64
	2016-02-01	08:59:00	D	19.05	17.1	19.04	22.63	18.6	20.12	17.61	16.58	17.59	18.15	16.57	15.02	16.07	17.09	16.06	16.04	16.57	17.09	16.08	20.11	19.11	20.1	19.14	16.59	17.1	19.13	17.1	17.07	18.58	17.65
	2016-02-01	09:59:00	D	29.06	18.6	22.54	31.13	21.1	22.62	18.61	17.59	19.09	18.65	19.57	16.03	17.07	18.6	16.57	17.04	19.57	18.1	17.09	21.61	19.61	24.6	20.64	17.59	17.6	20.13	17.6	18.58	22.59	18.65
	2016-02-01	10:59:00	D	36.05	20.1	24.54	28.13	23.61	23.12	20.11	19.09	22.09	19.65	25.08	17.53	19.07	23.6	18.57	18.04	25.58	20.1	19.09	23.61	20.11	24.6	26.64	18.59	19.1	24.13	20.1	21.08	24.09	24.65
	2016-02-01	11:59:00	D	31.55	20.6	27.04	31.13	24.61	26.12	21.61	20.09	25.1	20.66	25.58	18.03	22.08	25.6	19.57	19.05	26.08	21.6	20.09	27.11	21.11	28.1	27.14	19.59	20.1	23.63	20.1	21.58	23.59	26.65
	2016-02-01	12:59:00	D	31.55	22.1	29.54	31.13	24.11	25.12	22.11	20.09	27.6	22.66	28.58	18.03	22.08	28.6	21.57	21.05	28.58	23.6	27.6	26.11	21.11	29.1	32.64	20.09	21.1	28.13	22.61	29.58	26.09	27.65
	2016-02-01	13:59:00	D	39.04	24.1	31.54	28.63	24.11	26.12	22.11	21.59	27.6	24.16	28.08	18.03	22.08	31.1	22.07	22.55	28.58	24.6	27.6	28.11	22.11	31.59	29.64	20.09	22.1	29.63	26.61	26.58	25.09	26.15
	2016-02-01	14:59:00	D	36.05	24.6	31.04	27.63	24.11	25.62	22.61	20.59	27.6	25.16	28.08	20.03	23.58	31.6	21.57	23.05	32.57	25.6	26.1	28.61	22.11	31.59	29.64	21.09	23.1	37.12	25.61	25.08	25.09	25.65
	2016-02-01	15:59:00	D	33.55	24.1	31.04	24.63	24.11	23.62	22.11	20.09	28.1	25.66	31.07	22.53	23.58	30.1	21.57	25.55	31.57	27.1	26.1	32.61	23.11	26.6	29.14	21.59	22.6	37.12	24.61	23.58	25.59	25.65
	2016-02-01	16:59:00	D	32.55	24.1	36.03	23.13	23.61	25.62	22.11	20.09	29.59	24.66	28.08	20.53	22.08	28.6	21.57	23.05	29.08	28.1	24.1	40.59	26.11	26.1	28.64	22.09	22.6	27.13	23.61	22.58	25.09	24.15
	2016-02-01	17:59:00	D	33.55	24.6	29.54	21.13	21.1	22.62	21.61	20.09	28.59	24.66	25.08	22.03	22.58	26.6	21.07	22.55	29.57	28.1	23.1	36.1	26.61	27.6	26.64	22.09	22.1	25.13	22.61	21.58	23.09	22.65
	2016-02-01	18:59:00	D	28.56	23.6	26.04	20.13	20.1	21.12	20.61	19.59	25.1	23.66	27.58	21.53	21.57	25.1	20.57	21.55	28.08	27.6	22.59	28.11	24.11	30.1	24.64	21.59	21.6	23.13	21.61	21.08	22.09	21.15
	2016-02-01	19:59:00	D	23.06	22.1	23.04	18.13	19.1	18.12	19.61	18.59	20.59	21.66	20.07	19.03	20.07	19.6	19.07	20.05	20.57	22.6	21.09	22.61	22.61	25.6	22.64	21.09	21.1	18.63	19.6	19.08	19.59	20.15
	2016-02-01	20:59:00	N	17.55	20.1	20.04	17.13	18.6	17.12	18.61	18.09	18.59	20.66	18.07	17.53	18.57	17.59	18.07	18.54	17.57	20.1	19.09	19.61	21.61	18.59	20.64	20.09	20.1	17.63	18.1	18.08	17.58	19.15
	2016-02-01	21:59:00	N	15.55	18.6	18.04	17.63	17.6	17.12	18.11	17.59	18.59	20.15	17.07	16.53	17.57	17.59	17.07	18.04	17.57	19.1	18.59	19.11	21.11	17.59	19.14	19.09	19.6	18.63	18.1	17.58	18.08	18.15
	2016-02-01	22:59:00	N	15.55	18.6	18.04	17.63	17.6	17.62	17.61	17.09	18.59	20.15	17.07	16.53	17.57	17.59	17.07	17.54	18.07	19.1	18.09	19.11	20.61	18.09	18.14	18.59	19.1	18.63	18.1	17.58	19.09	18.15
	2016-02-01	23:59:00	N	16.05	18.1	18.04	18.13	17.6	17.62	17.61	17.09	18.59	20.15	17.57	16.53	17.57	18.1	17.07	17.54	18.07	19.1	18.09	18.61	20.61	19.09	18.14	18.59	18.6	19.13	18.6	17.58	19.09	18.15
	2016-02-02	1900-01-02 00:59:00	N	16.55	18.6	18.54	18.13	18.1	18.12	18.11	17.09	19.09	19.65	18.57	16.53	17.57	18.6	17.57	17.54	18.57	19.1	18.09	19.11	20.11	19.09	18.64	19.09	18.6	19.63	18.6	18.08	19.59	18.15
	2016-02-02	1900-01-02 01:59:00	N	17.55	18.6	19.04	18.13	18.1	17.62	18.11	17.59	18.59	19.65	18.57	17.03	17.57	18.1	17.57	18.04	18.57	19.6	18.09	19.61	20.11	18.59	19.14	19.09	18.6	18.63	18.6	18.08	19.59	18.15
	2016-02-02	1900-01-02 02:59:00	N	17.55	18.6	19.04	18.13	18.6	18.12	18.61	17.59	19.09	19.65	18.57	17.03	17.57	18.1	17.57	18.04	18.57	19.1	18.09	19.61	20.11	19.59	19.14	19.09	18.6	19.13	18.6	18.08	19.09	18.15
	2016-02-02	1900-01-02 03:59:00	N	17.55	18.6	18.54	17.13	18.1	17.12	18.11	17.59	18.59	19.65	17.57	17.53	17.57	17.09	17.57	17.54	17.57	19.1	18.09	19.61	20.11	18.59	19.14	19.59	18.6	20.13	18.6	17.58	20.09	17.65
	2016-02-02	1900-01-02 04:59:00	N	17.55	18.6	18.54	17.63	18.1	17.12	18.11	17.59	18.09	19.65	17.57	17.53	17.57	18.1	17.57	18.04	18.57	19.1	18.09	19.61	20.11	19.09	19.14	19.09	18.6	20.63	19.1	18.08	20.09	18.15
	2016-02-02	1900-01-02 05:59:00	N	17.05	18.6	18.54	18.13	18.1	17.12	18.11	17.59	18.59	19.65	18.07	17.53	17.57	19.1	17.57	18.04	19.07	19.1	18.09	19.11	20.11	19.09	18.64	19.09	18.6	21.13	19.6	18.58	20.59	18.15
	2016-02-02	1900-01-02 06:59:00	N	17.55	18.6	19.04	18.13	18.6	17.12	18.11	17.59	18.59	19.65	18.07	17.53	17.57	19.6	17.57	18.04	19.57	19.1	18.09	20.61	20.11	19.59	19.14	19.09	18.6	21.63	19.6	18.58	20.59	18.15
	2016-02-02	1900-01-02 07:59:00	D	18.55	19.1	19.54	17.63	18.1	17.62	18.11	17.59	18.59	19.65	18.07	17.53	18.07	18.1	17.57	18.04	18.07	19.1	18.09	21.11	20.61	19.59	20.14	19.09	18.6	17.63	18.6	18.08	21.09	18.15
	2016-02-02	1900-01-02 08:59:00	D	17.05	18.1	18.04	17.13	17.1	17.12	18.11	17.59	18.09	19.15	17.07	17.03	17.07	17.09	17.07	17.04	17.07	18.1	17.09	18.11	19.11	18.09	18.64	19.59	18.6	16.63	17.6	16.57	18.08	17.14
	2016-02-02	1900-01-02 09:59:00	D	18.05	18.1	18.54	17.13	17.1	17.12	17.11	17.09	17.59	18.65	17.07	17.03	17.07	17.09	16.57	17.04	17.07	17.59	16.59	18.11	19.11	18.09	18.14	19.09	18.1	16.63	17.1	16.57	16.58	16.64
	2016-02-02	1900-01-02 10:59:00	D	17.55	18.1	18.04	18.13	17.6	18.12	17.61	17.59	18.59	18.65	18.07	17.53	17.57	17.59	17.07	17.54	17.57	18.1	17.59	18.11	18.61	18.59	18.14	19.09	18.1	17.63	17.6	17.58	17.58	17.14
	2016-02-02	1900-01-02 11:59:00	D	18.05	18.6	18.54	17.63	17.6	17.62	18.11	18.09	18.59	19.15	18.57	18.03	18.07	18.1	17.57	18.04	18.57	18.6	18.59	19.11	19.11	19.09	19.14	19.09	18.1	17.63	17.6	18.08	17.58	18.15
	2016-02-02	1900-01-02 12:59:00	D	18.55	18.6	18.54	17.63	17.6	17.62	18.11	18.09	19.09	19.15	19.57	18.53	18.57	18.6	17.57	18.04	19.07	19.1	18.59	20.11	19.61	19.59	19.14	19.59	18.6	18.63	18.1	18.58	18.08	18.65
	2016-02-02	1900-01-02 13:59:00	D	18.55	18.6	18.54	18.13	18.1	17.62	18.11	18.09	18.59	19.15	19.07	19.03	18.57	18.6	18.57	18.54	19.07	19.6	19.59	18.61	19.61	20.6	18.64	19.09	18.6	17.63	17.6	18.58	17.58	18.65
	2016-02-02	1900-01-02 14:59:00	D	19.05	19.1	18.54	17.13	17.6	16.62	17.61	18.09	18.09	19.15	18.07	18.03	18.57	18.1	18.07	18.54	18.07	18.6	19.09	19.61	19.61	19.09	19.14	19.59	18.6	16.63	17.1	18.08	17.08	18.15
	2016-02-02	1900-01-02 15:59:00	D	20.05	19.6	19.54	16.63	16.6	16.62	17.11	17.09	17.59	18.65	16.57	17.03	17.57	16.59	17.07	17.54	16.57	17.59	18.09	19.61	20.11	18.09	19.64	20.09	19.1	16.13	16.6	17.58	16.08	17.65
	2016-02-02	16:59:00	D	18.05	19.6	18.54	16.63	16.6	16.11	16.61	17.09	17.59	18.65	16.57	16.53	17.07	16.59	16.57	17.54	16.57	17.09	17.59	18.61	19.61	18.59	18.64	19.09	18.6	16.13	16.6	17.58	16.08	17.65
	2016-02-02	17:59:00	D	17.05	18.1	17.54	16.63	16.6	16.11	16.61	17.09	17.59	18.65	16.57	16.53	17.07	17.09	17.07	17.54	16.57	17.59	17.59	19.11	19.61	18.59	18.14	18.59	18.1	16.13	16.6	17.58	16.08	17.65
	2016-02-02	18:59:00	D	17.05	18.1	17.54	16.63	16.6	16.11	16.61	17.09	17.09	18.65	16.57	16.53	17.07	16.59	17.07	17.04	16.57	17.09	17.59	18.11	19.61	18.09	18.14	18.59	18.1	16.13	16.6	17.07	16.08	17.65
	2016-02-02	19:59:00	D	17.55	18.1	18.04	16.63	16.6	16.62	17.11	17.09	17.09	18.15	16.57	16.53	17.07	16.59	16.57	17.04	16.57	17.09	17.09	18.11	19.61	18.09	18.14	18.59	18.1	15.62	16.6	17.07	16.08	17.65
	2016-02-02	20:59:00	N	17.05	18.1	17.54	16.13	16.6	16.11	17.11	17.09	17.09	18.15	16.07	16.03	17.07	16.09	17.07	17.04	16.07	17.09	17.09	17.61	19.11	18.59	18.14	18.59	18.1	15.62	16.6	17.07	16.08	17.14
	2016-02-02	21:59:00	N	17.05	18.1	17.54	15.12	15.6	15.11	16.61	16.58	16.09	17.65	15.07	15.53	16.07	15.09	16.57	16.54	15.07	16.09	16.59	17.61	19.11	17.09	18.14	18.59	18.1	14.62	15.6	16.57	15.08	17.14
	2016-02-02	22:59:00	N	16.05	17.6	16.53	14.12	14.6	14.11	15.61	16.08	15.09	17.15	14.07	14.52	15.57	14.09	15.56	15.04	14.07	15.09	16.08	16.6	18.61	16.09	17.14	18.09	17.6	13.62	15.1	16.07	14.08	16.64
	2016-02-02	23:59:00	N	15.05	17.1	15.53	14.12	14.1	14.11	15.61	16.08	15.09	17.15	14.07	14.02	15.57	13.59	15.06	15.04	13.56	14.59	15.58	15.6	18.61	16.09	16.13	17.09	17.1	13.62	15.1	16.07	13.57	16.14
	2016-02-03	00:59:00	N	14.04	16.6	15.03	14.12	14.1	13.61	15.11	15.58	14.59	17.15	13.56	14.02	15.07	13.59	15.06	15.04	13.56	14.59	15.58	15.6	18.11	17.09	15.63	16.59	16.6	13.62	14.6	15.57	13.57	15.64
	2016-02-03	01:59:00	N	14.04	16.6	15.53	14.12	14.1	14.11	15.11	15.58	14.59	17.15	13.56	14.02	15.07	13.59	14.56	15.04	14.07	14.59	15.08	16.1	18.11	17.09	15.63	16.59	16.6	13.62	14.6	15.57	13.57	15.64
	2016-02-03	02:59:00	N	14.04	16.6	15.53	14.62	14.6	14.61	15.11	15.58	15.09	17.15	14.07	14.02	15.07	14.09	14.56	15.04	14.57	14.59	15.08	16.1	18.11	17.09	15.63	16.09	16.6	14.12	14.6	15.57	14.08	15.64
	2016-02-03	03:59:00	N	14.04	16.6	15.53	14.12	14.1	14.11	15.11	15.58	15.09	17.15	13.56	14.02	15.07	13.59	14.56	15.04	14.07	14.59	15.08	16.1	17.61	17.09	15.63	16.09	16.6	13.62	14.6	15.57	13.57	15.64
	2016-02-03	04:59:00	N	13.54	16.6	15.03	14.62	14.6	14.61	15.11	15.58	15.09	17.15	14.07	14.52	15.07	14.09	15.06	15.04	14.57	15.09	15.08	16.1	17.61	17.09	15.13	16.09	16.6	14.12	14.6	15.57	14.08	15.64
	2016-02-03	05:59:00	N	12.54	16.1	14.03	14.62	14.6	14.61	15.11	15.58	15.09	17.15	14.07	14.52	15.07	14.09	15.06	15.54	14.57	15.09	15.08	16.1	17.61	16.59	15.13	16.09	16.1	14.12	14.6	15.57	14.08	15.64
	2016-02-03	06:59:00	N	14.04	16.1	15.53	14.62	14.1	14.61	15.11	15.58	15.09	17.15	14.07	14.52	15.07	14.09	15.06	15.54	14.07	14.59	15.08	16.1	18.11	17.09	16.13	16.59	16.1	14.12	14.6	15.57	13.57	15.64
	2016-02-03	07:59:00	D	15.55	16.6	16.53	16.13	14.6	15.61	15.11	15.58	15.59	17.15	14.57	14.52	15.07	14.59	15.06	15.54	14.57	15.09	15.58	16.6	18.11	17.59	16.64	16.59	16.6	14.12	14.6	15.57	14.08	15.64
	2016-02-03	08:59:00	D	18.05	17.1	17.04	14.62	14.6	14.61	15.11	15.58	15.59	17.15	14.57	14.52	15.57	14.59	15.06	15.54	14.57	15.09	15.58	18.11	18.11	18.59	17.14	17.09	16.6	13.62	14.6	15.57	13.57	15.64
	2016-02-03	09:59:00	D	19.55	17.1	18.54	20.63	15.6	16.62	15.11	16.08	17.59	17.65	15.57	14.52	16.07	16.09	15.56	16.04	16.07	16.09	16.08	17.11	18.11	22.6	18.64	17.09	16.6	16.13	15.1	17.07	15.08	16.14
	2016-02-03	10:59:00	D	18.05	17.6	18.04	21.63	17.1	18.12	15.61	16.08	19.09	17.65	18.57	15.02	16.57	16.09	16.57	16.54	16.07	15.59	16.59	20.11	18.61	19.59	19.64	17.59	17.1	16.63	15.6	17.07	15.58	17.14
	2016-02-03	11:59:00	D	20.05	17.6	19.04	19.63	16.1	17.12	15.61	16.58	20.09	18.15	17.07	15.02	16.57	18.1	16.06	16.54	18.07	16.59	17.09	22.11	19.11	22.1	19.14	17.59	17.1	17.13	16.1	18.58	15.58	19.15
	2016-02-03	12:59:00	D	21.05	18.1	19.04	19.63	15.6	18.12	15.61	16.08	20.09	18.15	18.07	15.53	17.07	18.1	16.57	17.54	18.57	16.59	17.59	19.61	19.11	21.6	19.64	18.09	17.1	18.13	16.1	19.08	15.58	19.15
	2016-02-03	13:59:00	D	20.55	18.1	19.04	20.13	17.1	17.62	16.11	17.09	22.09	19.15	20.07	15.53	17.57	20.1	18.07	19.05	20.07	18.1	19.59	23.61	19.61	25.1	20.64	18.09	17.6	17.63	16.6	19.58	15.58	19.65
	2016-02-03	14:59:00	D	23.56	18.6	21.54	19.13	15.6	18.12	15.61	16.58	22.09	18.65	18.57	16.03	17.57	20.6	17.07	18.54	21.57	17.59	19.09	23.61	19.61	23.1	21.14	18.59	17.6	19.63	16.6	19.08	15.58	19.15
	2016-02-03	15:59:00	D	21.55	18.1	20.54	19.63	16.6	19.12	15.61	16.08	24.1	20.15	23.58	17.03	18.07	20.6	17.07	20.05	20.57	18.1	19.09	27.61	20.11	22.1	19.64	18.59	17.6	22.13	16.1	18.58	14.58	19.15
	2016-02-03	16:59:00	D	21.55	18.1	20.54	18.13	15.6	19.12	16.11	16.58	22.59	19.15	18.07	16.03	17.57	19.1	16.57	18.54	19.57	18.1	18.59	33.11	22.11	21.1	20.64	18.59	17.6	18.63	16.6	18.08	14.08	18.15
	2016-02-03	17:59:00	D	21.55	18.1	19.04	17.63	14.6	17.62	15.61	16.58	25.6	19.65	18.57	16.53	17.07	18.6	16.06	17.54	19.57	18.1	18.09	27.11	22.11	21.6	20.14	18.09	17.1	16.63	15.6	17.07	13.57	17.14
	2016-02-03	18:59:00	D	18.05	17.6	18.04	16.63	14.6	17.12	15.11	16.08	19.59	18.65	17.07	15.53	16.57	17.59	15.56	17.04	18.57	17.59	17.59	19.61	20.61	21.1	19.14	17.59	17.1	16.13	15.1	16.57	14.08	16.64
	2016-02-03	19:59:00	D	16.05	16.6	17.04	16.13	14.1	16.11	15.11	15.58	17.59	18.15	15.57	15.02	16.07	15.59	14.56	16.04	15.57	15.59	16.59	18.11	19.61	18.09	18.14	17.59	17.1	15.12	15.1	16.57	14.08	16.14
	2016-02-03	20:59:00	N	15.05	16.1	16.53	15.62	13.59	15.61	14.11	15.58	16.59	17.65	15.07	14.52	15.57	14.59	14.06	15.54	15.07	14.59	16.08	17.11	18.61	17.59	17.64	17.09	16.6	14.62	14.6	15.57	13.07	15.64
	2016-02-03	21:59:00	N	15.55	15.6	16.53	15.62	14.6	15.61	15.11	15.58	16.59	17.65	15.57	14.52	15.57	15.09	14.56	15.54	15.07	15.09	15.58	17.11	18.61	17.59	17.14	17.09	16.6	14.12	14.6	15.57	14.08	15.64
	2016-02-03	22:59:00	N	15.55	15.6	16.53	15.62	13.59	15.61	14.11	15.08	16.59	17.65	15.07	14.52	15.07	15.09	14.06	15.04	15.07	15.09	15.58	17.11	18.11	17.59	17.14	17.09	16.6	14.62	14.09	15.57	13.07	15.14
	2016-02-03	23:59:00	N	15.05	15.1	16.53	15.12	13.09	15.11	13.61	15.08	16.09	17.15	14.57	14.02	15.07	14.59	13.56	15.04	14.57	14.59	15.08	16.6	18.11	17.09	17.14	16.59	16.1	14.12	14.09	15.07	13.07	15.14
	2016-02-04	00:59:00	N	15.55	15.1	16.53	14.62	13.09	15.11	13.61	14.58	16.09	17.15	14.57	13.52	14.57	14.59	13.56	15.04	14.57	14.09	15.08	16.6	18.11	17.09	17.14	16.59	16.1	14.12	14.09	15.07	13.07	15.14
	2016-02-04	01:59:00	N	15.55	15.1	16.03	15.12	13.09	15.11	13.61	14.58	16.09	16.65	14.57	13.52	14.57	14.59	13.56	14.54	14.57	14.09	15.08	16.6	18.11	17.09	16.64	16.59	16.1	14.12	13.59	15.07	13.07	14.64
	2016-02-04	02:59:00	N	15.05	15.1	16.03	14.62	13.09	15.11	13.61	14.58	16.09	16.65	14.57	13.52	14.57	14.59	13.56	14.54	14.57	14.59	15.08	16.6	17.61	17.09	16.64	16.59	16.1	14.12	13.59	15.07	13.07	14.64
	2016-02-04	03:59:00	N	15.05	15.1	16.03	14.62	13.09	14.61	13.61	14.58	15.59	16.65	14.07	13.52	14.57	14.09	13.56	14.54	14.57	14.59	15.08	16.6	17.61	16.59	16.64	16.59	16.1	13.62	13.59	14.57	13.07	14.64
	2016-02-04	04:59:00	N	15.05	15.1	16.03	14.62	13.09	14.61	13.61	14.58	15.59	16.65	14.57	13.52	14.57	14.09	13.06	14.54	14.07	14.09	15.08	16.1	17.61	16.59	16.64	16.59	16.1	13.62	13.59	14.57	13.07	14.64
	2016-02-04	05:59:00	N	14.54	15.1	15.53	14.62	13.09	14.61	13.61	14.58	15.59	16.65	14.07	13.02	14.07	14.09	13.56	14.54	14.07	14.09	14.58	16.1	17.61	16.59	16.13	16.59	16.1	13.62	13.59	14.57	13.07	14.64
	2016-02-04	06:59:00	N	14.54	15.1	15.53	14.62	13.09	15.11	13.61	14.58	15.59	16.15	14.07	13.02	14.07	14.09	13.06	14.54	14.07	14.09	14.58	16.1	17.61	16.59	16.13	16.59	16.1	13.62	13.59	14.57	13.57	14.64
	2016-02-04	07:59:00	D	15.55	15.1	16.03	15.12	13.09	15.11	13.61	14.58	16.09	16.65	14.57	13.02	14.57	14.59	13.56	14.54	14.57	14.59	14.58	16.6	17.61	17.09	16.64	16.59	16.1	14.12	13.59	14.57	13.57	14.64
	2016-02-04	08:59:00	D	17.05	15.6	17.04	15.62	14.1	15.61	14.11	14.58	17.09	16.65	16.07	13.52	15.07	15.09	13.56	14.54	15.57	15.09	15.08	18.11	17.61	18.09	17.64	17.09	16.1	15.12	14.09	15.57	14.08	14.64
	2016-02-04	09:59:00	D	20.05	16.1	18.54	17.13	14.6	16.62	14.61	15.08	17.59	16.65	17.07	13.52	15.57	15.59	14.06	15.04	16.07	15.59	15.58	19.61	18.11	19.59	18.14	17.59	16.1	15.62	14.09	16.07	14.58	15.64
	2016-02-04	10:59:00	D	22.06	16.6	19.04	18.13	15.6	16.62	15.11	15.58	19.09	17.15	18.07	14.02	16.07	17.59	14.56	15.54	18.57	17.09	16.59	21.61	18.61	19.59	20.14	17.59	16.6	16.63	15.1	17.07	15.58	16.64
	2016-02-04	11:59:00	D	21.05	17.1	19.54	18.63	16.1	17.62	15.61	16.08	20.09	17.65	19.07	14.52	16.57	18.1	15.06	16.04	18.57	17.09	17.09	22.61	18.61	21.1	20.14	18.09	17.1	18.63	15.6	18.58	16.08	18.15
	2016-02-04	12:59:00	D	24.56	18.1	21.54	21.63	17.1	18.62	16.11	16.08	22.09	18.15	20.07	15.02	17.57	21.1	16.06	17.04	21.57	19.1	19.09	23.61	19.11	21.1	21.64	18.09	17.6	20.63	16.6	22.58	17.58	19.65
	2016-02-04	13:59:00	D	26.56	19.1	21.54	21.63	18.6	19.12	16.61	17.09	24.6	19.15	22.08	15.02	18.07	22.1	17.07	18.04	22.58	20.6	20.09	25.61	19.61	21.1	21.14	18.59	17.6	21.13	17.6	21.58	17.08	19.15
	2016-02-04	14:59:00	D	24.06	18.6	21.54	20.63	18.1	19.12	16.61	16.58	24.1	19.65	21.57	16.03	18.57	21.6	16.57	18.04	23.08	20.6	20.09	24.61	19.61	23.6	22.14	18.59	18.1	20.63	17.1	20.58	17.08	19.65
	2016-02-04	15:59:00	D	23.56	18.6	21.54	18.13	17.1	17.62	16.61	16.58	22.09	19.15	19.07	15.53	17.57	21.6	16.57	18.04	23.58	21.1	19.59	27.61	20.11	21.6	21.14	19.09	18.1	20.13	17.1	19.58	16.58	18.65
	2016-02-04	16:59:00	D	23.06	18.6	23.04	18.63	17.1	17.62	16.11	16.08	20.59	18.65	20.07	16.03	17.57	19.1	16.06	17.54	19.57	19.6	19.09	34.11	22.61	21.6	21.14	19.09	17.6	18.63	16.1	18.08	15.58	17.65
	2016-02-04	17:59:00	D	24.56	19.1	21.04	17.13	16.6	16.62	15.61	16.08	22.59	18.65	18.57	16.53	17.07	18.1	15.56	17.04	18.57	18.6	18.09	29.61	22.61	21.6	19.64	19.09	17.6	16.63	15.6	17.07	15.08	16.64
	2016-02-04	18:59:00	D	20.55	18.6	18.54	17.13	16.1	16.62	15.11	15.58	19.09	18.15	19.07	16.03	17.07	16.59	15.06	16.54	16.57	17.09	17.09	23.11	21.11	20.6	18.64	18.59	17.6	15.62	15.1	16.57	14.58	15.64
	2016-02-04	19:59:00	D	16.55	17.1	17.04	15.62	15.6	15.61	15.11	15.58	17.59	17.65	16.07	15.02	16.07	15.59	14.56	16.04	15.57	16.09	16.59	18.61	19.61	19.09	17.64	18.09	17.1	14.62	14.6	16.07	14.58	15.64
	2016-02-04	20:59:00	N	14.54	16.6	16.03	15.12	15.1	15.11	14.61	15.58	16.59	17.65	15.57	14.52	15.57	15.09	14.56	15.54	15.07	16.09	16.08	16.6	19.11	16.59	16.64	17.09	16.6	14.12	14.6	15.57	14.08	15.14
	2016-02-04	21:59:00	N	14.04	16.1	16.03	15.12	14.6	15.11	14.61	15.08	16.59	17.15	15.07	14.52	15.07	14.59	14.06	15.54	15.07	15.59	15.58	16.6	18.61	16.59	16.64	17.09	16.6	14.12	14.09	15.57	14.08	15.14
	2016-02-04	22:59:00	N	14.54	16.1	16.03	14.62	14.6	14.61	14.11	15.08	16.09	17.15	14.57	14.02	15.07	14.59	14.06	15.04	14.57	15.09	15.58	16.1	18.11	16.59	16.64	17.09	16.6	13.62	14.09	15.07	13.57	15.14
	2016-02-04	23:59:00	N	15.05	16.1	16.03	14.62	14.1	14.61	14.11	15.08	15.59	16.65	14.57	14.02	15.07	14.59	14.06	15.04	14.57	15.09	15.58	16.1	18.11	16.09	16.64	17.09	16.6	13.62	13.59	15.07	13.57	15.14
	2016-02-05	00:59:00	N	13.54	16.1	15.03	14.12	14.1	14.61	14.11	14.58	15.59	16.65	14.57	14.02	15.07	14.09	14.06	15.04	14.57	15.09	15.58	16.1	18.11	16.59	15.63	16.59	16.6	13.12	13.59	15.07	13.57	14.64
	2016-02-05	01:59:00	N	14.54	16.1	16.03	14.12	14.1	14.61	14.11	14.58	15.59	16.65	14.07	14.02	14.57	14.09	14.06	15.04	14.57	15.09	15.08	16.1	18.11	16.09	16.64	17.09	16.6	13.12	13.59	15.07	13.57	14.64
	2016-02-05	02:59:00	N	14.04	16.1	15.53	14.12	14.1	14.61	14.11	14.58	15.59	16.65	14.07	13.52	14.57	14.09	14.06	15.04	14.07	15.09	15.08	16.1	18.11	16.09	16.13	17.09	16.6	13.12	13.59	15.07	13.57	14.64
	2016-02-05	03:59:00	N	13.54	15.6	14.53	14.12	14.1	14.11	14.11	14.58	15.59	16.65	14.07	13.52	14.57	14.09	13.56	14.54	14.07	15.09	15.08	16.1	18.11	16.09	16.13	16.59	16.1	13.12	13.59	15.07	13.57	14.64
	2016-02-05	04:59:00	N	14.04	15.6	15.03	14.12	14.1	14.11	13.61	14.58	15.09	16.15	14.07	13.52	14.57	13.59	13.56	14.54	14.07	14.59	15.08	15.6	17.61	15.59	15.63	16.59	16.1	13.12	13.09	14.57	13.07	14.64
	2016-02-05	05:59:00	N	13.04	15.1	14.53	14.12	13.59	14.11	13.61	14.08	15.09	16.15	13.56	13.52	14.07	13.59	13.56	14.54	13.56	14.59	15.08	15.6	17.61	15.59	15.63	16.09	16.1	12.62	13.09	14.57	12.57	14.64
	2016-02-05	06:59:00	N	13.54	15.1	14.53	13.62	13.59	14.11	13.61	14.08	15.09	16.15	13.56	13.02	14.07	13.59	13.56	14.54	13.56	14.59	14.58	15.6	17.61	15.59	15.63	16.09	16.1	12.62	13.09	14.57	13.07	14.14
	2016-02-05	07:59:00	D	14.54	15.6	15.03	14.12	13.59	14.11	13.61	14.08	15.09	16.15	14.07	13.02	14.57	13.59	13.56	14.54	14.07	14.59	15.08	16.1	17.61	15.59	15.63	16.59	16.1	13.12	13.59	14.57	13.07	14.64
	2016-02-05	08:59:00	D	16.55	15.6	16.03	14.62	14.1	14.61	14.11	14.58	15.59	16.15	15.07	13.52	14.57	14.09	13.56	14.54	14.57	15.09	15.08	18.11	18.11	16.59	17.14	17.09	16.1	13.62	13.59	15.07	13.57	14.64
	2016-02-05	09:59:00	D	22.56	16.6	19.04	15.62	14.6	15.11	14.61	14.58	16.59	16.15	16.07	14.02	15.07	15.59	14.06	15.04	16.07	16.09	15.58	20.11	18.11	18.09	18.64	17.59	16.6	14.62	14.09	15.57	14.08	15.14
	2016-02-05	10:59:00	D	30.05	18.1	20.04	17.63	16.1	16.11	15.11	15.08	18.09	16.65	17.57	14.02	15.57	17.09	15.06	15.54	18.57	17.09	17.09	20.61	18.61	19.59	22.14	17.59	17.1	16.63	15.1	17.07	14.58	15.64
	2016-02-05	11:59:00	D	27.06	19.1	22.04	20.63	17.6	17.12	16.11	15.58	21.09	17.15	19.07	14.52	16.57	19.6	16.06	16.54	21.07	19.1	18.09	24.61	19.61	21.6	23.14	18.09	17.6	19.13	16.1	19.08	16.08	17.65
	2016-02-05	12:59:00	D	27.06	19.6	23.04	21.13	18.6	19.12	17.11	16.58	21.59	18.15	22.08	15.02	17.57	22.1	17.07	17.54	22.58	20.1	20.59	23.11	19.61	23.1	25.64	18.59	18.1	21.13	17.1	25.08	17.58	20.15
	2016-02-05	13:59:00	D	29.06	20.6	23.54	21.63	19.6	19.12	17.11	17.09	22.59	18.65	22.08	15.53	18.57	24.1	18.57	19.05	23.58	21.6	22.09	24.61	20.61	24.6	23.14	18.59	19.1	21.13	18.6	23.08	17.58	20.65
	2016-02-05	14:59:00	D	26.06	20.6	24.04	21.13	19.6	18.62	17.11	17.09	23.1	19.15	22.08	16.03	19.07	24.1	18.07	19.55	25.58	22.1	22.09	25.11	20.11	23.6	22.64	19.09	19.1	23.63	18.1	21.58	17.08	20.15
	2016-02-05	15:59:00	D	25.06	20.1	25.04	20.63	19.6	18.62	17.11	17.09	26.1	19.65	23.58	17.03	19.57	22.6	18.07	21.05	23.58	22.6	21.09	29.61	21.11	22.1	22.64	19.59	19.1	22.63	17.1	20.08	16.58	19.15
	2016-02-05	16:59:00	D	24.56	20.6	27.04	20.13	20.1	19.12	17.11	17.09	26.6	19.65	21.57	16.03	18.57	22.1	17.57	19.55	23.58	23.6	20.59	37.6	24.11	22.1	22.14	19.59	19.1	19.13	17.1	18.58	16.08	18.15
	2016-02-05	17:59:00	D	26.06	20.6	23.54	18.63	18.1	18.62	17.11	17.09	27.6	20.15	19.07	16.53	18.07	21.1	17.57	19.05	23.58	23.6	19.59	30.61	24.61	24.6	21.14	19.59	18.6	17.63	16.6	17.58	15.58	17.14
	2016-02-05	18:59:00	D	22.56	20.6	20.54	17.13	17.1	17.12	16.61	16.58	21.59	19.65	19.57	17.03	17.57	19.1	17.07	18.04	19.57	22.1	19.09	24.61	22.61	23.6	20.14	19.09	18.1	16.63	16.1	17.07	15.58	16.64
	2016-02-05	19:59:00	D	17.55	18.6	18.54	16.13	16.6	16.62	16.61	16.58	18.59	18.65	16.57	16.03	17.07	16.59	16.57	17.54	16.57	18.6	18.09	19.61	21.11	21.6	19.14	19.09	18.1	15.12	15.6	16.57	15.08	16.14
	2016-02-05	20:59:00	N	15.55	18.1	17.04	15.62	16.1	15.61	16.11	16.08	17.59	18.15	15.57	15.53	16.57	15.59	16.06	16.54	15.57	17.59	17.09	17.61	20.11	17.59	17.64	18.59	17.6	14.62	15.1	16.07	15.08	15.64
	2016-02-05	21:59:00	N	14.54	17.6	16.53	15.62	16.1	15.61	15.61	16.08	17.09	18.15	15.57	15.53	16.07	15.59	15.56	16.54	15.57	17.09	17.09	17.11	19.61	17.09	17.14	18.09	17.6	14.62	15.1	16.07	15.08	15.64
	2016-02-05	22:59:00	N	13.54	17.1	15.53	15.62	16.1	15.61	15.61	16.08	17.09	18.15	15.57	15.53	16.07	15.59	15.56	16.54	15.57	17.09	16.59	17.11	19.11	17.09	16.64	17.59	17.1	14.62	15.1	16.07	15.08	15.64
	2016-02-05	23:59:00	N	11.54	16.1	14.53	15.62	16.1	15.61	15.61	16.08	16.59	17.65	15.57	15.53	16.07	15.09	15.56	16.04	15.07	16.59	16.59	17.11	19.11	17.09	16.13	17.59	17.1	14.12	15.1	16.07	15.08	15.64
	2016-02-06	1900-01-02 00:59:00	N	11.54	15.6	13.53	15.62	16.1	15.61	15.61	16.08	16.59	17.65	15.57	15.02	16.07	15.59	15.56	16.04	15.57	16.59	16.59	17.11	19.11	17.09	16.13	17.09	17.1	14.62	15.1	16.07	15.08	15.64
	2016-02-06	1900-01-02 01:59:00	N	11.04	15.1	13.03	15.62	16.6	15.61	16.11	16.08	16.59	17.65	15.57	15.53	16.07	15.59	16.06	16.04	15.57	17.09	16.59	17.11	19.11	17.59	15.13	16.59	17.1	14.62	15.1	16.07	15.08	15.64
	2016-02-06	1900-01-02 02:59:00	N	10.53	14.59	12.53	16.13	16.6	16.11	16.11	16.08	17.09	17.65	16.07	15.53	16.07	15.59	16.06	16.54	15.57	17.09	16.59	17.11	19.11	17.59	14.63	16.09	16.6	14.62	15.1	16.07	15.58	15.64
	2016-02-06	1900-01-02 03:59:00	N	10.03	14.59	12.03	16.13	16.6	16.11	16.11	16.08	17.09	17.65	16.07	15.53	16.07	16.09	16.06	16.54	16.07	17.09	16.59	16.6	19.11	17.59	14.63	16.09	16.6	14.62	15.1	16.07	15.58	15.64
	2016-02-06	1900-01-02 04:59:00	N	11.54	14.59	13.53	16.13	16.6	16.11	16.11	16.08	17.09	17.65	16.07	15.53	16.07	16.09	16.06	16.54	16.07	17.09	16.59	16.6	18.61	17.59	14.13	15.58	16.1	14.62	15.6	16.07	15.58	15.64
	2016-02-06	1900-01-02 05:59:00	N	13.04	15.1	14.53	16.13	16.6	16.11	16.61	16.58	17.09	17.65	16.07	16.03	16.07	16.09	16.06	16.54	16.07	17.09	16.59	16.6	18.61	17.09	13.63	15.08	16.1	14.62	15.6	16.07	15.58	15.64
	2016-02-06	1900-01-02 06:59:00	N	15.05	16.1	15.53	16.13	16.6	16.11	16.61	16.58	17.09	17.65	15.57	15.53	16.07	15.59	16.57	16.54	16.07	17.09	16.59	16.6	19.11	15.59	13.63	14.58	16.1	14.62	15.1	15.57	15.58	15.64
	2016-02-06	1900-01-02 07:59:00	D	16.55	16.6	16.53	16.63	17.1	16.62	16.61	16.58	17.59	17.65	16.07	16.03	16.57	16.09	16.57	16.54	16.07	17.09	17.09	18.11	19.11	17.09	14.63	15.58	16.1	15.12	15.6	16.07	17.58	16.14
	2016-02-06	1900-01-02 08:59:00	D	18.05	17.6	18.04	18.13	17.6	18.12	17.11	17.09	18.59	18.15	17.57	16.53	16.57	17.59	17.07	17.04	18.07	18.1	17.59	20.61	19.61	20.1	18.64	16.59	16.6	17.63	17.1	17.07	20.09	17.14
	2016-02-06	1900-01-02 09:59:00	D	24.56	18.1	21.54	28.13	20.6	21.62	18.61	17.59	19.59	18.15	20.07	17.03	17.57	19.6	17.57	17.54	20.07	18.6	18.09	21.11	19.61	25.1	22.14	17.59	17.6	22.13	18.1	18.08	23.09	18.15
	2016-02-06	1900-01-02 10:59:00	D	36.05	20.6	25.04	28.13	23.61	24.12	19.11	19.09	21.59	19.15	26.08	18.53	18.57	25.6	19.07	18.54	23.08	20.1	19.59	22.11	20.11	21.6	27.14	19.09	19.1	26.63	21.11	21.58	26.59	25.65
	2016-02-06	1900-01-02 11:59:00	D	34.55	22.1	28.54	32.63	25.61	25.12	20.11	19.59	25.1	19.65	27.58	19.53	23.08	25.1	20.57	19.55	25.08	22.1	20.59	26.61	21.11	23.6	28.14	20.09	20.6	26.63	21.61	21.58	27.59	30.65
	2016-02-06	1900-01-02 12:59:00	D	34.55	23.1	30.54	29.63	23.61	24.62	20.11	20.09	25.1	20.15	28.58	20.03	22.58	29.1	21.57	21.05	27.58	23.1	28.59	25.11	21.11	23.1	31.64	20.59	21.1	28.13	22.61	31.58	26.59	28.65
	2016-02-06	1900-01-02 13:59:00	D	37.04	24.6	31.54	24.63	23.11	22.12	20.11	20.09	22.59	20.15	29.07	19.53	22.58	26.6	21.57	22.05	25.08	22.6	26.1	27.11	22.61	22.1	28.64	21.09	22.1	26.13	24.11	27.08	24.59	26.65
	2016-02-06	1900-01-02 14:59:00	D	32.05	24.6	30.54	23.63	22.61	21.12	19.61	19.59	22.59	20.15	26.08	19.53	22.08	26.1	20.57	22.05	27.58	23.1	25.1	26.61	22.11	21.6	27.64	22.09	22.1	28.13	21.61	25.08	22.59	25.65
	2016-02-06	1900-01-02 15:59:00	D	31.55	23.6	31.54	21.63	21.1	19.62	19.11	19.09	22.09	19.65	26.08	20.53	23.58	22.6	20.57	21.55	23.08	22.1	23.6	30.11	22.61	20.6	26.64	22.09	22.1	28.13	20.61	23.58	21.59	23.65
	2016-02-06	16:59:00	D	30.55	23.6	33.04	19.63	20.1	18.12	18.11	18.59	20.59	19.65	20.07	19.03	20.57	20.6	20.07	20.55	20.57	20.6	22.09	33.11	25.61	21.1	25.64	22.09	21.6	21.63	20.1	21.58	19.59	22.15
	2016-02-06	17:59:00	D	31.55	24.1	27.54	18.63	19.1	17.62	18.11	18.09	20.09	19.15	19.07	18.03	19.07	19.6	18.57	19.55	19.07	19.6	20.59	24.11	23.61	20.1	23.64	21.59	21.1	18.63	19.1	20.58	18.58	21.15
	2016-02-06	18:59:00	D	26.56	23.1	24.54	17.63	18.6	17.12	17.61	17.59	19.09	19.15	18.07	17.53	18.57	18.6	18.07	18.54	18.07	19.1	19.59	21.11	21.61	19.59	22.14	21.09	20.1	17.13	18.1	19.58	17.58	20.65
	2016-02-06	19:59:00	D	20.05	21.1	21.04	17.13	18.1	16.62	17.11	17.59	18.59	18.65	17.07	16.53	18.07	17.59	17.57	18.04	17.07	18.6	19.09	19.61	21.11	18.59	20.14	20.09	19.6	16.13	17.6	18.58	17.08	19.65
	2016-02-06	20:59:00	N	16.05	19.6	18.54	17.13	17.6	16.62	17.11	17.09	18.09	18.65	17.07	16.53	17.57	17.09	17.57	17.54	17.07	18.1	18.59	18.61	20.11	18.59	18.64	19.09	19.1	16.13	17.1	18.08	16.58	18.65
	2016-02-06	21:59:00	N	14.04	18.1	16.53	16.63	17.6	16.62	17.11	17.09	18.09	18.65	16.57	16.53	17.57	17.09	17.07	17.54	16.57	18.1	18.09	18.61	20.11	18.59	17.64	18.59	18.6	15.62	16.6	17.58	16.58	18.15
	2016-02-06	22:59:00	N	13.54	17.6	16.03	16.63	17.6	16.62	17.11	17.09	17.59	18.65	16.57	16.53	17.07	16.59	17.07	17.54	16.57	17.59	17.59	18.61	20.11	18.59	18.64	19.09	18.1	15.62	16.6	17.58	16.58	18.15
	2016-02-06	23:59:00	N	15.55	17.6	17.54	16.63	17.1	16.62	16.61	16.58	17.59	18.65	16.57	16.53	17.07	16.59	17.07	17.04	16.57	17.59	17.59	18.61	19.61	18.59	18.14	19.09	18.1	15.62	16.6	17.58	16.08	17.65
	2016-02-07	00:59:00	N	16.55	18.1	18.04	16.13	17.1	16.11	16.61	16.58	17.59	18.65	16.57	16.03	17.07	16.59	16.57	17.04	16.57	17.59	17.59	18.11	19.61	18.59	18.14	18.59	18.1	15.62	16.1	17.07	16.08	17.65
	2016-02-07	01:59:00	N	17.05	18.1	18.04	16.13	16.6	16.11	16.61	16.58	17.59	18.15	16.57	16.03	17.07	16.59	16.57	17.04	16.57	17.09	17.59	18.11	19.61	18.09	18.64	19.09	18.1	15.12	16.1	17.07	15.58	17.65
	2016-02-07	02:59:00	N	13.54	17.1	15.53	16.13	17.1	16.11	16.11	16.58	17.09	18.15	16.07	16.03	16.57	16.09	16.57	17.04	16.57	17.09	17.59	16.6	19.61	18.09	16.64	17.59	18.1	15.12	16.1	17.07	15.58	17.14
	2016-02-07	03:59:00	N	11.04	15.6	13.03	15.62	16.6	15.61	16.11	16.58	16.59	18.15	16.07	16.03	16.57	15.09	16.57	17.04	15.07	17.09	17.09	17.11	19.11	15.59	14.63	16.09	17.1	15.12	16.1	16.57	15.58	17.14
	2016-02-07	04:59:00	N	10.53	15.1	13.03	15.62	16.1	15.61	16.11	16.08	16.09	17.65	15.57	15.02	16.57	15.09	15.56	16.04	15.07	16.09	16.59	17.11	19.11	16.59	13.63	15.08	16.6	15.12	16.1	16.57	15.58	16.64
	2016-02-07	05:59:00	N	10.53	15.1	12.53	16.13	16.6	16.11	16.61	16.58	17.09	18.15	16.07	15.53	16.57	16.09	16.06	16.54	16.07	17.09	16.59	17.61	19.11	17.59	15.13	15.58	16.6	15.12	16.1	16.57	15.58	17.14
	2016-02-07	06:59:00	N	15.05	16.1	16.03	16.13	16.6	16.11	16.61	16.58	17.09	18.15	16.07	16.03	16.57	16.09	16.57	16.54	16.07	17.09	17.09	18.11	19.11	18.09	17.14	17.09	17.1	15.12	16.1	16.57	15.58	17.14
	2016-02-07	07:59:00	D	16.55	17.1	17.54	16.63	16.6	16.62	16.61	16.58	17.59	18.15	16.57	16.03	16.57	16.59	16.57	17.04	16.57	17.09	17.09	18.61	19.11	18.59	18.14	17.59	17.6	15.62	16.1	16.57	15.58	17.14
	2016-02-07	08:59:00	D	18.55	17.6	18.54	17.13	17.1	17.12	16.61	16.58	18.59	18.15	17.57	16.03	17.07	17.09	16.57	17.04	17.57	17.59	17.59	19.61	19.61	19.59	19.14	18.09	17.6	16.63	16.1	17.07	16.08	17.14
	2016-02-07	09:59:00	D	21.55	18.6	20.04	19.13	18.1	18.62	17.61	17.09	20.09	18.65	18.57	16.53	17.57	19.1	17.07	17.54	19.07	18.6	18.09	21.61	20.11	20.6	20.14	18.59	18.1	18.63	17.1	18.08	18.08	18.65
	2016-02-07	10:59:00	D	32.05	20.1	22.54	21.13	19.1	20.62	18.61	17.59	21.59	19.15	21.07	17.03	18.57	20.6	18.07	18.04	21.07	19.6	19.09	24.61	20.61	22.6	22.64	19.09	18.6	21.13	19.1	21.58	21.59	24.65
	2016-02-07	11:59:00	D	28.56	21.1	24.54	22.13	20.1	21.62	19.11	18.59	23.6	19.65	22.58	17.53	20.07	23.1	19.07	19.05	24.08	21.1	20.59	25.11	21.11	24.1	25.14	19.59	19.6	21.63	19.6	21.08	22.09	28.65
	2016-02-07	12:59:00	D	28.56	22.1	25.04	22.63	20.6	20.62	19.11	18.59	23.1	19.65	22.58	17.53	20.57	23.6	19.57	19.55	23.58	21.6	22.59	25.61	21.61	23.1	28.64	20.09	20.1	22.63	20.61	29.08	22.09	26.65
	2016-02-07	13:59:00	D	31.05	23.6	26.04	21.63	21.1	20.12	19.61	18.59	24.1	20.15	24.58	18.03	20.57	23.1	19.57	20.05	23.58	21.6	22.09	27.11	22.11	24.6	25.14	20.09	20.6	24.13	21.61	26.08	21.09	25.65
	2016-02-07	14:59:00	D	27.56	23.1	26.54	22.63	21.6	20.62	19.61	18.59	25.1	20.66	23.08	18.53	20.57	22.6	19.57	20.05	23.58	22.1	22.59	27.61	22.11	24.1	24.64	20.59	20.6	27.13	21.11	25.58	20.59	24.65
	2016-02-07	15:59:00	D	26.06	22.6	26.54	21.13	20.6	20.12	19.61	18.59	23.6	20.15	24.58	19.53	20.57	22.6	19.57	20.05	23.58	22.6	22.59	27.61	22.61	23.6	24.14	21.09	20.6	26.63	20.61	24.08	20.09	23.15
	2016-02-07	16:59:00	D	26.06	22.1	28.04	21.13	20.6	19.62	19.61	18.59	23.1	20.15	22.08	19.03	20.07	21.6	19.07	19.55	22.58	21.6	21.59	25.11	22.11	22.1	23.14	21.09	20.6	22.13	20.1	22.08	19.09	21.65
	2016-02-07	17:59:00	D	27.06	22.1	23.54	20.13	19.6	18.62	18.61	18.09	22.59	20.15	20.07	18.53	19.07	20.1	18.57	19.05	20.57	20.6	20.59	25.11	22.61	23.1	22.14	20.59	20.1	18.63	18.6	20.08	18.08	21.15
	2016-02-07	18:59:00	D	23.06	22.1	21.04	18.63	19.1	18.12	18.11	17.59	21.09	19.65	19.07	18.03	18.57	18.1	18.07	18.54	18.57	19.6	19.59	21.61	21.61	21.1	20.64	20.09	19.6	17.13	18.1	19.58	17.58	20.15
	2016-02-07	19:59:00	D	18.55	20.1	19.54	17.13	17.6	17.12	17.61	17.09	19.09	19.15	18.07	17.03	18.07	17.59	17.07	18.04	17.57	18.6	19.09	19.61	21.11	19.09	19.64	19.59	19.1	16.13	17.1	18.08	16.58	19.15
	2016-02-07	20:59:00	N	17.55	19.1	18.54	16.63	17.1	16.62	17.11	17.09	18.09	18.65	17.07	16.53	17.57	16.59	16.57	17.54	17.07	18.1	18.09	18.61	20.11	18.59	19.14	19.09	18.6	15.62	16.6	17.58	16.08	18.65
	2016-02-07	21:59:00	N	17.55	18.6	18.54	16.63	16.6	16.62	16.61	16.58	17.59	18.65	16.57	16.53	17.07	16.59	16.57	17.04	16.57	17.59	17.59	18.61	20.11	18.59	18.64	19.09	18.1	15.12	16.1	17.07	16.08	17.65
	2016-02-07	22:59:00	N	17.05	18.6	18.04	16.13	16.1	16.11	16.11	16.08	17.59	18.15	16.07	16.03	16.57	16.09	16.06	17.04	16.57	17.09	17.59	18.61	19.61	18.59	18.64	18.59	18.1	14.62	15.6	16.57	15.58	17.14
	2016-02-07	23:59:00	N	17.05	18.1	18.04	16.13	16.1	16.11	16.11	16.08	17.09	18.15	15.57	15.53	16.07	16.59	16.06	17.04	16.57	17.09	17.09	18.11	19.61	18.09	18.14	18.59	18.1	15.12	15.6	16.57	15.58	17.14
	2016-02-08	00:59:00	N	16.55	18.1	17.54	16.13	16.1	16.11	16.11	16.08	17.09	18.15	16.07	16.03	16.57	15.59	15.56	16.54	15.57	16.59	17.09	17.61	19.61	18.09	18.14	18.09	17.6	15.12	15.6	16.57	15.58	17.14
	2016-02-08	01:59:00	N	15.55	17.6	17.04	15.62	16.1	16.11	15.61	15.58	17.09	17.65	14.57	15.02	15.57	15.59	15.06	16.04	15.57	16.09	16.59	17.11	19.11	17.59	17.64	18.09	17.6	14.12	15.1	16.07	15.08	16.64
	2016-02-08	02:59:00	N	15.55	17.1	17.04	15.62	15.6	15.61	15.61	15.58	16.59	17.65	15.07	15.02	15.57	15.09	15.06	16.04	15.07	16.09	16.59	17.11	19.11	17.09	17.14	17.59	17.6	13.62	14.6	15.57	14.58	16.14
	2016-02-08	03:59:00	N	15.55	17.1	16.53	15.12	15.6	15.11	15.61	15.58	16.09	17.65	15.07	15.02	15.57	15.09	15.06	16.04	15.07	16.09	16.08	16.6	19.11	16.59	17.14	17.59	17.1	13.12	14.6	15.57	14.08	16.14
	2016-02-08	04:59:00	N	15.55	17.1	16.53	15.12	15.1	15.11	15.11	15.08	16.09	17.15	15.07	15.02	15.57	14.59	15.06	16.04	15.07	16.09	16.08	17.11	18.61	16.59	17.14	17.59	17.1	13.12	14.09	15.57	14.08	15.64
	2016-02-08	05:59:00	N	15.55	17.1	16.53	15.12	15.1	15.11	15.11	15.08	16.09	17.15	15.07	14.52	15.57	15.09	15.06	15.54	15.07	16.09	16.08	17.11	18.61	17.09	17.14	17.59	17.1	13.62	14.09	15.07	14.08	15.64
	2016-02-08	06:59:00	N	15.55	17.1	16.53	15.12	15.1	15.11	15.11	15.08	16.09	17.15	15.07	14.52	15.57	15.09	15.06	15.54	15.07	16.09	16.08	17.11	18.61	17.09	17.14	17.59	17.1	13.12	14.09	15.07	14.08	15.64
	2016-02-08	07:59:00	D	16.05	17.1	17.04	15.12	15.1	15.11	15.11	15.08	16.59	17.15	15.57	14.52	15.57	15.09	15.06	16.04	15.57	16.09	16.08	17.61	18.61	17.09	17.14	17.59	17.1	14.12	14.6	15.57	14.08	15.64
	2016-02-08	08:59:00	D	17.55	17.6	17.54	16.63	16.1	16.11	15.61	15.58	17.59	17.15	16.57	15.02	16.07	16.09	15.56	16.04	16.57	16.59	16.59	18.11	19.11	18.09	18.14	18.09	17.1	15.12	15.1	16.07	15.08	16.14
	2016-02-08	09:59:00	D	18.55	17.6	18.04	18.13	17.1	17.12	16.61	15.58	18.59	17.65	17.57	15.02	16.57	18.1	16.06	16.54	18.57	18.1	17.59	19.61	19.11	19.09	18.64	18.59	17.6	16.13	15.6	16.57	16.08	16.64
	2016-02-08	10:59:00	D	20.55	18.1	19.54	19.63	17.6	18.12	17.61	16.58	19.59	18.15	18.07	15.53	17.07	18.6	16.57	17.04	19.07	18.6	18.09	22.11	19.61	20.1	20.14	18.59	17.6	18.13	17.1	19.08	18.08	19.65
	2016-02-08	11:59:00	D	24.56	19.1	21.54	18.63	19.6	17.62	17.61	17.09	20.09	18.15	20.57	16.03	18.07	19.6	17.07	17.54	19.57	19.1	18.59	22.61	20.11	21.6	20.64	19.09	18.1	18.63	18.1	20.08	18.58	22.15
	2016-02-08	12:59:00	D	24.06	20.6	22.04	22.13	20.1	19.12	18.61	17.09	23.1	19.15	21.57	16.53	19.57	20.6	17.57	18.04	21.57	20.1	20.09	24.11	20.61	23.1	22.64	19.09	18.6	20.63	19.6	27.58	19.59	22.15
	2016-02-08	13:59:00	D	28.06	21.6	22.54	21.63	20.6	19.62	19.11	17.59	22.09	19.65	21.57	17.03	19.57	22.1	18.07	18.54	22.58	21.6	21.09	26.11	21.11	25.6	23.14	19.09	19.1	22.13	21.11	25.08	19.09	22.15
	2016-02-08	14:59:00	D	25.06	21.6	23.54	21.13	21.1	19.62	19.61	17.59	23.6	20.15	21.57	17.53	19.57	23.1	18.57	19.55	23.58	22.1	21.59	26.11	21.11	23.6	22.64	19.59	19.6	22.63	20.1	24.58	18.58	21.65
	2016-02-08	15:59:00	D	24.06	21.6	23.54	22.13	22.1	19.62	19.61	17.59	24.6	20.66	23.08	18.03	20.07	23.1	19.07	21.05	25.08	23.6	22.09	30.61	22.61	22.6	23.14	20.09	19.6	22.63	19.1	22.58	18.58	20.65
	2016-02-08	16:59:00	D	24.06	21.1	26.04	20.13	21.6	21.12	19.11	17.59	27.6	20.66	23.08	18.03	19.57	23.6	19.07	20.05	23.58	25.1	20.59	38.6	25.11	22.1	22.64	20.09	19.1	19.63	19.1	19.58	17.58	19.65
	2016-02-08	17:59:00	D	26.06	21.6	22.54	19.63	19.6	19.12	19.11	17.59	24.1	20.66	20.57	18.53	19.07	20.6	18.57	19.55	23.58	24.1	20.59	29.61	25.61	24.6	21.64	19.59	19.1	19.13	18.6	19.08	17.08	18.15
	2016-02-08	18:59:00	D	22.56	21.6	20.04	17.63	18.6	18.12	18.11	17.09	21.59	20.15	21.07	18.53	19.07	19.1	17.57	18.54	19.57	22.6	19.59	25.11	23.11	24.6	20.64	19.59	18.6	17.63	17.6	18.58	16.08	17.65
	2016-02-08	19:59:00	D	17.55	19.1	18.54	17.13	17.6	17.12	17.11	16.58	19.09	19.15	17.57	17.03	17.57	17.09	16.57	17.54	17.57	19.1	18.59	19.61	21.61	21.1	19.14	19.09	18.1	16.13	16.6	17.58	16.08	17.14
	2016-02-08	20:59:00	N	15.05	18.6	17.04	16.63	17.6	16.62	17.11	16.58	18.09	18.65	17.07	16.53	17.07	16.59	16.57	17.04	16.57	18.1	17.59	17.61	20.61	18.59	17.64	18.09	18.1	15.62	16.1	17.07	16.08	17.14
	2016-02-08	21:59:00	N	14.54	17.6	16.53	16.63	17.1	16.62	16.61	16.08	18.09	18.65	16.57	16.03	17.07	16.59	16.57	17.04	16.57	18.1	17.59	17.61	20.11	18.09	17.14	18.09	17.6	15.62	16.1	17.07	16.08	17.14
	2016-02-08	22:59:00	N	15.55	17.6	17.04	16.63	17.1	16.11	16.61	16.08	17.59	18.15	16.57	16.03	16.57	16.59	16.57	17.04	16.57	18.1	17.59	17.61	19.61	18.09	17.64	18.09	17.6	15.62	16.1	17.07	16.08	17.14
	2016-02-08	23:59:00	N	16.05	17.6	17.04	16.13	17.1	16.11	16.61	16.08	17.59	18.15	16.57	16.03	16.57	16.09	16.06	17.04	16.57	17.59	17.09	17.11	19.61	18.09	17.64	18.59	17.6	15.12	16.1	16.57	15.58	16.64
	2016-02-09	1900-01-02 00:59:00	N	16.05	17.6	17.04	15.62	16.6	16.11	16.61	16.08	17.09	18.15	16.07	15.53	16.57	16.09	16.06	16.54	16.07	17.09	17.09	17.61	19.61	17.59	17.64	18.09	17.6	15.12	15.6	16.57	15.08	16.64
	2016-02-09	1900-01-02 01:59:00	N	14.04	17.6	16.03	15.62	16.6	15.61	16.11	16.08	17.09	18.15	16.07	16.03	16.57	15.59	16.06	16.54	16.07	17.09	17.09	17.11	19.11	17.59	17.14	17.59	17.6	14.62	15.6	16.57	15.08	16.64
	2016-02-09	1900-01-02 02:59:00	N	11.54	16.1	15.03	15.62	16.1	15.61	16.11	16.08	17.09	17.65	16.07	15.53	16.07	16.09	16.06	16.54	16.07	17.09	17.09	16.1	19.11	17.09	15.63	16.59	17.1	14.62	15.6	16.07	15.08	16.14
	2016-02-09	1900-01-02 03:59:00	N	9.53	14.59	12.53	15.62	16.1	15.61	16.11	16.08	17.09	17.65	16.07	15.53	16.07	15.59	16.06	16.54	16.07	17.09	16.59	14.1	18.61	16.59	13.63	15.08	16.6	14.62	15.6	16.07	15.08	16.14
	2016-02-09	1900-01-02 04:59:00	N	8.03	13.59	11.03	15.62	16.1	15.61	16.11	16.08	16.59	17.65	15.57	15.53	16.07	15.09	16.06	16.54	15.07	17.09	16.59	13.1	18.11	15.59	12.63	14.08	16.1	14.62	15.1	16.07	15.08	16.14
	2016-02-09	1900-01-02 05:59:00	N	7.02	13.09	9.52	15.12	15.6	15.11	15.61	16.08	15.59	17.65	14.07	14.52	15.57	14.09	15.56	16.04	13.56	16.09	16.08	12.1	17.61	15.09	11.62	13.08	15.6	13.62	14.6	15.57	14.58	16.14
	2016-02-09	1900-01-02 06:59:00	N	6.52	12.59	9.02	15.12	15.6	15.11	15.61	16.08	15.59	17.65	15.07	14.52	15.57	14.59	15.56	16.04	14.57	16.59	16.08	11.59	17.61	16.09	10.62	12.08	15.1	13.62	14.6	15.57	14.58	15.64
	2016-02-09	1900-01-02 07:59:00	D	8.53	12.59	12.03	15.62	15.6	15.61	16.11	16.08	16.59	17.65	15.07	15.02	15.57	15.09	15.56	16.04	15.57	16.59	16.08	14.1	17.61	17.09	11.12	12.58	14.59	13.62	14.6	15.57	14.58	15.64
	2016-02-09	1900-01-02 08:59:00	D	16.55	15.1	16.53	17.63	16.1	17.12	16.61	16.08	18.09	17.65	16.07	15.02	16.07	16.09	16.06	16.54	17.07	17.09	16.59	18.11	18.11	19.09	16.64	14.58	15.6	16.13	15.6	16.07	17.08	16.14
	2016-02-09	1900-01-02 09:59:00	D	22.56	17.1	21.04	25.13	19.1	19.12	17.61	17.09	18.09	18.15	18.07	15.53	16.57	17.59	16.57	17.04	18.07	17.59	17.09	19.61	18.61	22.1	20.64	16.09	17.1	18.63	17.1	17.07	21.59	17.14
	2016-02-09	1900-01-02 10:59:00	D	32.05	19.6	23.04	24.63	21.6	22.62	19.11	18.59	21.09	19.15	23.58	17.03	17.57	24.1	18.57	18.04	22.08	19.6	18.59	21.61	19.11	22.1	25.14	17.59	18.1	21.63	19.6	20.58	24.59	24.15
	2016-02-09	1900-01-02 11:59:00	D	32.05	21.1	26.54	29.63	25.11	23.12	20.11	19.09	25.1	19.65	24.08	18.03	19.57	24.1	19.57	18.54	24.08	21.6	20.09	27.11	20.61	27.1	26.14	18.59	19.6	24.63	20.61	20.58	25.09	29.15
	2016-02-09	1900-01-02 12:59:00	D	31.05	22.1	28.54	27.63	23.61	23.12	20.61	19.59	28.1	21.16	26.58	18.53	21.57	29.1	21.57	20.05	27.58	23.6	31.59	24.61	20.61	26.1	31.64	19.59	20.1	26.13	22.61	34.07	28.09	27.15
	2016-02-09	1900-01-02 13:59:00	D	33.55	24.6	30.04	25.63	23.61	24.62	20.61	20.59	30.09	22.66	28.08	18.53	21.57	28.1	22.07	21.55	26.08	23.6	28.09	27.61	22.61	26.1	28.14	20.09	21.6	26.63	25.61	32.08	25.09	27.15
	2016-02-09	1900-01-02 14:59:00	D	31.55	25.1	28.54	23.63	23.61	22.62	20.61	20.09	26.6	23.16	26.08	19.53	22.58	28.6	21.07	21.55	31.57	24.6	25.6	26.11	21.61	26.1	25.64	20.59	21.6	31.13	23.11	28.58	23.09	25.15
	2016-02-09	1900-01-02 15:59:00	D	28.06	23.6	28.04	23.13	24.11	22.12	20.61	19.09	24.6	22.16	27.08	21.53	25.08	26.1	20.57	24.55	28.08	25.6	24.1	31.11	23.11	22.6	25.14	21.09	21.1	30.63	21.61	25.08	21.59	23.65
	2016-02-09	16:59:00	D	27.06	23.1	28.54	21.63	22.1	20.12	20.11	19.09	22.59	21.66	23.58	20.03	21.07	24.6	20.07	22.05	25.58	25.6	22.59	39.59	25.61	22.1	24.14	20.59	21.1	21.63	20.61	22.08	19.59	21.65
	2016-02-09	17:59:00	D	28.56	23.6	24.54	19.13	19.6	19.62	19.61	18.59	26.1	21.66	21.07	20.03	20.07	23.1	19.57	21.05	31.07	26.1	22.09	29.61	26.11	24.6	22.14	20.59	20.1	19.13	19.6	20.08	18.58	20.15
	2016-02-09	18:59:00	D	24.56	22.6	21.54	17.63	18.6	18.62	18.61	18.09	22.59	21.16	21.07	19.03	19.57	22.1	19.07	20.05	23.08	25.6	21.09	26.11	23.61	26.1	21.14	20.09	19.6	18.13	18.6	19.08	17.58	19.15
	2016-02-09	19:59:00	D	18.05	20.6	19.54	16.13	17.6	16.62	18.11	17.59	19.59	20.15	17.57	17.53	18.57	18.1	18.07	19.05	18.57	21.1	19.59	20.11	22.11	23.6	19.64	19.09	19.1	16.13	17.1	18.08	16.58	18.15
	2016-02-09	20:59:00	N	12.54	17.6	15.53	15.12	17.1	15.11	17.11	17.09	17.09	19.15	15.57	16.03	17.57	15.59	17.07	18.04	15.07	18.6	18.09	17.11	20.61	17.09	17.14	17.59	18.6	14.62	16.6	17.07	16.08	17.65
	2016-02-09	21:59:00	N	10.03	15.6	13.53	15.62	17.1	15.61	17.11	16.58	17.09	18.65	16.07	16.03	17.07	15.59	16.57	17.54	15.07	18.1	17.59	16.1	20.11	16.59	15.13	16.09	17.6	14.62	16.1	16.57	15.58	17.14
	2016-02-09	22:59:00	N	8.53	14.59	11.53	14.62	16.6	14.61	16.11	16.08	15.59	18.65	14.57	15.02	16.07	14.09	16.57	17.04	13.56	17.09	17.09	15.6	19.61	14.09	13.63	14.58	17.1	14.12	15.6	16.07	15.08	17.14
	2016-02-09	23:59:00	N	8.03	13.59	11.03	15.12	16.1	14.61	16.11	16.08	15.09	18.15	14.07	14.52	16.07	13.59	15.56	16.54	13.06	16.59	16.08	14.6	19.11	12.58	12.63	14.08	16.1	14.12	15.6	16.07	15.08	16.64
	2016-02-10	00:59:00	N	8.03	13.59	10.53	14.62	16.1	14.11	16.11	16.08	15.09	18.15	14.07	14.52	16.07	13.59	15.56	16.04	13.06	16.09	16.08	13.6	18.61	13.09	11.62	13.08	15.6	13.62	15.1	15.57	15.08	16.64
	2016-02-10	01:59:00	N	7.52	13.09	10.03	15.12	16.1	14.61	16.11	16.08	15.59	18.15	14.57	15.02	16.07	14.59	16.06	16.54	14.07	16.59	16.08	14.6	18.61	13.59	11.12	12.58	15.1	13.62	15.1	15.57	15.08	16.14
	2016-02-10	02:59:00	N	7.02	12.59	10.03	15.62	16.1	15.61	16.11	16.08	16.09	18.15	15.07	15.53	16.07	15.09	16.06	16.54	15.07	16.59	16.08	15.1	18.61	16.09	10.62	12.08	14.59	14.12	15.1	15.57	14.58	16.14
	2016-02-10	03:59:00	N	7.52	13.09	10.53	14.62	15.6	14.61	15.61	16.08	15.59	18.15	14.57	15.02	16.07	14.09	15.56	16.04	13.56	16.09	16.08	15.6	18.61	15.59	10.62	12.08	14.59	13.62	14.6	15.57	14.08	16.14
	2016-02-10	04:59:00	N	8.03	12.59	10.53	14.62	15.6	14.61	15.61	16.08	15.59	17.65	14.57	14.52	15.57	14.59	15.56	16.04	14.07	16.09	16.08	16.1	18.61	15.59	10.62	12.08	14.59	13.62	14.6	15.57	14.58	16.14
	2016-02-10	05:59:00	N	9.53	13.59	12.03	15.12	16.1	15.11	16.11	16.08	16.09	17.65	15.07	15.02	16.07	14.59	16.06	16.04	14.57	16.59	16.08	15.6	18.61	14.09	11.62	13.08	14.59	13.62	15.1	15.57	14.58	15.64
	2016-02-10	06:59:00	N	12.04	14.59	13.53	15.12	16.1	15.11	16.11	16.08	16.09	17.65	15.07	15.02	16.07	15.09	16.06	16.04	15.07	16.59	16.08	16.1	18.61	16.59	13.13	14.08	15.1	13.62	15.1	15.57	14.58	16.14
	2016-02-10	07:59:00	D	15.05	15.6	15.53	15.62	16.1	15.61	16.11	16.08	17.09	17.65	15.57	15.53	16.07	15.59	16.06	16.54	15.57	16.59	16.59	17.61	18.61	17.59	15.63	15.08	15.6	14.62	15.1	16.07	14.58	16.14
	2016-02-10	08:59:00	D	17.55	17.1	17.54	17.63	17.1	17.62	17.11	16.58	17.59	18.15	17.07	16.03	16.57	16.09	16.06	16.54	16.57	17.09	17.09	19.11	19.11	18.59	18.14	16.09	16.6	15.62	16.1	16.57	16.08	16.64
	2016-02-10	09:59:00	D	24.06	18.6	23.04	25.13	20.1	19.62	17.61	17.09	18.09	18.15	18.57	16.03	17.07	18.1	17.07	17.04	18.57	18.1	17.59	20.61	19.61	21.6	20.64	17.09	17.1	18.13	17.1	17.58	19.59	17.14
	2016-02-10	10:59:00	D	33.05	20.1	24.54	24.63	22.1	21.12	19.11	18.59	21.09	19.15	22.58	16.53	17.57	23.6	18.57	18.04	21.07	19.6	18.59	21.61	20.11	21.6	26.14	18.09	18.1	21.13	19.1	20.58	21.59	23.65
	2016-02-10	11:59:00	D	31.05	21.1	25.04	27.63	24.61	22.12	20.11	19.09	24.6	19.65	23.08	17.53	19.57	23.6	19.07	18.54	23.08	21.1	19.59	25.61	20.61	26.1	25.64	18.59	19.1	21.13	19.6	21.08	21.59	27.15
	2016-02-10	12:59:00	D	29.06	22.1	27.04	24.63	22.61	21.12	20.11	19.09	23.6	20.66	24.08	18.03	20.07	27.1	20.07	19.55	26.08	22.6	27.6	24.11	21.11	24.1	29.14	19.09	20.1	22.13	20.61	28.58	22.59	24.65
	2016-02-10	13:59:00	D	29.56	23.6	26.04	23.13	22.61	20.12	19.61	19.09	24.6	21.16	25.08	18.03	20.57	26.1	21.07	20.55	25.08	23.1	25.1	26.61	22.11	25.1	25.64	19.59	20.6	25.13	22.61	28.08	21.09	24.65
	2016-02-10	14:59:00	D	27.56	23.1	25.54	22.13	22.1	19.62	19.61	18.59	23.6	21.16	23.08	18.03	21.07	25.1	20.57	21.05	27.08	24.1	24.6	26.61	21.61	25.1	23.64	20.09	20.1	24.13	21.11	26.08	19.59	23.15
	2016-02-10	15:59:00	D	25.56	22.6	26.04	21.13	21.6	18.62	19.11	18.09	22.59	20.66	21.57	18.53	22.08	24.1	19.57	21.55	25.08	23.6	23.1	26.11	22.11	22.1	23.64	20.09	20.1	23.13	19.6	23.08	18.08	21.65
	2016-02-10	16:59:00	D	24.56	22.6	25.54	20.13	21.1	19.62	19.11	18.09	22.59	20.66	21.07	18.53	20.07	21.1	18.57	20.05	22.08	22.1	21.59	37.1	24.61	21.6	22.14	20.09	19.6	21.13	19.6	21.08	17.58	20.15
	2016-02-10	17:59:00	D	26.06	23.1	23.04	19.13	19.6	18.12	18.61	18.09	21.09	20.15	19.57	18.53	19.57	20.1	18.57	19.55	21.57	22.1	21.09	27.61	25.11	23.1	21.14	19.59	19.6	18.13	18.6	19.58	16.58	19.15
	2016-02-10	18:59:00	D	22.06	21.6	20.54	18.13	19.1	17.62	18.11	17.59	20.09	19.65	19.07	18.53	19.07	18.1	18.07	18.54	18.57	20.1	19.59	25.11	23.11	23.1	20.64	19.59	19.1	18.13	18.1	19.08	16.58	18.65
	2016-02-10	19:59:00	D	17.55	19.6	18.04	17.13	18.1	16.62	17.61	17.09	18.59	19.15	17.57	17.53	18.07	17.09	17.07	18.04	17.07	19.1	19.09	19.11	21.61	19.09	18.64	19.09	18.6	16.13	17.1	18.08	16.58	18.15
	2016-02-10	20:59:00	N	16.05	19.1	17.54	16.63	17.6	16.11	17.11	17.09	17.59	18.65	16.57	16.53	17.57	16.59	16.57	17.54	16.57	18.1	18.09	17.61	20.61	17.59	18.14	18.59	18.1	15.12	16.6	17.58	16.08	17.65
	2016-02-10	21:59:00	N	15.55	18.6	17.04	16.13	17.1	16.11	16.61	16.58	17.59	18.65	16.57	16.53	17.07	16.09	16.57	17.04	16.07	17.59	17.59	17.11	19.61	17.09	17.14	17.59	18.1	15.12	16.1	17.07	15.58	17.14
	2016-02-10	22:59:00	N	15.55	18.1	17.04	16.13	17.1	16.11	16.61	16.58	17.59	18.65	16.57	16.03	17.07	16.09	16.57	17.04	16.07	17.59	17.59	16.6	19.61	17.09	16.64	17.59	17.6	15.12	16.1	17.07	15.58	17.14
	2016-02-10	23:59:00	N	13.54	17.1	16.03	16.13	17.1	16.11	16.61	16.58	17.59	18.15	16.57	16.03	16.57	16.09	16.06	17.04	16.07	17.09	17.09	16.6	19.11	17.59	15.63	16.59	17.1	15.12	16.1	16.57	15.58	17.14
	2016-02-11	00:59:00	N	15.05	17.1	16.53	16.13	16.6	16.11	16.61	16.58	17.59	18.15	16.07	16.03	16.57	16.09	16.06	16.54	16.07	17.09	17.09	17.11	19.11	17.59	16.64	17.09	17.1	15.12	16.1	16.57	15.58	17.14
	2016-02-11	01:59:00	N	14.04	17.1	16.03	16.13	16.6	16.11	16.61	16.08	17.09	18.15	16.07	16.03	16.57	16.09	16.06	16.54	16.07	17.09	17.09	16.6	19.11	17.59	17.14	17.59	17.1	15.12	16.1	16.57	15.58	16.64
	2016-02-11	02:59:00	N	14.54	17.1	16.53	16.13	16.6	16.11	16.11	16.08	17.09	18.15	16.07	16.03	16.57	16.09	16.06	16.54	16.07	17.09	17.09	17.61	19.11	17.59	17.14	17.59	17.1	15.12	15.6	16.57	15.08	16.64
	2016-02-11	03:59:00	N	16.05	17.1	17.04	16.13	16.6	16.11	16.11	16.08	17.09	18.15	16.07	16.03	16.57	15.59	16.06	16.54	16.07	17.09	17.09	17.11	19.11	17.59	17.64	17.59	17.1	15.12	15.6	16.07	15.08	16.64
	2016-02-11	04:59:00	N	16.05	17.6	17.04	15.62	16.1	16.11	16.11	16.08	17.09	18.15	15.57	15.53	16.57	15.59	16.06	16.54	15.57	16.59	16.59	17.11	19.11	17.59	17.14	17.59	17.1	14.62	15.1	16.07	15.08	16.64
	2016-02-11	05:59:00	N	15.55	17.1	17.04	15.62	16.1	15.61	16.11	16.08	17.09	17.65	15.57	15.53	16.07	15.59	15.56	16.54	15.57	16.59	16.59	16.6	19.11	17.09	17.14	17.59	17.1	14.62	15.1	16.07	15.08	16.14
	2016-02-11	06:59:00	N	12.54	16.1	15.03	15.62	15.6	15.61	16.11	15.58	16.59	17.65	15.57	15.53	16.07	15.59	15.56	16.04	15.57	16.59	16.59	16.6	18.61	17.09	16.64	17.09	17.1	14.12	15.1	15.57	14.58	16.14
	2016-02-11	07:59:00	D	14.54	16.1	16.53	15.62	15.6	15.61	16.11	15.58	17.09	17.65	16.07	15.53	16.07	16.09	15.56	16.04	16.07	16.59	16.59	16.6	18.61	17.59	15.63	16.59	17.1	14.62	15.1	15.57	15.08	16.14
	2016-02-11	08:59:00	D	19.55	17.6	18.54	17.63	16.6	17.12	16.61	16.08	18.09	18.15	17.57	16.03	16.57	16.59	16.06	16.54	17.57	17.59	17.09	19.11	19.11	19.09	18.64	17.59	17.6	15.62	15.6	16.57	15.58	16.64
	2016-02-11	09:59:00	D	22.06	18.6	20.04	21.13	18.1	18.62	17.61	16.58	19.09	18.15	19.07	16.03	17.07	18.1	16.57	17.04	19.57	18.6	18.09	20.61	19.61	23.1	21.64	18.09	18.1	17.13	16.6	17.07	18.58	17.14
	2016-02-11	10:59:00	D	31.55	20.1	23.04	23.13	20.1	22.12	18.61	18.09	21.59	19.15	21.57	16.53	17.57	20.6	18.07	18.04	21.07	19.6	19.09	21.61	19.61	21.6	26.14	18.59	19.1	19.63	18.6	20.08	20.09	22.15
	2016-02-11	11:59:00	D	29.06	21.1	24.04	26.63	24.11	22.12	19.61	18.59	25.6	20.15	21.57	17.03	19.57	22.6	18.57	18.04	23.08	21.1	20.09	26.61	20.61	25.6	24.14	19.09	19.6	21.13	19.1	20.08	21.09	26.15
	2016-02-11	12:59:00	D	26.56	22.1	24.54	26.13	23.11	22.62	20.61	19.59	29.09	21.66	23.58	17.53	21.07	27.6	20.57	19.55	27.58	22.6	31.59	24.11	21.11	25.1	27.64	19.09	20.1	21.63	20.61	30.58	21.59	24.65
	2016-02-11	13:59:00	D	28.06	23.6	25.04	25.13	23.11	22.12	20.61	20.09	28.59	22.66	24.58	18.03	21.07	26.1	21.07	21.05	25.08	23.6	27.1	27.11	22.61	25.1	25.64	19.59	20.6	25.13	22.61	29.08	21.59	24.15
	2016-02-11	14:59:00	D	28.56	23.6	25.54	24.13	24.11	21.62	21.11	19.59	27.6	23.66	23.58	18.53	22.58	27.1	21.07	21.05	29.08	25.1	25.1	27.11	21.61	24.6	24.64	20.09	20.6	27.63	21.61	27.58	20.59	22.65
	2016-02-11	15:59:00	D	26.56	23.1	26.04	22.13	24.61	20.62	20.61	19.09	26.1	23.66	25.08	20.03	24.58	27.1	21.07	24.55	28.08	25.6	24.1	30.11	22.61	23.6	23.64	20.59	20.1	26.13	20.61	24.58	19.09	21.65
	2016-02-11	16:59:00	D	25.56	23.1	26.54	20.63	24.11	19.62	20.11	18.59	25.1	22.66	21.57	20.53	21.07	24.1	20.57	22.05	25.58	25.6	22.59	31.61	24.61	23.1	22.64	20.59	20.6	20.13	19.6	21.08	18.58	20.15
	2016-02-11	17:59:00	D	24.56	23.1	22.54	20.13	21.1	19.62	20.11	18.59	24.1	22.16	21.07	20.53	20.57	20.6	19.57	20.55	22.08	23.1	22.09	26.61	25.11	23.1	22.14	20.09	20.1	19.13	19.1	21.08	18.08	20.15
	2016-02-11	18:59:00	D	21.55	22.1	20.54	19.13	20.6	18.12	19.11	18.09	21.59	21.16	19.57	19.03	19.57	19.1	18.57	19.55	19.57	20.6	20.59	24.61	23.11	25.1	20.64	20.09	19.6	17.63	18.6	19.58	17.58	19.15
	2016-02-11	19:59:00	D	17.55	20.1	19.04	17.63	19.1	17.12	18.11	17.59	19.59	20.15	18.07	18.03	18.57	17.59	18.07	18.54	17.57	19.6	19.59	19.61	21.61	22.1	19.64	19.59	19.1	16.63	17.6	18.58	16.58	18.65
	2016-02-11	20:59:00	N	15.05	19.1	17.54	17.13	18.1	16.62	17.61	17.09	18.59	19.65	17.07	17.03	17.57	17.09	17.07	18.04	17.07	18.6	18.59	18.11	20.61	18.09	18.14	18.59	18.6	15.62	17.1	17.58	16.58	18.15
	2016-02-11	21:59:00	N	14.04	18.1	17.04	16.63	17.6	16.62	17.11	17.09	18.09	19.15	16.57	17.03	17.57	16.59	17.07	17.54	16.57	18.1	18.09	17.61	20.11	17.59	17.14	18.09	18.1	15.62	16.6	17.07	16.08	17.65
	2016-02-11	22:59:00	N	13.04	17.1	16.53	16.13	17.6	16.62	17.11	16.58	17.59	19.15	16.07	16.53	17.07	16.09	16.57	17.04	15.57	17.59	17.59	17.11	19.61	17.09	16.64	17.59	17.6	15.12	16.1	16.57	16.08	17.14
	2016-02-11	23:59:00	N	13.04	16.6	16.03	15.62	17.1	16.11	16.61	16.58	17.09	18.65	15.57	16.03	16.57	15.59	16.57	17.04	15.57	17.59	17.09	16.6	19.61	17.09	16.13	17.09	17.6	14.62	16.1	16.57	15.58	17.14
	2016-02-12	00:59:00	N	11.54	15.6	15.03	16.13	17.1	16.11	16.61	16.58	17.09	18.65	16.07	16.03	16.57	15.59	16.57	17.04	15.57	17.09	17.09	16.6	19.11	17.09	14.63	16.09	17.1	14.62	15.6	16.07	15.58	16.64
	2016-02-12	01:59:00	N	9.03	14.59	12.03	15.62	16.6	16.11	16.61	16.58	17.09	18.65	15.57	15.53	16.57	15.09	16.57	16.54	15.07	17.09	16.59	15.6	19.11	15.59	13.63	15.08	16.6	14.62	15.6	16.07	15.08	16.64
	2016-02-12	02:59:00	N	8.03	13.59	11.03	15.12	16.1	15.61	16.11	16.08	16.09	18.15	15.07	15.53	16.57	14.59	16.06	16.54	14.07	16.59	16.59	14.1	18.61	16.59	12.63	14.08	16.1	14.12	15.1	16.07	15.08	16.64
	2016-02-12	03:59:00	N	7.52	13.09	10.53	15.62	16.6	15.61	16.11	16.08	16.59	18.15	15.57	15.53	16.07	15.09	16.06	16.54	15.07	16.59	16.59	13.6	18.61	16.09	12.13	13.58	15.6	14.12	15.1	15.57	15.08	16.14
	2016-02-12	04:59:00	N	7.52	12.59	10.53	16.13	16.6	16.11	16.61	16.58	17.09	18.15	16.07	16.03	16.57	16.09	16.57	16.54	16.07	17.09	16.59	13.1	18.11	17.09	11.62	13.08	15.1	14.62	15.6	16.07	15.58	16.64
	2016-02-12	05:59:00	N	7.52	12.59	11.03	15.62	16.6	15.61	16.61	16.58	17.09	18.15	16.07	16.03	16.57	15.59	16.57	16.54	16.07	17.09	17.09	13.1	18.11	17.09	11.12	12.58	15.1	14.62	15.6	16.07	15.08	16.64
	2016-02-12	06:59:00	N	8.03	12.59	10.03	15.62	16.1	15.61	16.61	16.58	17.09	18.15	16.07	16.03	16.57	15.59	16.57	16.54	16.07	17.09	16.59	12.6	17.61	17.09	10.62	12.08	14.59	14.62	15.6	16.07	15.08	16.14
	2016-02-12	07:59:00	D	10.03	13.09	12.03	16.13	16.6	16.11	16.61	16.58	17.59	18.15	16.07	16.03	16.57	16.09	16.57	16.54	16.07	17.09	17.09	13.1	17.61	17.59	11.12	12.58	14.59	14.62	15.6	16.57	15.08	16.14
	2016-02-12	08:59:00	D	17.05	15.6	17.04	21.13	18.1	17.62	17.11	17.09	16.59	18.15	16.07	16.03	16.57	16.09	16.57	16.54	15.57	17.09	17.09	17.61	18.11	19.09	16.64	14.08	15.6	16.63	16.6	16.57	18.58	16.64
	2016-02-12	09:59:00	D	26.06	18.1	23.54	26.13	21.6	21.12	18.61	17.59	19.59	18.65	20.57	16.53	18.07	19.6	17.57	17.54	20.07	18.6	17.59	20.61	19.11	24.6	21.14	16.09	17.1	22.13	18.6	19.08	22.09	19.15
	2016-02-12	10:59:00	D	34.05	20.6	26.04	23.63	22.1	21.62	19.61	19.09	20.59	19.65	24.58	18.03	19.57	23.1	19.57	19.05	23.08	20.6	20.09	23.11	19.61	24.1	27.64	17.59	18.6	23.63	20.1	21.58	23.59	25.15
	2016-02-12	11:59:00	D	34.55	22.1	27.54	32.13	26.11	24.12	20.61	19.59	25.1	20.66	25.58	19.03	21.07	24.6	20.57	19.55	24.08	21.6	21.59	27.61	20.61	25.1	27.64	18.59	19.6	26.13	21.61	21.58	25.09	31.15
	2016-02-12	12:59:00	D	32.05	23.6	30.54	30.13	26.11	24.62	21.11	20.59	29.59	22.16	28.08	18.53	23.58	30.6	23.08	21.05	30.07	23.6	32.59	25.11	21.11	25.6	33.64	19.59	21.1	28.13	24.11	29.58	27.09	27.65
	2016-02-12	13:59:00	D	33.55	26.1	32.04	29.13	26.61	27.62	22.11	21.59	34.59	24.16	29.57	19.03	23.58	32.1	23.58	23.05	29.57	25.6	29.59	28.61	22.61	26.6	30.14	20.59	22.6	32.13	28.11	36.57	27.09	28.65
	2016-02-12	14:59:00	D	35.55	26.1	32.54	27.13	27.11	25.62	22.11	21.09	29.59	25.66	33.07	19.53	24.08	32.6	23.08	23.55	35.57	27.1	28.09	27.61	22.11	26.6	29.14	21.09	23.1	38.61	27.11	33.57	26.59	26.65
	2016-02-12	15:59:00	D	31.55	26.1	34.53	25.63	27.6	24.62	22.11	20.59	28.1	24.66	32.57	21.53	27.58	33.1	23.08	26.55	33.57	28.1	26.6	32.61	23.61	23.6	27.64	21.59	22.6	38.61	25.61	28.58	26.09	26.15
	2016-02-12	16:59:00	D	31.05	25.6	34.53	24.13	26.61	25.62	22.11	20.09	30.09	23.66	31.57	23.53	24.08	27.6	22.58	24.05	31.57	27.6	24.6	39.59	27.11	23.1	27.14	21.59	22.6	30.63	24.11	24.58	25.09	24.15
	2016-02-12	17:59:00	D	33.05	25.6	29.54	20.63	22.1	21.12	20.61	19.59	28.59	23.66	25.58	24.03	23.58	26.1	22.07	23.55	32.57	28.6	23.6	29.11	27.61	25.1	24.64	21.09	22.1	25.13	23.11	23.08	23.59	22.15
	2016-02-12	18:59:00	D	27.56	25.1	24.54	18.63	20.6	19.12	19.61	19.09	22.59	22.66	25.08	21.53	22.08	21.6	21.07	22.05	23.08	24.1	22.09	27.11	24.61	25.1	22.64	21.09	21.1	20.63	21.11	21.58	21.09	20.65
	2016-02-12	19:59:00	D	20.05	22.1	21.54	17.63	19.1	18.62	19.11	18.59	20.09	21.16	20.57	20.53	21.07	19.6	20.07	20.55	20.07	21.6	20.59	20.11	22.61	23.1	20.64	20.09	20.1	20.63	20.1	20.08	20.59	19.65
	2016-02-12	20:59:00	N	14.54	19.1	17.54	17.63	17.6	15.61	17.61	17.09	18.09	20.66	18.07	18.03	19.07	17.59	18.57	19.05	17.07	19.1	19.09	16.1	21.11	17.59	18.14	18.59	19.1	19.13	19.1	19.08	18.58	18.65
	2016-02-12	21:59:00	N	11.54	16.6	14.53	17.13	17.1	15.61	17.11	16.08	17.09	19.65	16.57	17.03	18.07	17.59	17.57	18.04	19.57	19.1	18.59	15.6	20.11	16.59	15.63	16.59	18.1	19.13	18.6	18.58	18.08	17.65
	2016-02-12	22:59:00	N	10.53	16.1	13.53	15.62	15.6	14.61	16.61	16.08	16.59	19.15	15.07	15.53	17.57	16.59	17.07	17.54	16.57	18.1	17.59	14.6	19.61	14.59	14.13	15.58	17.6	18.63	18.1	18.08	18.08	17.65
	2016-02-12	23:59:00	N	10.03	15.1	12.53	19.13	16.6	15.11	16.11	15.58	16.09	19.15	14.57	15.02	16.57	15.59	16.06	17.04	17.07	17.09	17.09	13.6	19.11	14.09	13.13	14.58	17.1	17.63	18.1	17.58	17.58	17.14
	2016-02-13	1900-01-02 00:59:00	N	10.03	15.1	13.03	20.13	17.6	17.12	16.11	15.58	19.09	19.15	15.57	15.53	16.57	17.59	16.06	17.04	20.07	18.6	17.59	13.1	18.61	14.09	12.63	14.08	16.1	17.63	17.6	17.58	17.08	16.64
	2016-02-13	1900-01-02 01:59:00	N	10.03	14.59	12.03	20.13	17.6	17.62	15.61	15.58	18.59	19.15	15.57	15.53	16.57	17.59	16.57	17.04	19.57	18.6	17.59	12.6	18.11	13.59	13.63	14.58	16.1	18.63	17.6	17.07	16.08	16.14
	2016-02-13	1900-01-02 02:59:00	N	18.55	15.6	21.04	20.13	17.6	17.12	15.61	15.08	18.09	18.65	15.07	15.53	16.07	17.59	16.06	17.04	19.07	18.6	17.59	12.6	18.11	13.59	14.63	15.08	15.6	18.13	17.1	17.07	16.08	16.14
	2016-02-13	1900-01-02 03:59:00	N	15.05	16.1	19.04	19.13	18.1	17.12	15.61	15.58	19.09	18.65	15.07	15.02	16.07	17.09	16.06	17.04	18.57	18.6	17.09	12.6	17.61	13.59	14.63	15.08	15.6	17.13	17.6	17.07	16.08	15.64
	2016-02-13	1900-01-02 04:59:00	N	15.05	15.6	19.04	19.13	18.6	17.12	16.11	15.58	18.59	18.65	15.57	15.02	16.07	17.09	16.57	17.04	18.07	19.1	17.59	11.59	17.61	14.09	14.13	14.58	15.6	16.63	17.6	17.07	17.08	16.14
	2016-02-13	1900-01-02 05:59:00	N	18.05	16.1	20.54	18.13	19.1	17.12	16.61	15.58	18.09	18.65	15.57	15.53	16.57	16.59	17.07	17.04	17.57	19.1	17.59	13.6	17.61	14.59	14.63	15.08	15.6	16.13	17.6	17.07	17.58	16.64
	2016-02-13	1900-01-02 06:59:00	N	16.55	16.6	19.04	17.13	19.1	16.62	17.11	16.58	17.09	18.65	16.07	16.03	16.57	17.09	17.57	17.54	17.57	19.1	17.59	16.1	18.11	15.59	14.13	15.08	15.6	16.13	17.1	17.07	18.08	16.64
	2016-02-13	1900-01-02 07:59:00	D	18.55	17.1	20.54	17.13	18.1	16.62	17.11	16.58	17.09	18.65	16.07	16.03	16.57	16.59	17.07	17.54	17.07	18.1	17.59	17.11	18.61	17.59	15.13	16.09	15.6	16.13	16.6	17.07	18.08	16.64
	2016-02-13	1900-01-02 08:59:00	D	21.55	19.1	21.54	19.13	19.6	18.62	18.11	17.09	19.59	18.65	18.07	17.03	17.57	18.1	18.07	18.04	18.57	18.6	18.09	20.11	19.11	20.1	19.64	16.59	17.1	17.63	17.6	18.08	19.09	18.15
	2016-02-13	1900-01-02 09:59:00	D	25.06	20.1	23.54	22.63	21.6	20.12	18.61	17.59	20.59	19.15	19.57	17.53	18.07	20.1	18.57	18.54	20.57	19.6	18.59	22.11	20.11	21.1	23.14	18.09	18.1	19.63	18.6	19.08	21.09	19.65
	2016-02-13	1900-01-02 10:59:00	D	32.05	21.6	25.04	20.63	21.1	20.12	19.11	18.09	21.09	19.65	20.07	18.53	18.57	19.1	19.07	19.05	19.07	19.6	19.09	24.61	20.61	20.6	30.64	19.09	19.6	19.63	18.6	19.58	20.09	20.15
	2016-02-13	1900-01-02 11:59:00	D	26.56	21.6	25.54	24.63	24.11	24.12	20.11	19.09	24.6	20.66	23.08	19.03	20.07	23.6	20.57	20.05	24.08	21.6	21.59	23.11	20.61	23.6	22.64	19.59	19.6	23.63	20.1	22.58	22.59	24.15
	2016-02-13	1900-01-02 12:59:00	D	30.55	22.6	28.54	25.13	23.11	24.12	20.11	19.59	25.1	21.16	22.58	19.53	20.07	21.1	20.57	20.05	21.07	21.1	21.09	26.61	21.61	21.6	26.64	20.09	20.6	22.63	20.1	22.08	22.09	23.15
	2016-02-13	1900-01-02 13:59:00	D	32.55	25.1	30.04	25.63	23.61	24.62	20.61	19.59	26.1	21.16	23.08	20.53	20.57	24.6	21.07	21.05	23.58	22.6	22.59	26.11	22.11	23.1	26.14	20.59	21.6	25.63	21.61	25.58	23.09	24.15
	2016-02-13	1900-01-02 14:59:00	D	27.56	25.1	27.04	23.13	22.61	22.62	21.11	19.59	23.6	21.16	22.58	20.53	20.57	23.1	21.07	21.05	23.08	22.6	22.09	25.61	22.11	23.1	25.64	21.09	21.6	22.13	20.61	22.58	22.09	23.15
	2016-02-13	1900-01-02 15:59:00	D	24.06	23.6	24.04	20.13	21.6	20.12	20.11	19.59	21.09	20.66	21.07	20.03	20.07	20.1	20.07	20.55	20.07	21.1	21.09	22.61	22.11	21.1	23.64	21.09	21.1	19.63	19.6	20.58	21.09	22.15
	2016-02-13	16:59:00	D	23.56	22.6	23.54	20.13	20.1	19.62	19.11	18.59	20.59	20.15	19.07	19.03	19.07	18.6	19.07	19.05	18.57	19.6	20.09	22.61	21.61	20.1	23.14	20.59	20.6	19.13	19.1	20.58	19.59	21.65
	2016-02-13	17:59:00	D	22.56	22.1	22.54	20.63	20.6	19.62	19.61	18.59	21.59	20.15	20.07	19.03	19.57	20.1	19.57	19.55	20.57	20.1	20.09	21.11	21.11	21.1	21.64	20.59	20.1	19.13	18.6	20.08	19.09	21.15
	2016-02-13	18:59:00	D	21.05	21.1	21.54	19.13	19.6	18.62	18.61	18.09	21.59	20.15	21.07	19.03	19.07	20.1	19.07	19.55	20.07	20.1	20.09	21.11	21.11	20.6	21.64	20.09	19.6	20.13	19.1	20.08	18.58	20.15
	2016-02-13	19:59:00	D	19.55	20.1	20.54	18.13	18.6	18.12	18.11	17.59	20.59	20.15	18.57	18.03	18.57	18.1	18.07	18.54	18.07	19.1	19.09	20.11	20.61	20.1	20.64	19.59	19.6	17.63	18.1	18.58	18.08	19.15
	2016-02-13	20:59:00	N	18.55	19.6	19.54	17.13	17.6	17.12	17.61	17.09	18.59	19.15	16.57	17.03	17.57	16.59	17.57	18.04	17.07	18.1	18.09	19.11	20.11	18.59	19.64	19.59	19.1	16.13	17.1	17.58	17.08	18.15
	2016-02-13	21:59:00	N	16.05	18.6	18.04	16.13	16.6	16.11	17.11	17.09	17.59	19.15	16.07	16.53	17.07	16.09	17.57	17.54	16.07	17.59	17.59	18.11	19.61	18.59	18.64	19.09	18.6	15.62	16.6	17.07	16.58	17.65
	2016-02-13	22:59:00	N	13.04	17.6	16.03	15.12	16.1	15.11	16.61	16.58	16.59	18.65	15.07	15.53	16.07	15.59	16.57	17.04	15.57	16.59	17.09	17.61	19.11	18.09	17.14	18.09	18.1	14.62	16.1	16.57	15.58	17.14
	2016-02-13	23:59:00	N	13.04	16.6	15.53	13.12	15.6	14.11	16.11	16.08	15.59	18.15	14.07	14.52	15.57	14.59	16.57	16.54	14.57	16.59	16.59	17.61	19.11	17.59	16.13	17.09	17.6	13.62	15.6	15.57	15.58	16.64
	2016-02-14	00:59:00	N	11.04	15.6	13.53	13.12	14.1	13.61	16.11	15.58	14.59	18.15	13.56	14.02	15.57	14.59	16.06	16.54	14.57	16.59	16.08	16.6	19.11	17.59	14.63	15.58	17.1	13.62	15.1	15.57	15.58	16.14
	2016-02-14	01:59:00	N	9.03	14.59	12.03	13.12	14.6	13.61	15.61	15.58	14.59	17.65	13.06	13.52	15.07	14.09	16.06	16.04	14.57	16.59	16.08	16.1	18.61	17.59	13.13	14.58	16.6	13.62	15.1	15.57	15.58	15.64
	2016-02-14	02:59:00	N	9.03	14.09	11.53	12.62	14.6	13.11	15.61	15.58	14.08	17.65	12.56	13.52	15.07	14.09	16.06	16.04	14.07	16.09	16.08	16.1	18.61	18.09	12.63	13.58	15.6	13.12	15.1	15.57	15.08	15.64
	2016-02-14	03:59:00	N	8.03	13.59	12.03	11.61	13.59	13.11	15.11	15.08	13.58	17.15	11.56	12.52	14.57	13.59	15.56	16.04	13.56	16.09	15.58	14.6	18.11	16.59	11.62	13.08	15.6	13.62	15.1	15.57	15.58	15.64
	2016-02-14	04:59:00	N	9.53	14.59	12.03	11.61	13.09	12.61	14.61	15.08	12.58	16.65	11.06	12.02	14.07	12.58	15.06	15.54	13.06	15.59	15.58	14.1	18.11	14.59	12.13	13.58	15.1	13.62	15.1	15.57	15.08	15.64
	2016-02-14	05:59:00	N	7.52	13.09	10.03	12.12	13.59	13.11	15.11	15.08	13.58	16.65	12.06	12.52	14.07	13.09	15.06	15.54	13.56	15.59	15.08	13.6	17.61	15.59	11.12	13.08	15.1	13.12	14.6	15.07	15.08	15.14
	2016-02-14	06:59:00	N	10.03	13.59	12.53	13.12	15.1	13.61	15.61	15.08	14.59	17.15	13.56	13.52	14.57	14.09	15.56	15.54	14.07	15.59	15.58	13.6	17.61	17.09	11.12	12.58	14.59	13.12	15.1	15.07	15.08	15.64
	2016-02-14	07:59:00	D	13.54	15.1	14.53	15.12	14.6	15.11	15.61	15.08	14.08	17.15	13.06	13.52	14.57	13.59	15.56	15.54	13.56	15.59	15.58	16.6	17.61	17.09	13.13	14.08	15.1	13.12	14.6	15.07	16.08	15.64
	2016-02-14	08:59:00	D	17.55	16.1	17.54	19.63	18.1	18.12	16.61	16.08	16.59	17.65	16.07	14.52	15.57	15.59	16.06	16.04	16.07	16.09	15.58	19.11	18.61	18.59	17.14	15.08	16.1	16.63	16.1	17.07	18.08	17.65
	2016-02-14	09:59:00	D	25.06	17.6	21.54	16.63	17.1	16.11	16.61	16.58	16.59	17.65	16.57	15.53	16.07	16.09	17.07	17.04	16.07	17.09	17.09	21.11	19.11	19.59	20.64	16.59	17.1	16.63	16.1	17.58	17.58	18.15
	2016-02-14	10:59:00	D	22.56	18.6	21.54	21.13	19.1	20.12	17.61	17.59	21.09	18.65	19.57	16.03	17.57	20.1	18.07	17.54	22.08	18.6	18.59	22.61	19.61	20.1	24.64	17.09	17.6	19.13	17.1	19.58	19.59	21.15
	2016-02-14	11:59:00	D	24.56	19.6	22.04	21.63	19.6	21.12	18.11	17.59	22.09	18.65	19.07	16.53	17.57	18.6	18.07	18.04	20.57	18.6	18.59	23.61	20.11	21.1	21.14	17.59	18.1	21.13	18.1	20.58	20.09	21.65
	2016-02-14	12:59:00	D	25.56	20.6	24.04	17.63	17.1	17.12	17.61	17.09	17.59	18.15	16.07	16.53	17.07	18.1	18.57	18.54	18.07	18.1	19.09	23.61	20.61	21.6	22.14	18.09	18.1	20.63	18.1	20.58	18.58	20.65
	2016-02-14	13:59:00	D	23.56	20.6	22.54	23.63	19.1	22.12	18.61	18.59	30.59	20.66	22.08	17.03	19.57	25.1	19.07	19.05	33.57	20.1	21.09	25.11	21.11	21.6	22.64	18.09	18.6	25.63	22.61	32.58	20.59	23.65
	2016-02-14	14:59:00	D	23.06	21.1	22.54	22.13	19.6	20.62	18.61	18.09	26.1	21.66	21.57	18.03	18.57	26.6	19.57	20.55	34.57	23.1	22.59	24.61	21.11	24.1	23.14	18.09	19.1	20.13	19.1	22.58	19.59	22.15
	2016-02-14	15:59:00	D	25.06	21.6	25.04	19.13	18.1	18.62	18.11	17.59	20.59	19.65	19.57	17.53	18.07	19.1	19.07	19.55	21.07	20.1	20.09	31.61	22.61	23.1	24.14	18.09	19.1	18.13	18.1	20.58	18.58	20.65
	2016-02-14	16:59:00	D	24.56	22.6	25.04	17.63	17.6	16.62	17.61	17.09	19.09	19.15	17.07	17.53	17.57	17.09	18.07	18.54	16.57	18.6	18.59	37.1	26.11	19.59	23.14	18.59	19.6	19.63	18.6	20.58	19.09	20.15
	2016-02-14	17:59:00	D	21.05	21.1	21.04	17.63	17.1	16.62	16.61	17.09	19.59	19.65	19.07	17.53	17.57	17.09	17.57	18.04	17.57	18.1	18.09	27.61	26.61	21.1	21.64	19.09	19.1	18.13	18.1	19.58	18.58	20.15
	2016-02-14	18:59:00	D	20.05	20.6	20.04	17.13	16.6	16.62	16.11	16.58	19.09	19.15	17.07	17.03	17.07	17.59	17.57	18.04	18.57	18.6	18.09	21.11	22.61	23.6	20.14	19.09	18.6	16.63	17.1	18.58	17.08	19.15
	2016-02-14	19:59:00	D	17.05	19.1	18.54	16.13	16.1	16.11	16.11	16.08	18.09	18.65	16.57	16.53	16.57	16.59	17.07	17.04	17.07	17.59	17.59	19.11	21.11	18.59	19.14	18.59	18.1	16.13	16.6	17.58	16.58	18.15
	2016-02-14	20:59:00	N	14.04	18.1	16.53	15.62	16.1	15.61	16.61	16.08	16.09	18.15	16.07	16.03	16.57	15.59	16.57	17.04	15.57	17.09	16.59	18.11	20.11	17.59	17.14	17.59	17.6	14.62	16.1	17.07	16.08	17.65
	2016-02-14	21:59:00	N	13.04	16.6	15.53	15.12	15.6	15.11	16.11	16.08	16.09	18.15	14.07	15.02	15.57	14.59	16.06	16.54	14.57	16.59	16.08	18.11	20.11	18.09	17.14	17.09	17.6	14.12	15.6	16.07	15.58	16.64
	2016-02-14	22:59:00	N	14.04	17.1	16.03	15.12	15.6	15.11	16.11	16.08	16.09	18.15	14.07	14.52	15.07	15.09	16.06	16.54	15.57	16.59	16.08	17.61	19.61	17.59	16.13	17.09	17.6	14.62	15.6	16.07	15.58	16.64
	2016-02-14	23:59:00	N	14.54	17.1	16.03	15.12	15.6	14.61	16.11	16.08	16.09	17.65	15.07	15.02	15.57	14.09	16.06	16.04	14.57	16.59	16.08	17.61	19.61	17.09	15.13	16.09	17.1	14.12	15.6	16.07	15.58	16.64
	2016-02-15	00:59:00	N	12.54	16.1	15.03	15.12	15.1	14.61	16.11	16.08	16.09	17.65	14.07	14.52	15.07	13.59	15.56	16.04	14.07	16.09	15.58	16.6	19.11	16.09	15.13	16.09	17.1	13.62	15.1	15.57	15.58	16.14
	2016-02-15	01:59:00	N	9.53	14.59	12.03	13.62	14.6	13.61	15.61	15.58	15.09	17.65	12.56	13.52	14.57	13.09	15.56	15.54	13.56	15.59	15.58	16.6	19.11	17.09	14.13	15.08	16.6	13.62	14.6	15.57	15.08	16.14
	2016-02-15	02:59:00	N	8.03	13.59	11.03	11.11	13.09	12.1	15.11	15.08	13.58	17.15	11.56	12.52	14.07	12.58	14.56	15.04	12.56	15.09	15.08	15.6	18.61	17.09	12.63	13.58	15.6	11.62	13.59	14.57	14.08	15.14
	2016-02-15	03:59:00	N	8.53	13.59	11.03	10.11	11.59	11.1	14.11	14.08	12.58	16.65	10.56	12.02	13.56	11.08	14.06	14.54	11.56	14.09	14.58	17.11	18.61	16.09	12.13	13.58	15.6	10.61	13.09	14.07	13.07	14.64
	2016-02-15	04:59:00	N	7.52	13.09	10.53	10.11	11.09	11.1	14.11	14.08	12.08	16.15	10.06	11.02	13.06	10.58	13.06	14.04	11.06	13.09	13.58	15.6	18.61	16.09	11.62	12.58	15.1	11.12	13.09	14.07	13.07	14.14
	2016-02-15	05:59:00	N	6.52	12.09	9.52	11.11	12.09	11.6	14.11	13.58	12.08	16.15	9.55	10.52	12.56	10.08	13.06	13.54	10.56	12.58	13.58	14.1	18.11	15.59	10.12	11.58	14.59	12.12	13.59	14.57	14.08	14.14
	2016-02-15	06:59:00	N	6.02	11.59	8.52	10.11	11.59	11.1	14.11	13.58	11.58	16.15	9.05	10.01	12.06	10.08	12.55	13.54	10.56	12.58	13.08	12.6	17.61	14.59	9.62	11.58	14.09	11.62	13.59	14.07	13.57	14.14
	2016-02-15	07:59:00	D	7.52	11.59	10.53	13.12	13.09	13.61	14.11	14.08	13.08	15.65	9.55	10.01	12.06	11.08	12.55	13.54	12.06	13.09	13.58	13.1	17.11	13.09	10.12	12.08	14.09	13.12	14.09	15.07	14.58	14.64
	2016-02-15	08:59:00	D	17.55	14.59	16.53	16.63	15.6	16.11	15.61	15.08	16.59	16.65	15.57	12.52	14.07	13.59	14.06	14.54	14.57	14.59	14.08	17.11	17.61	17.59	16.64	13.58	15.1	15.62	15.1	16.57	15.58	16.14
	2016-02-15	09:59:00	D	24.06	16.6	20.54	24.13	19.1	18.62	16.61	16.08	17.09	17.15	16.57	14.02	15.07	15.59	15.56	15.54	15.57	15.59	15.58	19.11	18.11	19.09	21.14	15.08	16.1	16.63	15.6	17.07	20.09	18.15
	2016-02-15	10:59:00	D	21.55	17.6	20.54	23.13	20.1	20.62	17.11	17.09	19.59	17.65	21.07	14.52	15.57	17.59	16.57	16.54	16.07	16.09	16.08	20.61	19.11	19.59	21.14	16.09	17.1	19.13	17.1	19.08	22.09	24.15
	2016-02-15	11:59:00	D	23.56	18.1	21.54	21.63	20.6	21.12	17.61	17.59	21.09	18.65	20.07	15.53	17.07	20.1	17.57	17.04	19.57	17.59	17.59	22.61	19.61	22.1	22.14	16.59	17.6	20.13	18.1	20.58	23.09	29.15
	2016-02-15	12:59:00	D	25.06	19.6	24.04	23.13	21.1	22.12	18.11	17.59	22.09	18.65	21.57	16.53	17.57	20.6	17.57	18.04	21.57	19.1	18.09	24.11	20.61	23.1	25.14	17.09	18.1	22.13	19.1	23.08	22.59	25.65
	2016-02-15	13:59:00	D	26.56	21.6	24.04	21.63	21.6	21.62	18.61	18.09	22.59	19.65	20.07	17.03	17.57	19.6	18.07	18.54	21.07	19.1	18.59	25.11	21.11	23.6	22.64	17.59	18.1	22.63	20.1	23.58	22.59	25.15
	2016-02-15	14:59:00	D	25.56	21.6	24.04	20.13	22.1	20.62	19.11	18.09	22.09	20.15	20.57	18.53	18.57	22.1	18.57	19.05	23.58	20.1	18.59	27.11	21.11	23.6	23.64	17.59	19.1	18.63	19.1	22.08	21.59	23.65
	2016-02-15	15:59:00	D	23.56	21.1	23.04	20.63	22.1	20.62	19.11	18.09	22.59	20.15	21.07	18.53	20.07	22.6	18.07	20.55	23.58	20.6	19.09	21.61	20.61	21.6	21.64	18.09	18.6	21.13	19.1	21.08	21.09	22.65
	2016-02-15	16:59:00	D	22.56	21.6	23.04	22.63	23.11	22.62	19.61	18.59	25.1	21.16	21.07	19.03	18.57	18.6	18.07	18.54	20.07	19.1	18.09	23.11	22.11	22.1	22.64	18.09	19.1	22.13	19.1	20.58	20.59	22.15
	2016-02-15	17:59:00	D	22.56	21.1	22.04	19.63	19.6	19.62	18.61	18.09	23.6	20.15	19.07	18.03	18.07	18.1	17.57	18.04	19.07	19.1	17.59	25.61	24.61	20.6	21.14	18.59	18.6	18.63	18.1	19.58	19.59	21.15
	2016-02-15	18:59:00	D	18.05	20.6	19.04	18.13	18.6	18.12	18.11	17.59	20.09	19.15	18.57	18.03	18.07	17.59	17.57	18.04	18.57	18.6	17.59	20.61	22.11	21.6	20.14	18.59	18.6	18.13	17.6	19.08	19.09	20.15
	2016-02-15	19:59:00	D	17.05	19.1	19.04	17.13	18.1	17.12	17.61	17.09	18.59	18.65	17.57	17.03	17.07	16.59	17.07	17.04	17.57	17.59	17.09	19.11	20.61	19.09	19.64	18.59	18.1	16.13	17.1	18.08	18.08	19.15
	2016-02-15	20:59:00	N	15.05	18.1	17.04	16.13	17.1	16.11	17.11	16.58	17.59	18.15	16.07	16.53	16.57	16.09	17.07	17.04	16.07	17.09	16.59	18.11	20.11	18.59	17.64	18.09	17.6	14.12	16.1	16.57	17.08	18.15
	2016-02-15	21:59:00	N	12.04	16.6	14.53	16.13	17.1	15.61	17.11	16.58	17.09	18.15	16.07	16.03	16.57	15.59	16.57	16.54	16.07	17.09	16.08	18.11	19.61	18.09	17.64	18.09	17.6	14.62	16.1	16.57	17.08	17.65
	2016-02-15	22:59:00	N	13.04	16.1	15.03	16.13	17.1	16.11	17.11	16.58	17.09	18.15	15.57	16.03	16.57	15.09	16.57	16.54	15.57	16.59	16.08	16.6	19.11	16.59	17.14	17.59	17.1	14.62	16.1	16.57	17.08	17.65
	2016-02-15	23:59:00	N	11.04	15.6	13.53	15.12	16.6	15.11	17.11	16.58	16.09	17.65	15.07	16.03	16.07	14.59	16.57	16.54	15.07	16.59	16.08	16.1	18.61	16.09	16.64	17.09	17.1	14.62	15.6	16.07	16.58	17.14
	2016-02-16	1900-01-02 00:59:00	N	14.04	16.1	15.53	15.12	16.1	14.61	16.61	16.08	15.09	17.65	14.57	15.53	15.57	14.09	16.06	16.04	14.07	15.59	15.58	15.6	18.61	17.09	15.63	17.09	17.1	14.12	15.6	16.07	16.08	16.64
	2016-02-16	1900-01-02 01:59:00	N	13.54	16.6	15.03	15.12	15.6	15.11	16.11	16.08	15.09	17.65	14.07	15.02	15.07	14.09	15.56	16.04	14.57	15.59	15.58	15.6	18.11	16.59	15.13	16.59	17.1	13.62	15.1	15.57	15.08	16.14
	2016-02-16	1900-01-02 02:59:00	N	11.54	16.1	13.53	14.12	15.1	13.61	15.61	15.58	15.09	17.15	14.07	15.02	15.07	14.09	15.56	15.54	14.07	15.59	15.58	15.6	18.11	16.59	15.13	16.59	17.1	13.12	14.6	15.57	15.08	16.14
	2016-02-16	1900-01-02 03:59:00	N	14.04	15.6	15.03	14.12	14.6	14.11	15.11	15.58	15.09	17.15	14.07	14.52	15.07	14.09	15.06	15.54	14.07	15.59	15.58	15.1	18.11	16.59	15.63	16.59	16.6	13.12	14.6	15.07	14.58	16.14
	2016-02-16	1900-01-02 04:59:00	N	10.03	14.09	12.03	14.12	14.6	13.61	15.11	15.58	14.59	17.15	14.07	14.02	15.07	13.59	15.06	15.54	14.07	15.09	15.58	14.6	17.61	16.09	14.63	16.09	16.6	13.12	14.6	15.07	14.58	16.14
	2016-02-16	1900-01-02 05:59:00	N	13.04	15.1	14.03	13.62	14.1	14.11	14.61	15.08	14.59	17.15	13.56	14.02	15.07	13.59	15.06	15.54	14.07	15.09	15.08	15.1	17.61	16.09	14.63	15.58	16.6	13.12	14.6	15.07	14.58	15.64
	2016-02-16	1900-01-02 06:59:00	N	13.54	15.6	14.53	13.62	14.1	13.61	15.11	15.08	14.59	17.15	13.56	14.02	15.07	13.59	14.56	15.04	13.56	15.09	15.08	15.1	17.61	15.09	15.13	16.09	16.1	13.12	14.6	15.07	14.08	15.64
	2016-02-16	1900-01-02 07:59:00	D	13.54	15.6	14.53	13.62	13.59	13.61	14.11	15.08	14.08	17.15	13.56	14.02	15.07	13.09	14.56	15.04	13.06	14.59	15.08	14.6	17.11	16.09	14.63	16.09	16.1	12.62	13.59	14.57	13.07	15.64
	2016-02-16	1900-01-02 08:59:00	D	14.54	15.6	15.03	15.62	14.1	15.11	14.61	15.08	15.09	17.15	13.56	14.02	15.07	14.09	14.56	15.04	14.07	14.59	15.08	16.1	17.61	18.09	15.13	16.09	16.1	13.62	14.09	14.57	14.08	15.64
	2016-02-16	1900-01-02 09:59:00	D	16.55	16.6	16.53	23.13	15.6	16.62	14.61	15.08	15.09	17.15	13.56	14.02	15.07	15.59	15.06	15.54	14.07	15.09	15.58	18.11	17.61	21.1	15.63	16.59	16.6	15.62	15.1	15.57	16.58	16.64
	2016-02-16	1900-01-02 10:59:00	D	23.06	17.6	19.54	17.13	15.1	16.62	15.61	15.58	17.09	17.65	15.57	14.52	15.57	16.09	15.06	16.04	16.07	16.09	16.08	19.11	17.61	19.09	19.14	17.09	17.1	16.13	15.1	16.07	15.58	17.14
	2016-02-16	1900-01-02 11:59:00	D	20.55	17.1	19.04	21.13	17.1	18.62	16.61	16.08	20.09	18.65	18.07	15.02	17.07	18.6	16.06	16.54	20.07	17.09	17.09	22.11	18.11	24.1	19.14	17.09	17.1	18.13	16.6	17.58	17.08	18.15
	2016-02-16	1900-01-02 12:59:00	D	23.56	18.1	21.54	23.13	17.6	20.12	17.11	16.58	25.6	19.15	19.57	14.02	17.57	23.6	18.07	17.54	25.58	19.1	23.1	22.61	19.11	23.1	23.64	17.59	17.6	18.63	17.6	20.08	18.08	19.15
	2016-02-16	1900-01-02 13:59:00	D	22.06	18.1	20.04	23.63	19.1	20.62	17.61	17.59	27.1	21.16	21.07	14.02	18.07	24.6	18.57	18.54	29.08	20.1	21.09	24.61	19.61	23.1	24.64	17.59	18.6	21.13	19.6	25.58	18.58	20.15
	2016-02-16	1900-01-02 14:59:00	D	25.56	18.1	22.04	21.13	20.6	20.12	18.61	17.59	24.1	22.66	20.07	14.52	17.57	20.6	17.57	18.54	24.08	20.6	20.09	24.11	19.61	22.6	21.14	18.09	18.6	24.13	20.61	24.08	18.58	19.65
	2016-02-16	1900-01-02 15:59:00	D	21.55	17.6	19.54	20.13	20.6	18.12	18.11	16.58	25.1	21.66	18.57	15.02	18.07	19.6	17.07	18.54	22.08	20.1	19.59	26.61	20.11	21.1	20.64	18.09	18.1	18.63	17.6	20.08	18.08	19.65
	2016-02-16	16:59:00	D	20.05	17.6	20.04	19.63	19.1	18.62	17.61	16.58	21.59	20.66	18.57	15.02	17.07	18.6	16.57	18.04	22.58	20.1	18.59	35.1	23.11	20.1	20.14	18.09	18.1	18.13	18.1	19.58	17.08	18.65
	2016-02-16	17:59:00	D	22.56	18.1	20.04	17.13	17.1	16.62	16.61	16.08	23.1	20.15	17.57	15.02	16.57	18.1	16.06	17.54	20.57	20.1	18.09	24.61	22.61	21.1	19.14	17.59	17.6	16.63	16.6	18.08	16.08	17.65
	2016-02-16	18:59:00	D	17.55	17.1	17.54	15.62	16.1	15.61	16.11	15.58	18.59	19.65	16.07	14.52	16.07	16.59	15.56	17.04	18.07	18.6	17.59	20.61	20.11	20.6	18.14	17.59	17.1	15.62	16.1	17.07	15.58	17.14
	2016-02-16	19:59:00	D	14.54	15.6	16.03	14.62	15.1	14.61	15.11	15.08	16.09	18.65	15.07	13.52	15.07	14.59	14.56	16.04	15.07	16.09	16.08	16.6	18.61	17.09	16.64	16.59	16.6	14.12	15.1	16.07	14.58	16.14
	2016-02-16	20:59:00	N	13.04	14.59	15.03	14.12	14.6	14.11	14.61	14.58	15.59	17.65	14.07	12.52	14.57	14.09	14.06	15.04	14.07	15.59	15.58	15.1	18.11	16.09	15.63	16.09	16.1	13.62	14.6	15.07	14.08	15.64
	2016-02-16	21:59:00	N	12.04	14.59	14.03	14.12	14.1	14.11	14.11	14.08	15.09	17.15	13.56	13.02	14.07	14.09	14.06	15.04	14.07	15.09	15.08	15.1	17.61	16.09	15.13	15.58	15.6	13.12	14.09	14.57	13.57	15.14
	2016-02-16	22:59:00	N	11.54	14.09	14.03	14.12	14.1	14.11	14.11	14.08	15.09	17.15	13.56	12.52	14.07	14.09	14.06	15.04	14.57	15.59	15.08	14.6	17.11	16.59	14.63	15.58	15.6	13.12	14.09	14.57	13.57	15.14
	2016-02-16	23:59:00	N	10.53	13.59	13.53	14.12	14.6	14.11	14.61	14.08	15.59	17.15	14.07	13.02	14.57	14.09	14.06	15.04	14.07	15.59	15.08	14.6	17.11	16.09	14.13	15.08	15.6	13.12	14.09	14.57	13.57	15.14
	2016-02-17	00:59:00	N	11.04	13.59	14.03	14.12	14.1	14.11	14.11	14.08	15.09	16.65	13.56	12.52	14.07	14.09	14.06	14.54	14.07	15.09	14.58	15.1	17.11	16.09	14.63	15.58	15.6	13.12	14.09	14.57	13.57	14.64
	2016-02-17	01:59:00	N	10.53	13.59	13.53	14.12	14.1	14.11	14.11	14.08	15.09	16.65	13.56	12.52	14.07	13.59	14.06	14.54	13.56	15.09	14.58	15.1	17.11	16.09	14.63	15.08	15.6	13.12	13.59	14.57	13.57	14.64
	2016-02-17	02:59:00	N	10.53	13.59	13.03	14.12	14.6	14.11	14.61	14.08	15.09	16.65	14.07	12.52	14.07	14.09	14.06	14.54	14.07	15.09	14.58	14.6	17.11	15.59	14.63	15.08	15.6	13.12	13.59	14.57	13.57	14.64
	2016-02-17	03:59:00	N	10.03	13.59	13.03	13.62	14.1	14.11	14.11	14.08	15.09	16.65	13.56	13.02	14.07	13.59	14.06	14.54	14.07	15.09	14.58	14.6	17.11	15.59	14.63	15.58	15.6	12.62	13.59	14.07	13.57	14.64
	2016-02-17	04:59:00	N	11.54	14.09	13.03	13.62	14.1	14.11	14.11	14.08	14.59	16.65	13.06	13.02	14.07	13.59	14.06	14.54	13.56	15.09	14.58	15.1	17.11	15.59	14.63	15.58	15.6	12.62	13.59	14.57	13.57	14.64
	2016-02-17	05:59:00	N	12.04	14.09	13.53	14.12	14.6	14.11	14.61	14.08	15.09	16.65	13.56	13.02	14.07	13.59	14.06	14.54	14.07	15.09	14.58	15.1	17.11	15.59	15.13	15.58	15.6	13.12	13.59	14.57	13.57	14.64
	2016-02-17	06:59:00	N	12.54	14.59	13.53	14.12	14.6	14.11	14.61	14.58	15.09	16.65	14.07	13.02	14.07	14.09	14.06	14.54	14.07	15.09	14.58	15.1	17.11	15.59	14.63	15.58	15.6	13.12	14.09	14.57	13.57	14.64
	2016-02-17	07:59:00	D	13.54	14.59	14.53	14.12	14.1	14.11	14.61	14.58	15.09	16.65	14.07	13.02	14.57	14.09	14.06	14.54	14.57	15.09	14.58	15.6	17.11	16.09	15.13	15.58	15.6	13.12	13.59	14.07	13.57	14.64
	2016-02-17	08:59:00	D	15.55	15.1	15.53	14.62	15.1	14.61	15.11	14.58	16.09	16.65	14.57	13.52	14.57	14.59	14.56	15.04	15.57	15.59	15.08	16.6	17.61	17.09	16.13	16.59	16.1	14.12	14.09	15.07	14.08	15.14
	2016-02-17	09:59:00	D	16.55	15.6	16.53	15.62	15.6	15.11	15.11	15.08	16.59	16.65	15.57	13.52	15.07	15.09	15.06	15.54	16.57	16.09	15.58	17.61	18.11	17.59	16.64	16.59	16.1	14.62	14.6	15.57	14.58	15.64
	2016-02-17	10:59:00	D	18.55	16.1	17.54	16.13	16.1	15.61	15.61	15.08	17.09	17.15	16.57	14.52	15.57	16.59	15.56	16.04	18.07	17.09	16.59	19.11	18.11	18.09	17.64	17.09	16.6	15.62	15.1	16.57	15.08	16.14
	2016-02-17	11:59:00	D	19.55	16.6	19.04	17.13	17.1	16.11	16.11	15.58	18.09	17.65	17.07	15.02	15.57	17.59	16.57	16.54	20.57	18.6	17.59	20.61	18.61	20.6	18.64	17.09	17.1	15.62	15.6	17.07	15.58	16.64
	2016-02-17	12:59:00	D	22.06	17.6	20.54	19.63	17.6	18.62	17.11	16.08	20.09	18.15	17.57	15.02	16.07	18.1	16.57	17.04	20.07	18.6	17.59	23.61	19.61	20.1	20.14	17.59	17.6	16.63	16.1	17.58	16.08	17.14
	2016-02-17	13:59:00	D	23.56	18.6	21.54	19.63	19.1	18.12	18.11	16.58	20.59	18.65	19.07	15.53	17.07	18.1	17.07	17.04	20.07	18.6	18.09	22.61	19.61	22.1	20.64	17.59	17.6	17.63	17.1	19.08	17.08	18.65
	2016-02-17	14:59:00	D	22.06	19.1	20.54	18.13	18.1	17.62	18.11	16.58	19.59	18.65	17.57	15.53	16.57	18.1	17.07	17.54	20.07	18.6	18.59	24.11	20.61	19.59	20.64	18.09	18.1	17.63	16.6	19.08	17.08	18.65
	2016-02-17	15:59:00	D	21.05	19.1	20.04	18.13	18.1	17.62	17.61	16.58	20.09	18.65	17.57	15.53	16.57	19.1	17.07	17.54	21.57	19.1	18.59	23.11	20.11	21.1	19.64	18.09	18.1	17.13	16.6	19.08	17.08	19.15
	2016-02-17	16:59:00	D	20.55	18.6	20.04	18.13	18.1	17.12	17.61	16.58	19.09	18.65	17.07	15.53	16.57	18.1	17.07	17.54	19.57	18.6	18.09	22.61	21.11	20.6	20.14	18.09	18.1	16.63	16.6	18.58	17.08	18.65
	2016-02-17	17:59:00	D	19.55	18.6	19.04	17.63	17.6	17.12	17.11	16.58	19.59	18.65	17.07	15.53	16.57	17.09	17.07	17.04	18.57	18.1	17.59	25.11	23.11	21.1	19.64	18.59	18.1	16.63	16.6	18.08	16.58	18.65
	2016-02-17	18:59:00	D	20.05	18.1	18.54	16.13	17.1	16.62	17.11	16.08	19.59	19.15	17.57	16.03	17.07	18.1	17.07	17.04	20.07	19.1	17.59	25.11	21.11	23.1	18.64	18.09	18.1	16.63	16.6	17.58	16.08	17.65
	2016-02-17	19:59:00	D	16.55	17.6	17.54	16.13	16.6	16.11	16.61	16.08	17.59	18.15	16.07	15.53	16.07	16.09	16.57	16.54	16.57	17.59	17.09	18.11	20.11	20.6	18.14	18.09	17.6	15.12	16.1	16.57	15.58	17.14
	2016-02-17	20:59:00	N	14.04	16.6	16.03	15.62	16.1	15.61	16.61	16.08	16.59	18.15	15.57	15.02	16.07	15.59	16.06	16.04	16.07	17.09	16.59	16.6	19.11	17.59	16.64	17.09	17.1	14.62	15.6	16.07	15.58	16.64
	2016-02-17	21:59:00	N	13.04	16.1	15.03	15.62	16.1	15.61	16.11	16.08	16.59	17.65	15.57	15.02	15.57	15.59	16.06	16.04	15.57	16.59	16.08	16.6	18.61	17.09	15.13	16.09	16.6	14.62	15.6	15.57	15.58	16.64
	2016-02-17	22:59:00	N	11.54	15.1	15.03	15.62	16.1	15.61	16.11	16.08	17.09	17.65	15.57	15.02	15.57	15.59	16.06	16.04	15.57	16.59	16.08	16.6	18.61	17.59	14.13	15.08	16.1	14.62	15.6	15.57	15.58	16.64
	2016-02-17	23:59:00	N	11.54	14.59	15.53	15.62	16.6	15.61	16.61	16.08	16.59	17.65	15.57	15.02	15.57	15.59	16.06	16.04	16.07	17.09	16.08	17.11	18.61	17.09	13.13	14.58	16.1	14.62	15.1	15.57	15.58	16.14
	2016-02-18	00:59:00	N	11.04	14.59	14.53	15.12	16.6	15.11	16.11	16.08	16.59	17.65	15.07	15.53	15.57	15.09	16.06	16.04	15.07	16.59	16.08	16.6	18.61	16.59	13.63	14.58	15.6	14.12	15.6	15.57	15.58	16.14
	2016-02-18	01:59:00	N	11.04	14.59	14.03	15.62	16.6	15.11	16.11	16.08	16.59	17.65	15.57	15.02	15.57	14.59	16.06	16.04	14.57	16.09	15.58	15.6	18.61	16.59	14.13	15.08	15.6	14.12	15.1	15.57	15.08	16.14
	2016-02-18	02:59:00	N	12.54	15.1	14.53	15.62	16.6	15.61	16.11	16.08	16.59	17.65	15.57	15.02	15.57	14.59	16.06	16.04	15.07	16.59	15.58	16.6	18.61	15.09	14.13	15.58	16.1	14.12	15.1	15.57	15.08	16.14
	2016-02-18	03:59:00	N	13.54	15.6	15.03	15.12	16.1	15.11	16.11	16.08	16.09	17.65	14.57	14.52	15.57	15.09	16.06	16.04	15.07	16.59	16.08	14.1	18.11	15.59	14.63	16.09	16.1	14.12	15.1	15.57	15.08	16.14
	2016-02-18	04:59:00	N	12.54	15.1	14.03	15.12	16.1	15.11	16.11	16.08	15.59	17.15	14.57	14.52	15.57	14.59	16.06	16.04	15.07	16.59	15.58	15.6	18.11	16.09	14.13	15.08	16.1	14.12	15.1	15.57	15.08	16.14
	2016-02-18	05:59:00	N	14.04	15.6	15.03	15.12	16.1	14.61	16.11	16.08	16.09	17.15	15.07	15.02	15.57	14.09	15.56	15.54	14.57	16.09	15.58	15.1	18.11	15.59	14.63	15.58	15.6	14.12	15.1	15.57	15.08	15.64
	2016-02-18	06:59:00	N	14.54	16.1	15.03	15.12	16.1	14.61	16.11	16.08	16.09	17.15	15.07	15.02	15.57	14.59	16.06	15.54	15.07	16.09	15.58	14.6	18.11	15.59	15.13	16.09	16.1	13.62	15.1	15.57	15.08	15.64
	2016-02-18	07:59:00	D	15.05	16.1	16.03	15.12	16.1	15.11	16.11	15.58	16.09	17.15	15.07	15.02	15.57	14.59	16.06	16.04	15.57	16.59	15.58	16.6	18.11	16.59	15.63	16.59	16.1	14.62	15.1	15.57	15.58	15.64
	2016-02-18	08:59:00	D	16.55	16.6	17.04	16.13	17.1	16.11	16.61	16.08	17.59	17.65	16.07	15.53	16.07	16.09	16.57	16.04	17.07	17.09	16.59	18.11	18.61	18.59	18.14	17.09	16.6	15.62	15.6	16.57	16.08	16.64
	2016-02-18	09:59:00	D	18.05	17.6	18.04	19.63	18.1	19.12	17.61	17.09	19.59	18.15	18.07	16.03	16.57	17.59	17.07	17.04	18.57	17.59	17.59	21.11	19.11	20.1	19.14	17.09	17.1	17.13	16.6	17.58	16.58	17.65
	2016-02-18	10:59:00	D	23.06	18.1	20.54	22.13	19.1	20.62	18.11	17.59	21.09	19.15	19.07	16.03	17.07	20.1	18.07	18.04	21.07	18.6	18.59	21.11	19.61	21.6	21.14	17.59	18.1	17.63	16.6	18.08	16.58	18.15
	2016-02-18	11:59:00	D	28.56	19.6	23.54	27.63	24.11	22.12	19.11	18.59	23.6	19.65	20.57	16.53	18.07	21.1	19.57	18.54	21.57	19.1	19.59	25.11	20.61	23.1	22.14	18.09	18.6	20.63	18.1	20.08	18.08	20.15
	2016-02-18	12:59:00	D	28.06	20.1	25.54	28.63	24.11	23.12	19.61	19.09	27.1	21.66	22.58	17.53	18.57	23.1	21.07	19.05	25.08	20.1	24.6	25.61	21.11	24.6	25.14	18.59	19.1	24.13	21.11	24.58	19.09	22.15
	2016-02-18	13:59:00	D	31.55	22.1	27.04	27.63	23.11	24.12	20.11	20.09	30.09	23.16	25.58	18.03	19.57	25.6	21.57	20.55	32.07	22.6	23.6	28.61	22.11	24.1	24.64	19.09	20.6	27.63	21.61	26.58	20.59	23.15
	2016-02-18	14:59:00	D	31.05	22.6	26.54	23.63	23.61	21.12	20.11	19.59	25.1	23.66	24.08	18.53	19.57	25.6	21.07	21.05	29.08	24.1	23.1	27.61	21.61	24.1	24.64	19.59	21.1	24.63	21.61	28.58	20.09	21.65
	2016-02-18	15:59:00	D	25.06	22.1	25.04	20.13	21.1	19.12	19.61	18.59	22.09	21.16	20.07	18.53	19.07	22.1	20.57	20.55	24.58	22.1	22.09	32.11	23.11	23.1	24.14	20.09	20.6	25.63	20.61	25.08	20.09	22.15
	2016-02-18	16:59:00	D	23.06	21.6	24.54	20.63	21.1	22.12	20.11	19.09	28.1	22.16	22.08	19.03	19.57	22.6	19.57	20.05	28.58	21.6	21.09	34.11	25.61	22.6	22.14	20.09	20.1	22.63	19.6	21.58	19.09	21.15
	2016-02-18	17:59:00	D	22.06	21.6	21.54	20.13	20.6	19.12	19.61	18.59	21.09	21.16	21.57	20.03	19.07	22.6	19.57	20.05	26.08	22.6	20.59	25.61	24.11	24.1	21.14	19.59	19.6	20.63	19.1	20.58	19.09	20.15
	2016-02-18	18:59:00	D	20.05	20.1	20.04	18.13	19.1	17.62	18.11	18.09	20.09	20.15	19.07	18.53	18.57	18.6	19.07	19.05	20.07	19.6	19.59	22.61	22.11	22.1	19.64	19.09	19.1	17.13	18.1	19.58	17.58	19.65
	2016-02-18	19:59:00	D	18.05	19.6	19.04	17.13	18.1	16.62	17.61	17.09	18.59	19.65	16.07	17.03	17.57	17.09	18.07	18.04	18.07	18.6	18.59	19.61	21.11	19.09	19.14	19.09	18.6	15.12	17.1	17.58	17.08	18.15
	2016-02-18	20:59:00	N	17.55	18.6	18.54	16.63	17.6	16.62	17.11	17.09	18.09	19.15	16.07	16.53	17.07	16.59	17.57	17.54	17.57	18.1	17.59	18.61	20.11	18.59	18.64	18.59	18.6	15.12	16.6	17.07	16.58	17.65
	2016-02-18	21:59:00	N	17.05	18.1	18.04	15.62	17.6	15.61	17.11	16.58	17.59	18.65	15.57	16.03	17.07	16.09	17.07	17.04	16.07	17.59	17.09	18.61	20.11	18.09	18.64	18.59	18.1	15.12	16.1	16.57	16.58	17.14
	2016-02-18	22:59:00	N	17.05	18.1	18.04	15.62	17.1	15.61	16.61	16.58	17.59	18.65	15.57	16.03	16.57	15.59	17.07	17.04	16.07	17.09	17.09	18.11	19.61	18.09	18.14	18.59	18.1	14.62	16.1	16.07	15.58	17.14
	2016-02-18	23:59:00	N	16.05	18.1	17.04	15.12	16.6	15.11	16.11	16.08	16.09	18.15	15.07	15.53	16.57	15.59	16.57	16.54	16.07	17.09	17.09	17.61	19.61	17.59	17.64	18.09	18.1	14.12	15.6	15.57	15.08	16.64
	2016-02-19	00:59:00	N	16.05	18.1	17.54	15.62	16.6	15.61	16.11	16.08	16.59	18.15	15.07	15.53	16.07	15.59	16.57	16.54	15.57	16.59	16.59	17.61	19.11	17.09	17.64	18.09	17.6	14.62	15.6	15.57	15.58	16.14
	2016-02-19	01:59:00	N	15.55	17.6	17.04	15.62	16.6	15.61	16.11	16.08	16.59	18.15	15.57	15.53	16.07	15.59	16.57	16.54	16.07	16.59	16.59	17.61	19.11	18.09	17.64	18.09	17.6	14.62	15.6	16.07	15.58	16.64
	2016-02-19	02:59:00	N	15.55	17.6	17.04	15.62	16.1	15.61	16.11	16.08	16.59	18.15	14.57	15.53	16.07	14.59	16.06	16.04	15.07	16.59	16.08	17.61	19.11	17.09	17.64	17.59	17.6	14.12	15.6	15.57	15.08	16.14
	2016-02-19	03:59:00	N	15.55	17.1	17.04	15.62	16.1	15.61	16.11	16.08	16.59	18.15	14.57	15.53	16.07	14.59	16.06	16.04	15.07	16.59	16.08	17.11	19.11	17.09	17.64	17.59	17.6	14.12	15.1	15.57	15.08	16.14
	2016-02-19	04:59:00	N	15.55	17.1	16.53	15.12	15.6	15.61	15.61	15.58	16.09	18.15	14.57	15.02	15.57	14.59	16.06	16.04	15.07	16.09	16.08	16.6	19.11	17.09	17.14	17.59	17.6	13.62	15.1	15.07	14.58	16.14
	2016-02-19	05:59:00	N	14.54	17.1	16.03	15.62	16.1	15.61	16.11	15.58	16.59	18.15	14.57	15.53	15.57	14.59	16.06	16.04	15.07	16.09	16.08	16.6	18.61	17.09	16.13	17.09	17.1	14.12	15.1	15.57	15.08	16.14
	2016-02-19	06:59:00	N	14.54	17.1	16.03	15.62	16.1	15.61	16.11	16.08	16.59	18.15	15.07	15.02	15.57	14.59	16.06	16.04	15.07	16.09	16.08	16.6	18.61	16.09	16.13	16.59	17.1	14.12	15.1	15.57	15.08	16.14
	2016-02-19	07:59:00	D	15.55	17.1	16.53	15.12	16.1	14.61	16.11	16.08	16.09	17.65	15.07	15.53	15.57	14.59	16.06	16.04	15.07	16.09	16.08	17.11	18.61	16.09	16.64	17.09	17.1	14.12	15.1	15.57	15.08	16.14
	2016-02-19	08:59:00	D	16.55	17.6	16.53	15.62	16.1	15.61	16.61	16.08	16.59	17.65	15.57	15.53	16.07	15.09	16.06	16.04	15.57	16.59	16.08	18.11	19.11	16.59	17.14	17.59	17.1	14.62	15.6	16.07	15.58	16.64
	2016-02-19	09:59:00	D	18.55	18.1	18.54	16.13	16.6	15.61	17.11	16.58	17.59	18.15	16.07	16.53	16.57	16.09	16.57	16.54	17.07	17.09	17.09	17.11	18.61	18.59	17.64	18.09	17.6	15.12	15.6	16.07	15.58	16.64
	2016-02-19	10:59:00	D	17.05	18.1	17.54	16.63	16.6	16.11	16.61	16.58	18.09	18.15	16.07	16.53	16.57	16.09	16.57	16.54	16.57	17.09	17.09	19.61	19.11	19.59	18.64	18.59	17.6	16.13	16.1	17.07	16.08	17.14
	2016-02-19	11:59:00	D	18.05	18.6	18.04	18.63	17.1	17.12	17.11	16.58	19.59	18.65	16.57	16.53	16.57	16.59	16.57	16.54	17.57	17.59	17.59	20.11	19.11	21.1	18.64	18.59	17.6	18.63	16.6	18.58	16.58	17.65
	2016-02-19	12:59:00	D	22.56	19.1	21.54	16.13	16.1	15.61	16.61	16.58	17.59	18.65	16.57	16.53	17.07	16.59	17.07	17.04	17.07	17.09	18.09	22.11	19.61	17.59	21.64	18.59	18.1	15.12	16.1	17.58	15.58	17.65
	2016-02-19	13:59:00	D	21.55	19.1	20.54	16.13	16.6	16.11	16.61	16.58	18.09	18.65	16.57	17.03	17.07	16.09	16.06	16.54	17.07	17.09	17.59	20.11	20.11	18.09	21.64	18.59	18.6	15.12	16.1	17.58	15.58	17.65
	2016-02-19	14:59:00	D	17.55	18.6	17.04	14.62	15.6	15.11	16.11	16.08	17.59	18.15	15.57	15.53	16.57	15.59	16.06	16.54	16.07	16.59	17.09	22.61	20.11	18.59	17.64	18.09	18.1	14.62	15.6	17.07	15.08	17.14
	2016-02-19	15:59:00	D	18.05	18.6	18.04	15.12	15.6	14.61	16.11	16.08	17.59	18.15	16.07	16.53	16.57	15.59	16.06	16.54	16.57	16.59	17.09	20.11	19.61	16.59	18.64	18.59	18.1	15.12	15.6	17.07	15.08	17.14
	2016-02-19	16:59:00	D	18.05	18.1	18.04	14.62	15.1	14.11	15.11	16.08	15.59	17.65	15.07	15.53	16.07	14.59	15.56	16.04	15.57	15.59	16.59	22.11	19.61	17.09	18.14	18.09	17.6	14.12	15.1	16.57	14.08	16.14
	2016-02-19	17:59:00	D	16.55	17.6	17.04	14.12	14.1	14.11	15.11	15.58	15.59	17.65	14.57	15.02	16.07	14.09	15.06	15.54	15.07	15.09	16.59	19.61	19.11	17.09	17.64	17.59	17.6	13.62	14.6	16.07	13.57	16.14
	2016-02-19	18:59:00	D	14.54	17.1	15.53	14.12	13.59	14.11	14.61	15.58	15.09	17.15	14.07	15.02	16.07	13.59	14.56	15.54	14.07	14.59	16.08	18.61	19.11	17.09	17.14	17.09	17.1	14.12	14.6	16.07	13.07	15.64
	2016-02-19	19:59:00	D	14.54	16.6	16.03	14.12	13.59	14.11	14.11	15.08	15.09	17.15	13.56	14.52	15.57	13.09	14.06	15.04	13.56	14.09	15.58	17.11	18.61	16.59	17.14	17.09	17.1	13.62	14.09	15.57	13.07	15.14
	2016-02-19	20:59:00	N	14.04	16.1	16.03	14.12	13.09	14.11	13.61	15.08	14.59	17.15	13.06	14.02	15.07	13.09	14.06	15.04	13.06	14.09	15.08	16.6	18.11	16.59	16.64	16.59	16.6	12.62	13.59	14.57	12.07	14.64
	2016-02-19	21:59:00	N	13.54	15.6	15.53	14.12	13.09	14.11	13.61	14.58	14.59	16.65	13.06	14.02	15.07	12.58	14.06	14.54	13.06	13.59	15.08	16.1	18.11	16.09	16.64	16.59	16.6	12.62	13.09	14.07	12.07	14.14
	2016-02-19	22:59:00	N	12.54	15.6	15.03	14.12	13.09	14.11	13.61	14.58	15.09	16.65	12.56	14.02	15.07	13.09	14.06	14.54	13.06	14.09	15.08	15.6	17.61	16.09	16.13	16.59	16.1	12.62	13.09	14.07	12.57	14.14
	2016-02-19	23:59:00	N	10.03	14.59	13.53	13.12	12.59	13.61	13.61	14.08	14.08	16.65	12.56	13.52	14.57	13.09	14.06	14.54	13.06	14.09	14.58	14.6	17.61	16.09	14.63	15.58	16.1	12.12	13.09	14.07	12.07	14.14
	2016-02-20	1900-01-02 00:59:00	N	7.52	12.59	10.53	13.62	12.59	14.11	13.61	14.08	14.59	16.65	12.06	13.52	14.57	12.58	13.56	14.54	13.06	13.59	14.58	14.1	17.11	15.59	12.13	13.58	15.6	12.62	13.09	13.57	12.07	14.14
	2016-02-20	1900-01-02 01:59:00	N	6.52	12.09	9.52	13.62	12.59	14.11	13.61	14.08	15.09	16.15	12.56	13.52	14.57	12.58	13.56	14.54	13.06	13.59	14.58	14.1	17.11	15.59	10.62	12.58	14.59	12.62	12.59	14.07	12.07	13.64
	2016-02-20	1900-01-02 02:59:00	N	6.52	11.09	8.52	13.62	12.59	14.11	13.1	14.08	14.59	16.15	12.56	13.52	14.57	12.58	13.56	14.04	13.06	13.59	14.08	14.6	17.11	15.59	10.12	11.58	14.09	12.62	12.59	13.57	11.57	13.64
	2016-02-20	1900-01-02 03:59:00	N	7.02	12.09	9.02	13.12	11.59	13.11	12.6	13.58	14.08	16.15	11.56	13.02	14.07	12.08	12.55	14.04	11.56	12.58	14.08	14.6	17.11	15.59	10.62	12.58	14.09	12.12	12.09	13.57	11.57	13.64
	2016-02-20	1900-01-02 04:59:00	N	8.03	11.59	9.52	13.12	12.09	13.61	12.6	13.58	14.59	15.65	11.56	12.52	14.07	12.08	12.55	13.54	11.56	12.58	13.58	15.1	17.11	15.59	11.62	13.08	14.09	11.62	12.09	13.06	11.07	13.14
	2016-02-20	1900-01-02 05:59:00	N	9.53	12.59	10.53	13.62	12.09	14.11	13.1	13.58	14.08	16.15	11.56	12.52	13.56	12.08	13.06	13.54	12.06	13.09	13.58	14.6	17.11	15.59	12.63	14.08	14.59	12.12	12.09	13.06	11.57	13.14
	2016-02-20	1900-01-02 06:59:00	N	9.03	12.59	11.03	13.62	12.59	13.61	13.1	13.58	14.59	16.15	12.06	12.52	14.07	12.58	13.06	13.54	12.56	13.09	13.58	13.1	16.6	15.09	12.13	13.58	14.59	12.12	12.59	13.57	12.07	13.14
	2016-02-20	1900-01-02 07:59:00	D	7.52	11.59	10.03	14.12	13.09	14.11	13.61	13.58	15.09	16.15	12.56	13.02	14.07	12.58	13.06	14.04	13.06	13.59	14.08	13.6	16.6	15.59	10.62	12.58	14.09	12.62	12.59	14.07	12.07	13.64
	2016-02-20	1900-01-02 08:59:00	D	13.04	13.09	14.53	14.62	13.59	14.61	14.11	14.08	15.59	16.15	13.56	13.02	14.57	13.59	13.56	14.54	14.07	14.09	14.58	16.1	17.11	17.09	15.13	13.58	14.59	13.62	13.09	14.57	12.57	13.64
	2016-02-20	1900-01-02 09:59:00	D	19.55	14.59	19.04	15.62	14.1	15.61	15.11	14.58	17.09	16.65	14.57	13.02	15.07	14.59	14.06	15.04	15.57	14.59	15.08	18.61	17.61	17.59	18.14	14.58	15.6	14.62	13.59	15.07	13.07	14.14
	2016-02-20	1900-01-02 10:59:00	D	26.56	16.1	19.54	17.13	15.6	17.12	15.61	15.08	19.09	17.15	16.07	13.52	15.57	16.59	15.06	15.54	18.07	15.59	16.59	20.11	18.11	19.09	23.14	16.09	16.6	16.13	14.09	16.07	14.08	15.64
	2016-02-20	1900-01-02 11:59:00	D	26.56	17.6	22.04	17.13	15.6	16.62	16.11	15.58	19.59	17.65	16.57	13.52	15.57	18.6	16.06	16.54	20.57	16.09	17.59	23.11	18.61	21.6	20.64	16.09	17.1	16.13	14.6	16.57	14.08	16.14
	2016-02-20	1900-01-02 12:59:00	D	22.56	18.1	21.54	22.13	18.1	20.12	17.11	16.58	25.1	19.65	18.57	13.52	16.57	19.6	16.57	17.04	22.58	17.09	19.59	22.11	19.11	23.1	26.14	16.59	18.6	19.13	15.6	19.08	16.08	17.14
	2016-02-20	1900-01-02 13:59:00	D	28.06	20.6	23.04	19.63	18.1	18.62	17.61	17.09	22.09	19.65	19.57	14.02	17.07	20.1	17.07	17.54	23.58	18.1	20.09	27.61	20.11	22.6	24.14	16.59	19.6	19.63	16.1	20.08	16.08	18.15
	2016-02-20	1900-01-02 14:59:00	D	25.56	20.1	22.04	20.13	20.1	19.12	17.61	17.09	24.6	22.16	20.07	14.52	17.07	19.1	16.57	17.54	23.08	18.6	20.09	26.11	19.61	22.6	21.64	17.09	19.6	22.13	17.6	22.08	15.58	17.65
	2016-02-20	1900-01-02 15:59:00	D	22.56	20.1	22.54	19.63	20.1	17.62	17.11	16.08	26.1	21.66	19.07	15.53	17.57	23.1	16.06	20.05	25.08	20.1	19.59	32.11	22.11	21.1	21.14	17.59	18.6	24.13	16.1	19.08	15.08	17.14
	2016-02-20	16:59:00	D	23.06	20.1	26.04	18.63	19.1	18.12	16.61	15.58	26.6	21.16	19.57	15.02	17.07	19.1	15.56	18.54	33.07	20.1	18.59	38.6	24.61	20.6	21.64	17.59	18.6	18.13	15.6	17.07	14.08	16.14
	2016-02-20	17:59:00	D	26.06	20.1	21.04	17.13	17.6	16.62	16.61	15.58	23.6	21.16	20.07	15.53	16.57	20.6	15.56	17.54	23.58	21.1	18.09	27.11	24.61	21.6	19.64	17.59	18.1	15.62	15.1	16.07	13.57	15.14
	2016-02-20	18:59:00	D	22.06	19.6	18.54	15.62	16.1	15.61	15.61	15.08	20.09	20.15	16.57	14.52	16.57	18.1	15.06	17.04	22.08	18.6	17.09	26.11	21.61	23.1	18.64	17.59	17.6	15.12	14.6	15.57	13.57	14.64
	2016-02-20	19:59:00	D	15.05	17.6	16.53	14.12	15.6	14.61	15.11	14.58	17.59	18.65	14.57	14.52	15.57	14.59	14.56	15.54	16.07	16.59	16.59	17.61	20.11	20.1	17.14	17.09	17.1	13.62	14.09	15.07	13.57	14.14
	2016-02-20	20:59:00	N	12.04	16.1	15.03	14.12	15.1	14.11	15.11	14.58	15.59	18.15	13.06	13.52	15.07	13.59	14.06	15.04	14.07	15.59	15.58	16.1	19.11	16.09	15.63	16.09	16.6	12.62	13.59	14.57	13.57	14.14
	2016-02-20	21:59:00	N	8.53	14.09	12.03	14.12	15.1	14.11	15.11	14.58	15.59	17.65	13.56	13.52	15.07	13.59	14.06	15.04	14.07	15.59	15.08	15.6	18.61	15.59	13.63	14.58	16.1	12.62	13.59	14.07	13.57	14.14
	2016-02-20	22:59:00	N	7.52	12.59	10.53	14.12	15.1	14.11	15.11	14.58	15.59	17.65	13.06	13.52	14.57	13.09	14.06	14.54	13.56	15.09	14.58	15.1	18.11	15.59	11.62	13.08	15.1	13.12	13.09	14.07	13.57	14.14
	2016-02-20	23:59:00	N	6.52	12.09	10.03	14.12	14.6	14.11	15.11	14.58	14.59	17.15	12.06	12.52	14.07	12.58	14.06	14.54	13.06	15.09	14.58	15.1	18.11	14.59	10.62	12.08	14.59	12.62	13.09	14.07	13.57	13.64
	2016-02-21	00:59:00	N	6.02	11.59	9.02	14.12	15.1	14.11	15.11	14.58	14.59	17.15	12.06	12.52	14.07	12.58	14.06	14.54	12.56	14.59	14.08	13.6	17.61	13.59	10.12	11.58	14.09	12.62	13.09	14.07	13.57	14.14
	2016-02-21	01:59:00	N	6.02	11.09	9.02	14.12	14.6	13.11	14.61	14.58	13.58	16.65	11.56	12.52	14.07	12.08	13.56	14.04	12.06	14.09	14.08	12.1	17.11	13.59	9.62	11.58	13.59	12.12	13.09	14.07	13.57	13.64
	2016-02-21	02:59:00	N	5.01	11.09	8.02	13.62	14.6	13.11	14.61	14.58	13.08	16.65	11.56	12.02	13.56	12.08	13.56	14.04	12.06	14.09	13.58	11.09	16.6	13.09	9.12	11.08	13.59	12.62	13.09	14.07	13.57	13.64
	2016-02-21	03:59:00	N	5.01	10.09	7.02	13.12	14.1	12.61	14.61	14.08	13.08	16.65	11.06	11.52	13.56	11.58	13.56	14.04	11.56	13.59	13.58	10.09	16.1	11.58	8.11	10.07	13.09	12.62	13.09	14.07	13.07	13.64
	2016-02-21	04:59:00	N	4.01	10.09	6.52	12.62	13.59	11.6	14.11	13.58	12.08	16.15	10.56	11.02	13.06	11.08	13.06	13.54	11.06	13.59	13.58	8.59	15.6	10.58	7.61	9.57	12.59	12.62	13.09	14.07	13.07	13.64
	2016-02-21	05:59:00	N	3.51	9.09	6.02	12.12	13.09	10.6	13.61	13.08	11.58	15.65	10.06	10.52	13.06	10.58	13.06	13.54	11.06	13.09	13.08	8.09	15.1	8.57	7.11	9.07	12.09	13.12	13.09	13.57	13.07	13.14
	2016-02-21	06:59:00	N	4.01	9.09	6.52	13.12	12.59	10.6	13.1	13.08	11.08	15.65	10.06	10.52	12.56	12.08	13.06	13.54	11.06	13.09	13.08	7.58	14.6	9.08	6.61	9.07	12.09	13.62	13.09	13.57	13.07	13.14
	2016-02-21	07:59:00	D	5.01	9.59	8.02	15.12	13.09	11.6	13.61	13.08	11.58	15.65	11.06	11.02	13.06	12.58	13.06	13.54	11.56	13.09	13.08	9.09	14.6	11.58	7.11	9.07	11.59	14.12	13.59	14.07	15.08	13.64
	2016-02-21	08:59:00	D	13.54	11.59	14.03	21.63	17.1	16.62	14.61	13.58	13.08	15.65	13.06	12.02	13.56	14.09	13.06	14.04	13.56	14.59	13.58	15.1	15.6	16.09	12.13	11.08	13.09	17.13	14.6	15.07	20.09	14.64
[truncated: 214 more rows]
