# Supplementary material for: Microhabitats and canopy cover moderate high summer temperatures in a fragmented Mediterranean landscape
Source: PLoS One. 2017 Aug 14;12(8):e0183106. doi: 10.1371/journal.pone.0183106 (PMC5555690; doi:10.1371/journal.pone.0183106)
Supplement: S3 File — See manuscript for site codes. BC = ground-below-canopy microhabitat (0.5 m above the ground), GT = in the cavity formed by the senescent leaves of a grass tree; LL = in the leaf litter. (XLSX) [file pone.0183106.s004.xlsx]

## Sheet: All Site Humidity Data
S3 File. Relative humidity raw data for all study sites. See manuscript for site codes. BC = ground-below-canopy microhabitat (0.5 m above the ground), GT = in the cavity formed by the senescent leaves of a grass tree; LL = in the leaf litter
Site Code				CSE		CSI	DAE		DAI			DBI		DCI			EBE			EBI			GRI		NHE	SCE			TAE			TAI
Microhabitat	Date	Time	Day / Night	BC	LL	BC	BC	LL	BC	GT	LL	BC	GT	BC	GT	LL	BC	GT	LL	BC	GT	LL	BC	LL	BC	BC	GT	LL	BC	GT	LL	GT	LL
	2015-11-29	20:59:00	N	74.96	76.83	67.18	76.67	67.26	77.52	68.93	92.22	68.75	58.14	75.22	60.56	97.85	71.42	79.09	81.65	71.16	62.44	74.23	62.32	64.48	69.21	63.43	69.86	75.74	76.29	73.39	73.16	69	68.37
	2015-11-29	21:59:00	N	83.63	78.41	74.1	78.07	66.28	77.3	67.45	93.02	68.89	58.69	80.84	64.38	95.89	75.09	78.99	81.59	75.97	63.49	74.38	67.32	66.2	73.82	68.69	71.01	77.37	69.85	74.46	75.74	69.95	71.18
	2015-11-29	22:59:00	N	88.57	80.3	79.93	81.4	67.86	79.74	68.49	93.82	70.99	60.47	83.8	68.2	97.22	76.71	80.49	82.56	76.58	68.01	75.95	67.81	66.73	77.48	71.19	70.86	77.95	60.41	74.01	77.91	68.84	71.74
	2015-11-29	23:59:00	N	91.03	80.82	79.34	82.4	68.8	81.7	69.53	94.23	73.62	62.24	85.27	69.8	97.68	76.71	81.01	83.01	76.51	69.07	75.95	73.14	68.43	80.99	74.86	74.01	78.4	59.84	76.08	77.91	68.84	72.85
	2015-11-30	00:59:00	N	86.74	80.37	80	68.86	71.65	79.87	71.75	94.7	74.32	64.02	85.84	72.55	98.07	74.24	82.05	82.56	73.45	71.4	78.68	68.37	69.01	69.29	73.94	75.67	78.32	53.27	71.15	80.06	67.15	73.4
	2015-11-30	01:59:00	N	84.98	80.98	79.09	57.22	67.84	71.37	73.01	94.37	65.88	66.42	81.95	72.7	98.07	68.03	82.64	83.17	67.12	70.1	79.84	67.14	69.6	63.26	75.15	75.3	78.4	53.91	68.93	78.47	66.03	72.87
	2015-11-30	02:59:00	N	93.96	82.18	89.47	53.66	63.9	68.63	74.18	93.5	69.91	66.42	81.51	73.32	98.07	68.61	81.69	84.35	70.58	69.52	82.04	63.05	70.19	57.94	89.86	80.14	80.1	52.72	67.82	79.53	64.9	73.42
	2015-11-30	03:59:00	N	96.75	82.1	85.94	51.96	59.34	61.46	76.82	93.66	57.64	66.44	80.62	73.47	98.07	65.17	82.85	84.89	59.5	67.23	80.39	84.55	71.86	56.82	92.25	82.17	80.1	55.12	68.39	79.01	64.32	73.98
	2015-11-30	04:59:00	N	97.36	83.74	85.25	53.17	58.19	62.67	77.38	93.18	64.19	71.09	95	75.18	98.61	69.22	82.85	82.74	54.15	61.4	79.84	79.51	72.98	60.41	93.58	85.5	80.07	59.33	73.92	88.81	66.63	78.82
	2015-11-30	05:59:00	D	91.12	84.93	81.52	54.41	58.23	59.76	76.29	95.09	54.08	67.63	95.55	77.29	98.15	58.21	81.79	78.4	51.1	56.62	77.08	77.92	74.09	61.59	94.05	86.07	80.07	61.7	72.29	86.28	64.35	76.15
	2015-11-30	06:59:00	D	73.78	85.99	60.71	47.22	55.89	55.64	76.3	95.09	49.82	64.73	91.79	77.84	98.61	54.01	78.57	75.66	49.26	53.57	73.69	72.88	74.09	61.03	94.05	86.56	80.6	55.19	68.97	84.75	62.66	77.24
	2015-11-30	07:59:00	D	51.3	84.44	45.02	42.98	49.96	50.2	76.34	93.61	43.09	62.99	82.49	78.39	97.3	45.56	76.44	72.9	42.54	49.36	72.02	58.49	74.69	58.23	88.99	85.91	81.2	44.38	63.97	83.24	54.57	75.7
	2015-11-30	08:59:00	D	39.07	82.9	38.88	36.94	47.1	44.72	73.04	92.63	41.8	61.27	68.22	77.35	98.33	43.12	72.07	69.54	38.76	43.77	65.7	53.9	74.73	26.58	51.79	82.33	77.47	41.37	57.1	74.82	41.98	72.51
	2015-11-30	09:59:00	D	21.3	76.1	26.05	29.54	34.93	32.16	67.01	90.23	35.66	57.77	45.09	75.22	97.85	38.28	69.34	66.18	36.34	41.97	64.62	24.05	72.04	23.36	27.03	81.85	72.11	42.15	53.11	72.23	34.01	63.86
	2015-11-30	10:59:00	D	16.14	64.43	22.13	27.75	33.67	32.84	61.96	85.79	33.89	50.62	38.76	65.74	96.4	36.48	68.31	65.67	34.52	38.26	59.93	19.96	61.27	31.77	20.35	79.8	66.61	41.67	52.05	66.85	34.73	60.1
	2015-11-30	11:59:00	D	27.04	56.86	27.94	39.09	38.88	38.71	57.87	85.73	34.72	50.14	43.27	61.7	93.48	38.01	64.44	67.48	44.71	46.58	61.25	24.05	52.98	33.27	25	75.58	63.75	44.09	54.94	61.2	37.73	50.25
	2015-11-30	12:59:00	D	28.67	55.26	32.71	34.77	35.75	32.27	55.53	81.69	29.55	43.39	34.34	57.54	92.52	31.47	62.74	63.05	34.58	38.97	52.04	25.02	52.52	46.49	29.11	75.61	62.04	46.64	57.94	59.7	42.72	53.05
	2015-11-30	13:59:00	D	25.44	51.62	34.66	49.95	41.86	49.27	56.58	81.55	42.75	47.15	47.58	54	91.52	48.46	67.2	63.68	52.11	54.53	57.77	52.23	53.65	63.69	29.72	76.21	57.47	36.3	59.61	52.04	50.56	51.38
	2015-11-30	14:59:00	D	33.46	52.52	33.94	50.38	46.53	46.59	56.5	82.51	43.34	44.61	50.49	57.62	92.5	47.69	69.94	65.25	45.25	55.01	54.81	46.74	58.37	60.68	49.44	71.91	61.94	47.07	60.07	59.81	52.22	54.1
	2015-11-30	15:59:00	D	45.84	55.54	48.23	51.6	49.52	55.76	57.61	84.56	43.34	45.1	51.6	50.03	92.49	45.17	71.6	66.33	40.96	53.2	61.76	41.66	55.69	58.3	50.53	70.73	64.12	49.36	59.45	63.19	52.74	52.14
	2015-11-30	16:59:00	D	43.4	59.01	42.07	55.04	51.79	47.82	58.76	83.02	34.5	48.16	50.35	43.34	92.98	48.79	72.13	67.98	44.61	51.33	65.25	34.21	51.6	59.45	52.83	70.67	65.79	53.52	61.12	65.41	56.26	54.85
	2015-11-30	17:59:00	D	39.07	59.61	45.75	65.93	57.11	65.61	60.43	84.52	43.83	47.49	59.43	48.77	93.47	55.91	73.22	69.03	56.07	54.31	64.03	44.63	52.62	58.34	51.61	71.75	66.88	61.76	64.52	65.95	60.91	58.8
	2015-11-30	18:59:00	D	54.76	63.5	55.35	69.23	62.8	67.83	63.86	86.05	61.82	55.87	70.35	57.8	94.94	67.54	75.36	71.79	66.04	61.43	63.96	58	56.52	69.71	58.02	71.72	67.97	69.2	68.97	69.84	63.8	62.86
	2015-11-30	19:59:00	D	70.95	68	68.19	75.76	65.07	73.96	66.73	87.06	68.84	58.84	73.7	61.33	95.42	75.38	76.42	74.54	74.02	66.66	67.97	70.67	60.52	75.22	66.03	71.64	70.2	74.43	72.27	72.53	67.15	65.66
	2015-11-30	20:59:00	N	75.32	71.91	72.13	78.3	66.73	77.75	68.41	90.11	73.37	62.4	78.67	65.42	96.88	77.63	79.11	76.18	77.98	71.84	70.83	72.35	63.4	75.76	72.14	72.71	72.42	81.72	77.17	75.78	71.08	67.86
	2015-11-30	21:59:00	N	83	75.19	76.11	85.91	66.44	82.04	69.5	90.62	74.55	61.74	83.06	66.89	97.85	82.06	79.63	78.39	82.01	73.53	73.66	71.2	65.12	78.47	74.32	73.26	73.52	86.27	77.11	75.82	71.19	70.06
	2015-11-30	22:59:00	N	87.08	78.49	78.26	85.5	68.56	82.97	69.5	89.78	75.1	62.91	85.97	69.47	98.33	85.09	79.6	79.47	85.51	70.92	74.38	72.32	66.25	76.83	74.3	74.31	75.18	87.74	78.08	77.83	72.2	71.17
	2015-11-30	23:59:00	N	86.43	77.93	80.76	90.42	70.35	87.59	67.93	91.09	79.6	62.84	88.77	71.53	96.36	86.98	80.04	78.39	88.37	74.57	75.87	77.3	67.35	77.77	73.87	75.39	75.72	89.2	79.04	80.34	71.11	72.43
	2015-12-01	1900-01-02 00:59:00	N	91.27	77.96	82.7	91.02	74.61	88.61	71.2	92.46	83.83	64.61	89.82	74.8	97.3	87.42	81.97	79.84	88.44	77.31	78.06	79.27	69.05	86.76	75.38	74.85	76.28	85.68	79.12	81.44	72.2	75.02
	2015-12-01	1900-01-02 01:59:00	N	91.05	80.11	83.45	84.1	73.32	83.97	75.11	92.46	82.85	65.79	87.48	75.41	97.77	88.99	82.56	81.43	88.44	77.31	79.07	75.15	70.16	83.82	80.07	79.69	76.82	83.08	78	81.44	73.27	76.65
	2015-12-01	1900-01-02 02:59:00	N	94.92	80.66	88.47	77.92	71.11	78.33	72.38	92.46	75.49	66.96	81.88	74.87	97.68	86.47	83.08	81.96	84.92	77.31	79.07	77.22	70.16	79.79	83.63	81.79	77.92	79.31	75.29	81.28	74.19	74.04
	2015-12-01	1900-01-02 03:59:00	N	83.52	81.73	74.95	75.85	71.96	77.23	73.32	91.9	70.99	63.86	80.25	75.26	98.07	78.17	83.59	81.88	77.45	72.84	76.82	75.53	70.14	70.7	74.85	79.62	77.91	76.62	74.69	82.72	75.64	75.48
	2015-12-01	1900-01-02 04:59:00	N	84.4	82.18	75.88	74.81	71.89	79.16	72.63	92.79	73.07	65.77	81.75	75.19	99.45	80.74	83.95	82.41	77.45	73.32	74.55	73.75	71.82	69.6	71.95	75.22	77.41	79.77	75.22	83.23	75.04	75.93
	2015-12-01	1900-01-02 05:59:00	D	83.25	83.14	74.72	75.41	74.08	79.74	74.88	93.27	73.14	65.77	84.25	75.73	97.99	79.16	83.88	82.86	75.89	73.87	73.44	77.39	72.37	70.63	79.69	77.76	77.87	76.15	74.69	83.23	75.04	77.42
	2015-12-01	1900-01-02 06:59:00	D	87.37	84.46	73.86	90.22	79.92	92.03	79.41	93.35	89.64	71.57	89.46	78.59	98.99	83.03	85.05	84.5	82.38	76.84	79.07	72.73	73.49	66.15	77.18	78.36	78.93	91.22	89	90.65	77.96	84.19
	2015-12-01	1900-01-02 07:59:00	D	72.77	82.1	69.82	91.22	86.38	94.32	82.58	93.42	94.64	76.2	95.72	81.2	99.45	93.41	85.63	85.09	92.45	85.26	87.52	69.47	71.84	83.97	68.19	77.99	79.01	94.22	90.47	91.61	83.09	87.7
	2015-12-01	1900-01-02 08:59:00	D	90.7	83.87	89.97	84.74	86.61	91.79	83.71	93.02	92.31	79.43	91.15	82.9	98.07	87.85	85.29	85.77	82.16	81.83	87.68	87.52	75.72	65.66	88.08	81.27	78.46	86.5	88.16	93.65	85.83	91.05
	2015-12-01	1900-01-02 09:59:00	D	86.2	91.66	94	87.34	89.95	90.08	88.15	93.1	90.46	81.62	92.68	85.01	98.61	93.78	86.8	86.8	88.89	91.53	94.35	71.26	76.28	79.5	85.95	82.32	79.57	86.93	89.15	94.66	88.1	92.98
	2015-12-01	1900-01-02 10:59:00	D	91.92	94.68	93.09	77.19	85.63	84.54	82.74	93.18	81.65	78.9	82.78	82.38	98.15	85.31	88.08	88.07	83.13	82.81	90.09	67.82	79	72.97	88.47	84.9	80.65	81.5	82.57	94.2	86.17	91.54
	2015-12-01	1900-01-02 11:59:00	D	82.5	95.66	80.99	65.57	84.16	76.55	82.74	93.1	68.17	73.31	79.65	82.97	98.15	74.82	89.1	89.12	73.44	78.03	92.7	85.07	80.6	59.22	64.34	81.29	78.49	69.14	77.93	94.11	86.17	92.98
	2015-12-01	1900-01-02 12:59:00	D	80.33	97.14	76.61	69.25	78.54	72.37	78.5	94.14	69.05	70.46	73.67	78.14	98.15	70.47	88.08	87.54	68.99	69.23	83.05	81.53	81.66	66.73	76.48	82.84	80.11	71.44	76.95	94.66	81.14	90.56
	2015-12-01	1900-01-02 13:59:00	D	72.07	97.63	74.37	64.13	82.92	73.95	84.98	94.14	62.91	73.33	63.95	77.85	98.23	70.88	86.8	88.07	68.27	71.24	86.37	73.04	82.71	69.84	69.89	81.28	79.02	60.24	72.78	97.55	79.24	92.99
	2015-12-01	1900-01-02 14:59:00	D	79.78	98.12	77.7	52.99	75.54	59.05	79.04	93.58	49.07	68.19	56.75	73.41	96.83	63.39	86.8	87.54	60.63	66.01	83.68	68.3	82.71	60.92	72.69	81.27	79.02	47.76	68.04	97.54	74.4	93.47
	2015-12-01	1900-01-02 15:59:00	D	59.92	97.11	62.88	52.26	62.68	54.71	71.99	93.1	50.14	59.89	51.81	63.04	97.3	53.87	87.56	85.43	48.99	54.57	74.23	50.39	81.18	49.42	54.29	80.75	77.38	50.13	64.16	96.13	65.75	92.03
	2015-12-01	16:59:00	D	49.23	97.11	50.34	49.99	60.35	51.04	70.32	93.02	45.72	56.86	48.11	59.01	96.83	45.18	88.08	84.36	37.63	45.22	71.37	35.56	78.63	47.54	54.8	79.16	75.71	47.03	61.26	93.65	65.11	90.07
	2015-12-01	17:59:00	D	48.37	97.5	49.49	55.16	58.38	56.42	65.11	91.49	43.77	51.97	54.3	52.69	97.22	54.36	86.3	84.36	53.24	52.68	69.62	40.98	75.31	48.91	47.48	75.45	74.6	54.8	62.8	92.24	63.82	89.58
	2015-12-01	18:59:00	D	60.28	97.81	58.59	51.47	56.57	52.22	66.25	92.94	46.25	54.38	48.8	55.13	97.6	54.93	86.22	81.59	50.92	51.99	67.63	45.22	76.84	45.64	56.52	75.98	74.02	49.94	58.82	92.55	61.9	85.75
	2015-12-01	19:59:00	D	67.82	98.99	61.79	61.69	59.24	61.32	64.39	93.27	53.62	56.17	58.03	56.63	98.07	59.79	87.14	81.96	55.31	52.52	66.25	55.68	77.91	54.85	52.84	75.37	75.17	62.55	63.7	91.86	64.66	86.5
	2015-12-01	20:59:00	N	76.66	99.39	67.8	92.17	84.63	93.03	76.51	94.63	92.38	66.08	95.29	68.69	99.3	95.03	88.42	87	95.09	82.36	89.29	64.89	78.43	65.62	60.28	74.77	75.64	92.81	79.72	92.26	72.77	87.81
	2015-12-01	21:59:00	N	86.06	98.86	78.21	93.8	86.39	95.14	79.05	95.03	93.13	69.97	97.11	74.05	100	94.93	90.81	87.88	94.06	87.42	90.81	61.36	79.48	57.57	68.54	73.55	76.72	88.22	81.14	92.2	74.84	88.22
	2015-12-01	22:59:00	N	94.23	99.2	88.19	92.47	88.2	96.03	80.5	95.85	89.18	71.01	97.99	77.59	100	96.36	92.62	88.83	92.09	87.35	91.25	59.02	78.96	61.64	77.36	75.46	79.31	84.15	80.62	92.6	77.41	89.11
	2015-12-01	23:59:00	N	96.86	100	92.49	91.04	88.68	95.59	82.61	97.25	85.07	71.57	98.91	79.17	100	92.62	93.64	90.91	84.54	85.88	93.76	60.85	78.96	56.47	80.33	77.41	79.16	87.76	81.71	93.14	80.06	89.58
	2015-12-02	00:59:00	N	98.76	99.55	92.98	77.53	89.57	89.21	80.97	97.19	77.18	68.77	98.86	80.73	100	88.12	93.51	90.34	82.92	82.69	92.19	54.79	77.82	56.39	81.29	77.87	81.26	79.4	78.56	93.07	79.48	90.06
	2015-12-02	01:59:00	N	99.22	100	94.86	78.61	90.57	83.51	83.13	97.71	82.98	69.89	98.91	81.76	100	86.61	94.47	90.84	78.8	80.64	93.19	58.36	78.88	60.41	85.14	79.29	82.17	81.58	80.62	93.54	78.97	89.99
	2015-12-02	02:59:00	N	100	100	95.74	71.31	90.52	79.93	82.08	98.63	82.45	69.89	97.11	82.85	100	85.59	94.94	91.34	76.05	77.42	92.69	57.77	78.35	62.21	86.52	80.2	82.1	74	79.01	93.07	77.87	90.47
	2015-12-02	03:59:00	N	100	100	95.74	71.84	90.1	76.44	82.61	97.71	83.45	68.69	98.45	83.74	100	84.57	94.94	91.78	73.31	76.34	93.13	62.45	77.82	60.48	86.52	81.21	84.11	76.72	79.01	93.07	76.36	90.47
	2015-12-02	04:59:00	N	100	100	96.63	74.02	90.57	81.51	82.61	98.17	81.93	69.25	97.99	84.25	100	85.65	94.94	92.34	77.73	76.4	94.68	63.02	77.82	61.06	88.43	83.17	85.07	78.28	79.01	93.48	75.31	90.4
	2015-12-02	05:59:00	D	100	100	98.15	74.15	90.68	76.05	83.19	98.17	80.53	71.57	97.58	85.81	100	85.65	94.94	91.84	78.27	76.4	94.19	61.94	78.43	60.99	90.83	84.16	85.07	77.97	82.22	94.53	75.96	91.94
	2015-12-02	06:59:00	D	100	100	97.75	73.1	89.8	75.52	82.15	97.77	81.59	71.01	98.14	86.37	100	86.72	94.53	92.34	78.86	76.47	95.18	60.19	78.43	61.64	89.48	84.71	85.13	79.46	81.14	93.6	76.49	91
	2015-12-02	07:59:00	D	99.75	100	90.03	63.26	90	71.13	84.44	97.44	71.55	71.09	95.05	86.07	100	82.89	95.62	92.48	74.8	76.61	96.29	53.35	80.05	56.68	86.53	82.39	84.24	69.48	81.33	95.52	77.88	93.53
	2015-12-02	08:59:00	D	56.4	100	67.18	58.64	88.64	67.84	80.85	97.05	59.26	67.3	78.67	84.49	100	76.86	94.33	92.05	69.48	73.47	97.89	44.73	79.53	48.8	55.97	82.65	81.94	57.17	71.01	96.19	67.15	95.29
	2015-12-02	09:59:00	D	58.75	99.6	64.41	55.31	84.99	64.06	78.8	96.19	53.84	65.77	67.49	84.06	100	63.21	94.41	91.63	61.02	67.93	98.04	45.37	77.93	43.25	56.03	81.35	79.46	56.22	70.54	96.88	57.15	98.61
	2015-12-02	10:59:00	D	31.09	98.99	50.84	37.18	82.41	56.66	78.5	96.34	48.41	64.66	65.38	82.74	100	66.88	93.53	91.29	59.37	64.81	98.69	37.85	76.33	43.3	38.95	79.9	77.92	54.37	66.86	98.94	54.85	94.49
	2015-12-02	11:59:00	D	32.47	100	47.16	47.55	72.32	53.56	72.92	95.48	38.38	56.38	60.33	80.24	99.83	49.19	93.64	93.25	45.38	55.87	100	41.03	74.18	37.01	40.19	79.03	74.62	48.96	66.39	98.94	53.63	95.86
	2015-12-02	12:59:00	D	33.08	99.55	51	45.69	63.38	50.52	71.23	96.55	36.46	50.9	54.29	76.71	99.45	42.25	92.14	89.13	40.42	52.29	99.87	30.93	73.65	37.61	42.78	78.59	74.08	47.13	62.06	98.5	51.25	94.01
	2015-12-02	13:59:00	D	37.97	98.59	47.2	43.38	56.52	48.11	69.54	96.55	35.85	48.52	46.95	73.41	98.7	41.61	92.14	86.54	45.38	49.12	91.68	37.19	71.44	38.78	38.4	78.09	69.14	30.71	63.24	100	54.88	90.72
	2015-12-02	14:59:00	D	40.51	98.59	47.16	46.35	55.79	49.85	66.09	95.09	36.46	45.32	44.43	72.35	97.77	37.32	91.13	84.42	38.56	49.79	88.61	29.58	71.42	38.92	42.73	77.56	69.6	41	62.11	99.87	49.98	85.74
	2015-12-02	15:59:00	D	41.06	99.07	42.73	45.1	49.88	51.11	64.34	93.66	37.77	44.04	50.66	61.36	98.23	45.34	90.12	82.26	41.07	48.52	85.32	29.68	66.08	44.61	41.38	75.41	70.15	45.3	60.34	95.65	52.99	80.11
	2015-12-02	16:59:00	D	39.77	97.63	40.93	52.99	51.56	55.38	63.17	94.14	42.77	46.54	48.22	52.54	99.3	44.16	90.12	82.24	39.82	47.29	85.31	23.3	59.87	47.06	45.72	74.87	70.7	50.78	63.22	96.59	58.35	79.43
	2015-12-02	17:59:00	D	41.74	97.14	49.04	57.67	55.04	59.52	65.47	94.45	34.03	48.44	53.68	52.85	97.77	52.06	89.61	82.23	49.69	49.12	86.38	30.88	61.45	42.74	53.65	74.32	71.27	50.75	64.72	95.18	58.24	75.6
	2015-12-02	18:59:00	D	58.07	97.62	59.27	63.67	60.18	62.84	64.62	92.94	47.66	50.83	54.26	53.34	98.23	57.98	86.72	82.75	53.89	50.23	83.14	44.09	62.85	40.77	56	74.32	73.51	59.58	65.75	91.76	63.18	76.16
	2015-12-02	19:59:00	D	66.28	98.12	63.76	68.01	64.06	68.32	66.81	94.85	56.85	53.86	68.62	57.53	98.15	67.45	88.07	82.64	65.43	59.97	84.02	51.45	65.65	54.3	57.12	69.86	75.15	69.06	71.08	92.55	68.15	78.69
	2015-12-02	20:59:00	N	82.43	98.13	69.06	73.83	67.86	74.14	68.98	95.25	64.9	58.08	74.53	61.57	98.53	72.92	89.48	84.05	71.57	63.99	87	59.83	67.33	65.78	64.17	66.54	75.25	76.01	73.63	93.41	70.27	79.13
	2015-12-02	21:59:00	N	90.79	98.86	81.71	74.81	69.96	74.67	70.64	95.64	67.19	61.07	75.54	65.53	98.53	75.02	89.97	85.09	74.26	66.72	88.47	62.16	68.45	68.02	70.45	69.56	76.72	77.09	75.75	92.87	72.44	80.08
	2015-12-02	22:59:00	N	94.14	99.72	86.67	74.29	70.96	74.67	72.23	95.64	68.17	61.04	77.15	66.66	99.45	73.94	89.97	85.02	73.16	67.36	89.5	62.74	69.6	66.9	72.07	71.19	77.71	77.09	75.15	92.4	72.98	81.02
	2015-12-02	23:59:00	N	95.18	99.72	88.79	76.82	72.03	75.2	72.23	95.17	69.3	61.64	79.66	68.76	99.38	76.03	90.39	86.05	74.73	68.43	89.5	65.46	69.58	68.98	73.67	71.73	77.64	79.64	77.26	93.27	73.44	82.03
	2015-12-03	00:59:00	N	95.62	99.72	91.16	78.81	72.49	77.23	72.7	95.1	71.96	64	83.23	70.29	99.76	80.15	90.88	85.97	80.46	69.48	88.4	72.45	70.11	69.53	77.64	74.2	79.69	83.27	77.19	94.13	74.51	83.46
	2015-12-03	01:59:00	N	98.4	99.61	93.55	77.85	74.15	77.23	74.34	95.1	72.66	64.6	84.7	71.87	99.76	82.17	91.3	87.44	83.03	70.46	87.82	68.93	71.26	75.15	80.16	76.77	80.67	87.3	80.24	92.73	74.44	83.96
	2015-12-03	02:59:00	N	98.79	100	94.95	76.82	74.61	79.74	74.34	96.51	74.65	65.01	87.6	73.37	100	84.18	92.2	87.44	85.11	72.07	88.77	78.26	72.36	73.35	82.14	76.71	82.69	88.33	80.24	93.14	75.57	83.96
	2015-12-03	03:59:00	N	99.22	100	95.86	76.89	74.68	81.33	74.88	96.51	75.81	66.16	89.52	74.46	99.69	86.16	91.71	87.88	86.6	72.63	88.77	80.65	70.81	73.35	83.55	78.15	83.14	91.81	82.22	93.14	77.6	85.86
	2015-12-03	04:59:00	N	99.2	100	96.3	83.26	75.13	85.05	74.27	96.44	78.86	67.22	91.37	77	100	88.56	93.1	87.81	90.49	75.25	87.61	84.68	72.38	81.31	85	78.61	83.59	89.4	82.73	93.6	79.16	85.37
	2015-12-03	05:59:00	D	100	100	97.37	84.67	76.1	87.41	75.29	97.77	81.46	65.43	91.85	76.95	100	90.06	93.1	88.83	91.49	75.25	88.64	89.2	72.84	85.75	87.9	81.11	84.04	88.44	82.8	94.07	81.15	84.88
	2015-12-03	06:59:00	D	99.78	100	88.41	78.81	78.1	85.6	76.91	97.77	81.52	66	92.86	79.11	100	91.59	93.1	89.33	92.09	79.04	90.17	82.9	72.92	89.2	87.95	82.17	84.56	80.7	81.27	93.6	80.26	85.94
	2015-12-03	07:59:00	D	95.19	99.72	71.11	66.12	77.95	71.75	79.79	96.98	77.44	67.14	89.26	80.85	100	85.39	93.16	89.4	84.27	78.17	90.81	71.63	73.62	73.43	76.58	79.86	83.21	71.36	80.38	95.13	75.49	87.14
	2015-12-03	08:59:00	D	41.84	99.14	59.9	52.46	70.13	62.02	78.42	95.79	70.58	67.3	76.3	79.05	99.69	70.87	92.82	88.53	68.42	73.47	90.44	57.12	74.6	54.43	55.43	78.07	80.44	58	72.32	96.35	64.4	85.34
	2015-12-03	09:59:00	D	33.58	97.11	47.79	32.87	57.23	34.9	77.4	96.06	50.87	65.79	50.11	77.61	100	54.48	92.56	87.67	55.18	69.51	81.82	48.55	75.18	42.79	44.58	78.36	78.47	48.38	64.96	96.51	39.7	82.63
	2015-12-03	10:59:00	D	20.98	96.16	40.98	35.54	45.95	50.7	70.76	94.1	52.27	64.17	38.2	71.36	99.38	45.34	90.29	87.02	38.51	60.77	82.62	39.91	73.56	35.99	30.35	77.47	75.77	30.81	52.76	88.37	33.21	76.9
	2015-12-03	11:59:00	D	24.1	92.22	31.4	46.02	45.28	51.95	65.05	92.13	43.14	58.3	25.69	60.1	99.3	27.63	85.54	84.38	30	47.42	69.16	34.74	66.38	30.99	30.14	78.62	73.05	34.87	53.96	78.15	36.55	62.01
	2015-12-03	12:59:00	D	22.09	84.06	27.51	44.15	42.72	45.81	63.92	90.67	43.19	51.73	39.05	60.82	96.88	38.92	82.98	80.74	33.81	42.03	67.58	21.96	67.53	32.28	26.33	77.02	68.57	36.26	52.94	68.77	40.34	58.33
	2015-12-03	13:59:00	D	19.38	76.1	25.57	40.4	40.91	45.13	61.61	89.65	39.32	48.12	40.91	57.94	95.42	36.92	81.37	75.37	38.81	43.77	66.53	29.11	67.61	27.1	25.24	75.97	63.12	28.4	54.7	60.77	44.71	56.59
	2015-12-03	14:59:00	D	24.62	74.92	23.72	46.64	42.72	51.99	59.25	90.14	41.26	45.05	42.76	56.23	94.93	33.85	79.76	74.19	34.36	45	56.64	31.92	65.84	42.38	27.11	75.44	62.95	38.83	58.21	66.05	47.1	62.06
	2015-12-03	15:59:00	D	23.94	71.07	23.03	45.44	43.98	54.5	60.43	90.64	43.78	46.22	43.32	47.41	94.93	41.94	76.53	73.03	38.31	44.51	66.42	33.37	62.19	49.19	32.33	73.85	62.91	45.59	61.09	70.42	51.4	56.97
	2015-12-03	16:59:00	D	32.63	68.3	29.81	54.97	48.73	50.2	61.02	89.64	38.87	49.28	42.26	39.63	93.95	40.71	75.41	74.66	31.46	44.51	72.71	25.07	56.53	54.65	43.64	72.77	64.63	44.92	60.51	72.61	50.74	60.7
	2015-12-03	17:59:00	D	28.11	70.54	34.83	63.63	55.26	60.98	62.75	90.12	37.62	48.7	49.1	41.84	94.44	43.12	74.83	75.19	45.65	43.17	74.95	34.55	57.52	52.37	46.01	72.22	66.88	44.38	61.64	73.73	54.37	63.99
	2015-12-03	18:59:00	D	54.08	73.74	52.86	68.66	58.72	66.73	64.44	91.12	57.74	53.46	47.25	44.9	94.44	59.97	76.44	75.7	54.19	49.95	73.82	45.76	60.68	50.48	56.83	70.55	68.54	47.87	59.87	74.23	53.09	66.2
	2015-12-03	19:59:00	D	68.66	78.05	64.7	76.83	61.59	74.51	66.71	92.12	66.52	57.02	60.98	50.97	95.42	65.17	78.04	78.41	64.23	57.77	75.97	64.94	63.47	60.53	63.73	70.51	70.2	55	62.66	76.33	54.82	67.86
	2015-12-03	20:59:00	N	81.31	82.82	74.95	84.74	66.16	83.62	68.37	93.62	71.63	60.58	73.75	57.02	97.37	78.54	79.63	80.03	78.36	66.03	78.73	73.45	65.7	73.12	73.76	71.01	71.85	77.45	72.24	77.91	67.12	71.2
	2015-12-03	21:59:00	N	92.06	84.09	83.07	85.16	69.5	83.97	69.21	92.62	75.1	61.72	81.58	61.73	98.34	81.99	80.12	81.11	86.03	65.99	78.76	81.9	67.93	79.12	76.28	72.17	74.61	80.58	73.93	80.42	72.27	71.74
	2015-12-03	22:59:00	N	95.27	88.01	87.53	87.03	70.27	85.86	69.69	94.85	77.12	63.48	82.4	63.88	96.36	85.01	81.61	80.98	87.49	69.15	80.76	82.71	68.45	83.68	79.62	74.54	74.71	58.41	64.08	80.34	61.05	73.37
	2015-12-03	23:59:00	N	93.84	87.43	90.9	90.91	72.95	88.75	71.91	93.9	79.82	64.66	82.85	66.59	97.22	87.98	82.56	82.04	91.03	71.88	82.36	85.58	69.56	86.55	79.49	75.98	76.26	58.41	65.75	82.37	59.98	71.35
	2015-12-04	00:59:00	N	96.17	87.8	94.25	83.61	73.85	88.68	74.02	93.82	80.81	66.4	85.33	68.2	97.68	87.98	83.59	83.53	87.49	73.55	83.87	91.62	70.68	89.5	81.91	77.48	77.18	59.08	64.64	80.85	57.73	71.89
	2015-12-04	01:59:00	N	95.18	89.79	93.17	82.19	75.95	87.25	74.57	93.82	81.34	66.4	85.84	69.32	97.6	87.48	84.54	83.01	87.49	74.1	84.39	88.48	71.79	93.88	84.36	78.45	78.7	66.47	67.41	82.37	62.35	72.97
	2015-12-04	02:59:00	N	97.97	89.66	94.09	73.69	75.95	85.44	75.65	94.3	79.74	68.73	85.4	70.98	98.99	86.47	84.54	85.09	84.99	75.2	84.92	90.45	72.92	94.76	84.8	79.41	79.16	67.68	71.24	82.88	66.54	75.11
	2015-12-04	03:59:00	N	98.82	90.59	94.57	76.07	73.85	83.9	75.11	94.77	80.74	68.13	86.78	72.01	99.45	85.16	85.55	84.57	85.51	75.75	84.92	90.88	71.99	96.22	86.23	80.37	79.62	61.6	70.23	83.46	62.53	77.19
	2015-12-04	04:59:00	N	99.75	92	94.52	74.14	75.35	84.32	75.58	94.7	80.81	68.13	87.71	74.11	98.92	84.65	85.55	85.61	89.45	77.85	85.37	90.34	73	96.22	87.21	80.37	80.67	49.58	69.46	83.46	60.21	76.66
	2015-12-04	05:59:00	D	100	91.51	95.91	66.37	74.83	82.9	76.12	94.7	80.74	68.11	88.27	75.19	98.92	74.31	86.14	85.17	82.46	78.93	85.37	91.8	73.54	96.36	88.13	81.33	81.12	45.89	66.08	82.53	59.61	76.12
	2015-12-04	06:59:00	D	100	92	97.53	46.39	67.82	72.45	77.27	94.77	63.5	69.31	88.83	76.26	98.92	71.66	86.14	85.69	74.63	77.46	86.48	92.89	74.62	93.15	88.67	82.39	82.17	41.55	64.96	84.75	60.82	75.04
	2015-12-04	07:59:00	D	99.38	89.36	89.95	31.55	54.09	53.85	81.76	95.09	45.32	67.03	84.4	75.48	99.45	69.79	85.29	87.01	65.43	78.6	87.68	80.62	75.71	75.26	87.85	82.08	80.29	34.17	59.28	83.22	52.7	75.16
	2015-12-04	08:59:00	D	36.31	86.52	51.79	21.39	42.18	35.16	80.18	93.13	35.35	65.32	67.67	77.31	97.3	40.46	84.97	83.3	34.77	59.06	70.25	51.33	75.2	34.93	52.31	79.46	78.48	28.69	50.01	78.58	31.69	71.99
	2015-12-04	09:59:00	D	22.63	82.41	26.41	23.13	30.65	26.48	75.29	90.71	25.73	58.3	37.84	72.95	96.88	32.93	81.33	75.7	28.34	43.67	54.87	39.71	75.28	22.56	33.26	80.22	73.64	28.58	48.19	72.14	30.14	67.08
	2015-12-04	10:59:00	D	21.3	77.12	24.41	19.32	26.85	23.07	66.33	88.74	19.76	48.56	26.01	62.11	94.93	27.74	74.36	69.57	23.62	32.74	45.69	40.31	73.12	16.35	27.94	79.2	70.88	21.61	39.05	62.27	26.35	62.84
	2015-12-04	11:59:00	D	14.52	69.49	18.57	17.44	25.09	17.72	59.47	85.76	15.27	37.35	17.42	46.91	92.49	18.19	65.6	62.74	19.09	25.64	36.88	30.06	68.83	13.95	26.3	78.17	67.06	18.43	35.98	51.78	22.51	50.69
	2015-12-04	12:59:00	D	12.38	63.36	16.46	15.48	21.13	13.73	52.36	79.7	24.28	37.01	14.65	39.31	91	13.5	59.78	58.3	15.94	23.09	26.31	15.07	68.87	20.3	19.71	77.14	63.75	15.94	31.13	43.25	20.43	48.81
	2015-12-04	13:59:00	D	13	57.57	15.8	15.53	16.72	18.44	46.94	78.54	24.28	36.46	15.22	35.53	88.5	14.11	56.79	50.65	16.54	22.98	28.02	23.57	67.77	12.8	16.41	75.01	57.58	11.66	29.83	36.82	20.37	44.61
	2015-12-04	14:59:00	D	12.9	56.25	14.67	24.71	25.82	26.53	43.92	80.02	21.46	33.15	20.86	31.75	88.01	18.34	55.02	56.1	17.56	25.8	36.43	19.63	66.04	40.43	16.91	73.4	56.21	13.28	30.48	42.67	18.93	47.43
	2015-12-04	15:59:00	D	18.3	52.74	17.97	20.7	25.09	24.38	41.98	81.55	18.04	30.42	21.3	28.95	88.01	19.43	53.14	57.1	18.16	25.85	46.12	22.39	61.76	57.96	19.55	70.18	54.9	23.68	37.94	47.38	26.87	44.36
	2015-12-04	16:59:00	D	20.13	54.42	21.16	24.39	26.07	24.92	43.14	80.49	18.52	31.55	21.89	33.73	89.03	18.68	50.68	56.45	16.24	23.78	49.85	22.66	55	37.72	19.39	69.02	54.85	23.52	39.1	50.41	26.77	50.12
	2015-12-04	17:59:00	D	23.31	57.25	22.98	23.08	27.36	23.56	43.09	80.45	17.39	32.88	22	34.24	89.01	20.6	49.92	57.56	21.23	26.32	53.48	27.78	57.57	35.04	23.94	68.43	57.17	20.31	37.2	50.97	26.03	51.17
	2015-12-04	18:59:00	D	25.14	60.16	22.18	26.26	29.88	26.16	45.5	80.96	22.36	36.04	25.16	40.68	90.03	28.2	50.45	59.23	25.56	29.37	53.3	40.21	59.07	38.05	25.13	67.86	58.28	23.92	39.59	53.83	26.61	53.49
	2015-12-04	19:59:00	D	37.32	63.54	32.07	32.52	30.29	33.3	48.51	82.47	28.79	44.95	35.55	41.79	91	33.33	54.05	62.12	32.67	34.59	56.25	50.18	61.91	32.78	34.8	67.83	60.58	28.27	43.83	56.07	27.13	55.19
	2015-12-04	20:59:00	N	59.87	69.67	50.22	36.35	36.67	39.75	47.07	83.45	35	42.16	44.99	42.74	92.97	42.71	58.1	64.3	41.45	39.54	56.68	60.8	63.51	47.02	45.25	60.84	63.42	32.72	46.18	59.52	31.68	57.49
	2015-12-04	21:59:00	N	73.48	74.08	63.42	39.52	39.21	44.23	49.5	84.48	40.14	45.32	48.07	46.53	94.44	45.22	61.05	66.02	44.02	42.76	61.49	64.27	65.16	52.52	51.76	58.91	65.62	35.27	46.75	61.25	34.28	59.25
	2015-12-04	22:59:00	N	76.17	76.29	66.13	38.93	41.76	45.52	51.96	84.47	42.08	47.81	50	49.05	94.93	45.85	62.24	68.31	44.71	45.94	63.85	68.35	66.28	50.81	56.52	61.23	68.43	35.27	46.75	61.83	34.28	59.25
	2015-12-04	23:59:00	N	79.29	78.47	68.87	39.52	42.35	46.16	52.53	84.99	42.08	51.56	50	51.6	95.42	47.11	64.55	68.89	44.71	46.58	62.66	68.31	67.98	56.25	58.28	62.97	69.54	34.02	44.9	59.49	34.94	58.62
	2015-12-05	1900-01-02 00:59:00	N	77.7	79.57	71.66	38.29	43.62	42.37	54.96	85.51	41.48	52.18	50.03	54.71	95.91	45.89	65.11	69.44	44.71	48.48	65.01	65.97	68.53	53.81	61.16	65.3	70.66	33.37	43.7	60.66	34.28	59.22
	2015-12-05	1900-01-02 01:59:00	N	77.77	79.57	73.86	35.14	41.76	41.1	55.56	85.51	42.08	52.76	51.25	56.55	95.42	47.74	66.27	70.58	42.82	47.85	62.03	64.05	69.64	57.97	62.3	66.45	71.23	31.46	44.32	61.25	33.67	59.81
	2015-12-05	1900-01-02 02:59:00	N	77.85	80.65	69.51	33.93	39.3	37.9	55.59	86.04	38.98	54.04	52.53	57.77	95.42	43.99	66.27	71.17	41.58	47.89	62.06	64.23	70.21	57.97	62.86	67.02	71.8	35.42	44.98	60.11	36.35	59.81
	2015-12-05	1900-01-02 03:59:00	N	86.74	80.98	73.08	37.04	41.13	44.23	53.75	85.51	44.6	52.76	54.33	60.16	96.4	45.22	68	71.72	46.54	49.71	65.6	71.31	70.19	59.63	64.88	67.25	72.91	35.37	47.41	64.15	34.99	60.4
	2015-12-05	1900-01-02 04:59:00	N	90.05	82.91	79.27	33.78	41.08	41.63	56.16	84.47	36.98	52.11	56.72	58.92	96.88	43.95	68.55	70.58	44.62	50.3	65.58	77	71.3	59.55	69.63	68.12	72.52	28.93	48.02	65.86	29.15	62.79
	2015-12-05	1900-01-02 05:59:00	D	90.05	83.43	81.31	29.25	38.52	43.5	56.1	85.5	33.78	50.9	59.73	60.08	96.4	39.5	68.55	71.72	45.22	49.64	63.77	72.11	71.84	48.83	70.65	70.79	73.54	23.15	47.41	66.43	31.16	60.44
	2015-12-05	1900-01-02 06:59:00	D	92.55	83.87	83.45	22.92	34.2	35.95	59.71	84.47	31.22	50.9	61.55	61.88	96.88	36.38	68	72.29	40.84	49.67	65.55	60.64	72.4	40.77	71.19	70.86	74.01	21.29	44.45	65.92	31.93	59.32
	2015-12-05	1900-01-02 07:59:00	D	84.06	83.06	57.06	18.62	30.65	30.31	60.99	81.92	24.15	49.69	56.94	60.73	96.4	32.06	66.9	71.22	32.72	49.87	67.97	41.72	72.44	32.63	66.5	69.92	74.58	19.57	43.97	63.69	29.63	58.93
	2015-12-05	1900-01-02 08:59:00	D	31.48	80.74	36.2	21.24	29.25	38	61.75	79.39	50.62	54.69	45.53	61.51	94.45	23.77	63.58	66.76	23.14	40.58	54.33	29.73	72.51	17.87	34.41	71.56	70.77	18.43	36.72	59.23	17.34	55.46
	2015-12-05	1900-01-02 09:59:00	D	16.9	74.4	23.41	11.06	18.07	13.18	54.23	76.37	20.61	53.01	20.1	51.38	92.49	18.73	57.3	59.27	17.19	27.01	37.48	25.96	71.48	21.49	21.57	71.62	66.37	17.16	33.08	54.6	14.85	46.8
	2015-12-05	1900-01-02 10:59:00	D	8.11	65.07	12.52	9.86	14.69	13.78	45.27	71.7	14.72	40.6	15.62	37.53	91	16.23	52.02	52.85	15.48	21.8	32.56	21.64	69.89	14.92	14.58	69.49	60.21	14.76	26.16	40.93	14.75	41.3
	2015-12-05	1900-01-02 11:59:00	D	9.93	57.08	10.58	10.92	14.02	10.94	39.71	68.89	10.86	28.51	10.76	31.64	87.04	11.82	41.92	46.86	14.06	17.89	24.73	18.31	62.09	12.25	14.53	69.02	56.21	12.13	26.76	36.7	14.03	35.5
	2015-12-05	1900-01-02 12:59:00	D	8.63	49.99	12.12	9.61	14.17	8.98	37.27	64.14	10.26	22.68	10.15	26.35	83.98	9.73	37.43	40.27	11.47	16.67	23.01	14.04	62.19	11.57	12.57	67.36	54.61	10.91	24.43	32.76	13.98	34.63
	2015-12-05	1900-01-02 13:59:00	D	7.26	46.34	9.98	8.19	10.19	8.81	33.5	62.27	15.68	23.48	9.19	23.06	82.44	8.95	34.13	34.65	9.98	15.09	25.17	20.6	61.06	28.39	13.29	65.2	48.09	7.91	21.75	28.67	13.17	31.35
	2015-12-05	1900-01-02 14:59:00	D	11.12	43.66	10.62	14.51	12.1	17.35	32.96	63.21	15.63	24.91	8.41	18.44	81.91	12.58	34.8	41.67	11.79	19.36	29.66	30.8	60.46	25.01	11.66	61.8	48.6	8.21	19.68	33.32	13.17	37.61
	2015-12-05	1900-01-02 15:59:00	D	12.52	43.66	12.12	17.59	18.02	19.21	31.55	65.94	14.97	22.62	10.53	19	80.34	13.64	32.02	42.77	12.43	17.94	36.97	26.74	57.92	24.96	12.33	61.22	47.23	10.12	21.65	36.42	13.12	35.91
	2015-12-05	16:59:00	D	11.75	43.66	11.4	17.39	19.1	17.04	32.09	67.6	12.2	25.95	14.13	21.47	81.45	12.93	31.97	43.93	10.29	16.57	41.37	24.35	52.16	19.33	12.91	59.45	47.8	10.68	26.82	38.9	14.3	39.35
	2015-12-05	17:59:00	D	15.84	45.4	16.71	20.65	21.66	21.05	32.04	68.08	17.09	30.02	14.65	20.43	81.41	14.11	33.13	46.34	16.09	17.84	44.47	33.77	52.4	35.92	19.6	58.86	48.32	13.33	28.03	39.54	15.56	40.9
	2015-12-05	18:59:00	D	26.76	48.96	25.26	33.13	28.92	34.54	40.87	69.68	33.34	38.32	22.11	25	82.96	27.28	38.18	49.25	28.71	29.22	48.07	47.95	55.64	47.02	30.72	57.07	51.88	21.04	33.03	44.98	22.29	44.55
	2015-12-05	19:59:00	D	46.37	56.65	41.32	44.96	34.01	44.12	43.24	72.4	44.03	40.76	28.6	29.59	84.51	30.32	41.91	52.14	32.37	31.61	50.38	50.85	59.62	36.9	43.84	55.22	57.17	25.42	36.03	47.9	24.2	46.89
	2015-12-05	20:59:00	N	66.42	63.46	55.31	34.63	36.26	42.5	43.58	74.44	38.52	44.36	40.77	33.2	87.01	40.37	47.33	56.18	37.91	35.87	50.73	63.82	61.82	52.16	48.5	55.01	59.39	28.53	37.74	51.36	28.69	45.42
	2015-12-05	21:59:00	N	71.67	67.4	60.01	26.88	35.61	35.99	44.12	75.48	36.56	45.54	42.58	37.7	89.52	37.78	50.98	57.31	34.62	37.15	54.41	64.35	64.09	54.53	53.76	56.07	62.21	23.31	35.24	51.36	25.41	47.28
	2015-12-05	22:59:00	N	71.12	70.21	61.77	23.6	32.38	30.73	46.61	75.48	33.98	43.63	41.33	40.34	90.01	33.94	52.17	59.11	31.39	37.81	56.21	60.77	64.61	37.2	56.69	59	63.9	22.63	34.59	51.36	22.66	48.53
	2015-12-05	23:59:00	N	74.32	71.87	65.23	23.02	31.77	29.41	47.23	74.96	36.56	44.22	41.33	42.96	90.5	35.91	54.62	60.89	31.44	38.51	56.82	60.74	65.74	35.89	56.03	60.15	65.6	20.72	32.66	50.75	22.72	49.78
	2015-12-06	00:59:00	N	74.86	74.11	68.12	27.04	30.55	32.15	50.36	73.31	36.56	44.86	43.92	44.9	91	36.67	55.27	62.67	32.83	38.56	57.47	55.35	66.28	41	57.79	61.89	66.15	26.7	37.84	52.57	26.82	51.03
	2015-12-06	01:59:00	N	78.98	76.3	66.94	30.99	34.51	35.52	50.36	74.41	39.82	48.61	45.29	46.23	90.5	40.56	55.88	61.49	35.48	41.18	59.28	55.9	66.86	61.23	59.54	61.84	66.7	29.35	39.05	54.43	30.81	52.26
	2015-12-06	02:59:00	N	81.52	76.84	70.07	36.04	36.36	42.59	52.76	74.96	43.63	51.73	47.79	48.14	91	42.43	57.09	62.67	39.31	43.07	59.25	70.69	67.98	62.3	63.01	64.16	67.84	31.92	42.19	56.18	32.81	54.1
	2015-12-06	03:59:00	N	83	77.38	71.18	33.53	38.84	43.19	52.72	75.46	43.59	49.82	50.85	49.32	91.5	44.2	58.81	63.81	44.92	45.51	59.81	80.18	68.58	63.35	63.43	66.46	68.97	28.03	42.82	57.97	28.9	54.1
	2015-12-06	04:59:00	N	84.98	80.11	73.86	30.84	36.86	42.5	52.68	74.89	42.9	49.82	55.65	50.46	91.99	52.13	61.12	66.08	49.18	48.6	62.15	75.14	69.15	65.05	65.04	67.02	70.09	24.65	46.44	61.45	25.51	55.32
	2015-12-06	05:59:00	D	86.43	79.55	76.42	28.84	37.41	42.41	55.66	76.51	45.96	49.11	61.01	54.09	92.97	45.97	62.27	67.21	42.87	48.56	61.52	76.23	69.67	65.03	68.29	67.33	70.65	22.74	45.82	61.99	32.7	53.45
	2015-12-06	06:59:00	D	82.87	81.2	73.84	21.82	28.6	32.1	57.46	75.98	35.3	49.15	63.44	57.2	92.96	38.43	62.27	66.63	42.95	48.56	59.11	68.95	71.36	58.12	67.62	69.87	70.66	22.12	43.39	61.45	34.02	55.28
	2015-12-06	07:59:00	D	68.42	79.1	60.34	18.24	24.35	23.13	58.21	74.5	23.73	47.98	56.45	54.81	94.45	32.32	60.04	63.26	25.2	32.17	51.31	46.98	71.42	57.1	64.4	68.76	69.58	21.14	41.72	60.4	27.25	57.36
	2015-12-06	08:59:00	D	33.54	75.44	35.15	13.8	21.35	17.2	53.02	71.93	19.97	44.95	40.67	55.05	91	23.36	55.49	56.91	19.3	24.36	40.09	35.16	70.38	17.48	42.26	68.9	66.88	19.32	32.43	52.28	18.15	50.18
	2015-12-06	09:59:00	D	16.39	70.77	19.75	15.13	20.12	18.08	46.52	69.3	30.34	44.56	22.27	43.99	89.06	20.81	47.72	49.15	19.35	21.8	33.79	27.66	69.92	14.05	20.07	68.99	61.35	17.37	31.89	47.58	19.4	48.63
	2015-12-06	10:59:00	D	18.72	63.42	18.28	18.84	19.8	21.92	46.46	68.69	44.72	49.51	24.2	41.49	87.55	21.45	46.51	50.44	20.69	23.14	33.84	29.03	67.77	55	17.22	66.83	57.42	19.89	35.01	48.71	21.82	49.09
	2015-12-06	11:59:00	D	16.85	59.43	16.25	13.84	18.23	29.23	47.86	69.35	33.01	49.09	16.39	33.78	85.55	19.2	45.41	50.49	18.26	23.36	34.72	33.65	66.71	58.01	15.29	63.46	53.89	15.61	30.76	41.74	18.86	47.29
	2015-12-06	12:59:00	D	11.64	51.31	13.67	26.51	23.74	27.03	44.24	66.1	27.06	39.08	12.46	25.87	83.53	22.9	43.79	50.31	22.2	27.84	37.16	38.96	66.13	39.19	24.18	62.43	50.98	17.3	27.81	34.08	20.42	41.89
	2015-12-06	13:59:00	D	10.14	43.39	12.35	27.13	26.88	30.27	42.35	67.14	29.49	38.37	19.77	29.39	81.98	21.99	44.94	46.12	22.51	26.87	37.2	45.21	66.23	36.63	28.67	60.23	49.85	17.04	32.11	36.23	20.05	37.55
	2015-12-06	14:59:00	D	19.47	43.72	19.65	22.19	22.62	25.94	37.8	68.69	20.82	33.15	19.66	24.63	81.98	19.1	42.92	46.51	19.02	24.74	38.4	39.08	65.02	33.32	23.16	59.59	49.11	21.98	35.17	39.06	23.2	41.19
	2015-12-06	15:59:00	D	19.96	46.73	19.65	28.09	27.06	30.57	40.82	70.81	33.95	39.46	22.75	30.43	83.49	28.74	42.7	49.92	27.3	29.79	43.14	35.77	64.69	47.75	23.58	58.95	49.57	23.06	34.96	41.3	23.67	44.72
	2015-12-06	16:59:00	D	22.94	50.89	23.25	29.16	29.59	31.78	40.14	71.33	27.92	38.16	27.34	31.01	82.93	27.23	43.87	50.44	27.93	29.74	45.59	60.14	63.85	43.32	28.72	58.31	50.65	25.53	35.49	43.72	26.19	44.55
	2015-12-06	17:59:00	D	30.02	53.76	31.1	34.18	33.3	35.62	42.51	73.44	32.35	40.6	32.61	35.53	85.52	33.69	47.52	53.97	34.36	34.9	50.47	49.74	64.93	42.58	32.55	58.26	54.24	28.03	36.61	47.9	28.12	45.62
	2015-12-06	18:59:00	D	36.31	58.46	34.94	30.28	33.85	31.62	43.67	73.4	32.91	44.41	30.53	37.38	86.01	31.6	50.54	55.66	29.63	34.75	50.28	47.12	65.96	41.19	36.91	59.96	56.57	26.03	34.64	49.65	25.46	48.05
	2015-12-06	19:59:00	D	43.25	61.89	39.37	32.87	34.45	34.9	46.13	76.08	36.11	49.37	31.78	39.92	87.01	34.2	52.34	56.83	28.28	34.75	49.61	48.92	67.64	44.29	39.39	60.5	58.28	23.47	34.7	49.61	24.14	47.37
	2015-12-06	20:59:00	N	47.53	64.75	41.91	29.77	33.24	31.67	46.17	76.08	34.18	51.24	32.51	39.92	87.5	32.21	54.14	58.63	30.31	34.75	51.44	49.55	68.18	44.98	46.2	58.69	59.39	23.52	34.75	50.27	24.25	48
	2015-12-06	21:59:00	N	43.84	67.03	41.27	23.92	30.09	27.01	44.35	75.57	30.96	50.62	33.23	39.92	88.01	31.04	54.75	57.43	28.39	36.07	51.44	42.05	67.64	39.95	43.74	60.42	59.95	24.24	34.16	50.27	24.94	47.42
	2015-12-06	22:59:00	N	50.64	68.18	41.91	21.98	28.19	25.72	44.97	74.5	31.68	50	34.52	40.58	88.01	27.79	52.96	55.05	28.44	34.18	49.61	37.59	68.22	35.54	44.95	62.77	60.54	22.34	33.51	50.31	23.67	47.42
	2015-12-06	23:59:00	N	43.21	68.71	34.88	22.03	26.9	25.08	43.77	73.44	25.78	48.12	31.26	41.24	88.01	27.17	51.16	53.27	26.46	32.17	50.24	34.38	68.79	26.47	43.74	62.77	61.14	23.01	36.08	50.92	24.36	49.3
	2015-12-07	00:59:00	N	53.1	70.99	45.7	22.08	26.96	25.78	43.19	71.25	24.58	45	32.61	41.29	88.01	26.49	49.34	51.48	26.46	32.9	49.61	31.81	68.79	27.15	42.48	63.31	61.14	23.06	34.26	49.75	23.73	47.47
	2015-12-07	01:59:00	N	49.45	71.52	39.37	24.03	27.58	27.12	42.56	69.56	25.89	46.9	36.52	40.58	88.53	27.79	50.59	53.88	27.82	33.51	50.86	30.57	68.83	28.46	43.11	63.89	62.32	25.02	36.72	51.53	25.04	49.35
	2015-12-07	02:59:00	N	37.57	72.65	28.4	24.71	28.25	29.2	46.27	69.6	27.14	48.79	38.45	42.54	88.53	27.17	51.82	53.93	27.14	32.9	53.34	31.81	68.26	27.15	43.11	62.73	62.32	25.64	39.83	55.16	27.71	49.97
	2015-12-07	03:59:00	N	49.4	72.65	41.91	48.06	36.62	49.75	49.31	72.33	48.89	51.86	36.52	42.59	88.01	38.22	51.82	56.35	38.26	36.84	55.8	36.93	68.79	24.52	40.62	63.89	62.32	33.33	45.35	57.46	32.25	55.41
	2015-12-07	04:59:00	N	44.48	74.29	32.89	40.05	42.18	47.82	51.67	74.47	46.95	56.12	47.34	45.72	88.53	32.98	53.57	58.67	31.08	38.06	55.15	32.43	68.79	35.7	45.57	63.31	62.87	34.52	45.96	58.6	35.44	54.76
	2015-12-07	05:59:00	D	56.58	74.85	47.5	29.88	35.91	35.11	51.67	75.02	45.69	56.07	43.55	48.23	89.01	28.52	52.39	54.49	27.82	34.23	54.53	34.44	68.83	32.38	47.35	62.15	64.01	28.19	41.67	56.86	30.3	54.19
	2015-12-07	06:59:00	D	59.61	76.48	48.18	24.03	28.25	25.83	43.19	75.02	27.82	51.82	34.63	44.48	90.03	29.14	52.39	54.49	27.82	34.18	50.24	38.3	68.83	28.46	48.63	63.89	64.01	24.35	34.8	52.1	26.35	51.12
	2015-12-07	07:59:00	D	50.11	76.02	43.89	26.01	28.92	27.87	41.98	73.44	29.17	51.24	34.06	43.89	88.53	33.08	52.39	56.31	31.14	36.84	51.48	34.49	68.83	32.44	41.99	65.04	64.08	26.3	36.13	52.19	26.41	49.35
	2015-12-07	08:59:00	D	39.29	74.99	40.29	28.65	30.92	30.57	43.29	72.92	29.33	48.21	34.79	42.74	87.53	32.58	53.71	55.8	29.95	35.62	52.24	27.55	68.34	28	30.84	65.08	60.67	28.9	39.25	52.8	30.4	53.11
	2015-12-07	09:59:00	D	26.47	67.86	26.05	27.64	30.58	29.53	42.87	73.04	30.73	48.26	31.75	42.19	86.52	26.93	53.19	56.45	25.58	35.12	51.82	24.32	66.75	22.94	23.16	63.38	58.47	24.62	35.7	49.99	24.74	50.34
	2015-12-07	10:59:00	D	25.62	66.18	28.05	33.95	32.3	35.38	44.02	73.04	33.95	47.68	30.4	40.39	86.04	26.77	50.21	54.12	26.79	33.17	47.44	26.92	65.65	25.48	26.36	63.42	57.92	25.91	40.09	49.99	27.93	48.41
	2015-12-07	11:59:00	D	27.82	65.65	24.73	28.93	33.78	31.53	47.14	73.08	28.2	48.31	28.46	39.07	85.03	27.55	50.21	53.56	26.84	35.17	49.38	23.57	65.07	24.79	25	64.62	57.27	23.44	39.52	51.32	27.3	50.34
	2015-12-07	12:59:00	D	18.17	60.63	19.65	23.83	31.91	29.75	48.37	73.68	25.13	49.61	27.19	37.86	85.06	25	50.32	53	25.64	34.56	46.96	24.82	64.64	19.55	19.27	62.34	55	23.49	40.83	50.77	28.66	51.64
	2015-12-07	13:59:00	D	26.58	62.24	24.21	17.95	20.92	18.86	41.14	68.89	17.09	34.59	20.42	27.2	82.47	19.74	43.67	44.5	20.8	24	29.54	34.44	62.83	15.11	23.11	60.63	55.66	17.09	31.46	40.58	23.52	48.31
	2015-12-07	14:59:00	D	24.64	60.51	22.18	19.25	17.68	19.58	35.61	66.67	16.34	30.14	19.71	25.33	80.92	16.59	41.16	42.07	20.47	24.8	28.41	17.09	56.41	15.69	21.15	58.9	53.89	20.37	31.52	39.82	24.85	47.61
	2015-12-07	15:59:00	D	18.12	59.43	18.39	15.22	18.48	19.48	35.56	66.62	16.49	28.22	19.87	23.33	79.89	14.55	40.57	40.44	16.59	21.47	33	17.55	54.64	30.81	21.84	60.68	53.27	18.95	32.11	43.42	24.79	42.34
	2015-12-07	16:59:00	D	20.76	51.12	17.73	19.9	18.28	17.55	34.38	65.06	20.06	28.9	19.77	20.14	78.31	15.93	40.63	41.61	16.5	22.18	34.88	12.48	50.85	25.54	19.97	56.61	49.11	22.71	33.3	45.82	26.05	43.78
	2015-12-07	17:59:00	D	25.27	54.64	22.93	26.85	22.62	26.1	34.15	64.84	22.9	29.91	27.03	26.51	80.38	24.2	42.97	45.14	27.41	27.91	35.32	36.15	52.23	46.54	23.22	56.01	50.3	31.58	39.36	49.99	31.18	47.95
	2015-12-07	18:59:00	D	25.11	56.36	23.52	30.04	28.47	30.05	37.21	67.56	26.16	34.48	30.29	29.86	80.92	30.69	46.57	48.73	30.68	31.82	44.95	46.74	55.64	47.17	22.42	56.61	50.81	34.19	42.5	54.75	34.39	50.28
	2015-12-07	19:59:00	D	34.66	59.76	31.88	36.94	32.19	36.56	41.51	69.12	30.62	40.22	38	33.67	83	36.37	51.4	51.62	36.45	35.67	51.05	50.41	57.96	36.35	29.5	56.56	52.55	37.8	46.06	58.18	36.81	51.93
	2015-12-07	20:59:00	N	42.23	62.62	38.39	46.21	39.68	44.72	44.45	71.25	38.22	47.1	48.6	38.76	85.03	44.44	53.05	55.14	43.87	40.07	54.62	43.5	59.67	46.97	36.48	58.31	54.85	47.02	53.2	62.14	41.13	56.01
	2015-12-07	21:59:00	N	48.34	66.62	42.12	55.76	45.19	53.44	48.08	73.4	44.46	50.76	55.31	45.08	86.01	52.41	57.17	58.03	51.92	46.38	58.76	55.82	60.81	64.81	43.21	52.78	57.13	50.02	55.54	64.94	43.68	58.97
	2015-12-07	22:59:00	N	64.35	69.36	55	49.72	47.01	49.03	50.44	75.02	47.49	53.14	54.65	48.18	87.53	51.75	60.12	59.78	51.3	48.82	62.32	65.78	62.5	73.23	47.44	54.57	58.84	48.74	51.87	66.05	46.69	63.01
	2015-12-07	23:59:00	N	92.84	73.84	84.35	70.98	61.33	77.84	60.02	77.69	77.99	57.33	89.76	59.27	89.01	90.34	64.78	68.45	86.63	68.64	79.44	66.36	64.21	63.03	57.16	64.62	60.03	70.42	62.89	76.47	55.21	63.51
	2015-12-08	1900-01-02 00:59:00	N	94.32	77.61	85.38	83.13	78.29	93.43	67.48	79.81	89.22	64.41	97.66	76.37	91.52	94.37	69.84	75.19	79.1	77.02	85.88	56.91	65.34	58.26	58.25	65.15	61.77	85.8	89.24	90.82	62.83	73.06
	2015-12-08	1900-01-02 01:59:00	N	97.25	81.86	89.46	71.56	87.49	91.52	73.09	85.56	85.55	66.71	99.56	89.44	93.98	91.86	74.28	81.19	73.59	78.71	89.58	82.3	69.85	89.98	83.97	75.61	64.63	79.89	86.19	89.84	68.49	77.9
	2015-12-08	1900-01-02 02:59:00	N	99.67	94.21	93.01	82.12	87.99	91.52	76.38	87.08	83.95	69.53	98.14	92.4	94.46	86.73	76.46	81.72	77.48	75.93	84.26	89.59	74.84	92.45	94.39	83.98	66.3	93.62	84.12	90.81	71.79	79.45
	2015-12-08	1900-01-02 03:59:00	N	98.72	96.17	82.12	88.65	89.95	93.91	78.01	88.09	86.06	72.92	100	92.39	95.43	90.84	77.53	82.8	86.63	81.95	87.47	91.09	75.33	85.93	84.96	82.41	68	94.14	85.66	91.79	73.43	81.02
	2015-12-08	1900-01-02 04:59:00	N	97.74	96.65	85.32	92.53	92.38	95.32	80.18	89.11	89.73	74.02	99.58	93.86	95.92	93.37	79.14	83.32	90.28	85.17	88.52	81.23	76.43	86.94	83.46	80.87	68.57	96.67	87.19	92.28	76.13	80.48
	2015-12-08	1900-01-02 05:59:00	D	98.71	97.63	87.38	93.96	91.89	98.09	81.26	91.12	92.84	73.46	100	93.86	95.92	95.36	80.21	84.91	92.85	86.75	89.57	73.53	75.83	87.44	81.86	80.83	70.25	98.18	88.21	93.25	79.35	81.52
	2015-12-08	1900-01-02 06:59:00	D	98.23	98.59	84.78	90.12	92.86	95.32	83.41	92.12	91.81	74.02	100	92.88	96.41	95.86	81.28	84.91	91.31	87.28	89.05	80.16	78.03	87.44	86.98	82.91	70.79	97.68	89.22	92.27	82.53	83.59
	2015-12-08	1900-01-02 07:59:00	D	84.17	98.11	76.24	76.98	91.91	86.13	82.91	91.14	87.13	74.58	96.21	93.38	96.41	89.84	81.84	85.47	85.05	84.65	89.58	74.75	77.52	82.33	79.82	83.44	70.82	93.11	88.72	94.7	83.05	84.66
	2015-12-08	1900-01-02 08:59:00	D	56.96	97.65	66.19	80.65	85.51	83.61	81.32	90.14	80.17	75.7	92.28	92.39	96.41	84.66	81.33	84.4	81.82	81.41	85.88	63.52	77.54	72.12	64.12	80.9	69.78	91.57	88.22	94.22	83.57	84.66
	2015-12-08	1900-01-02 09:59:00	D	59.95	97.21	68.49	59.97	74.68	57.79	80.85	90.17	69.59	71.79	83.04	89.91	95.43	77.17	81.88	82.81	76.92	78.13	81.02	63.52	75.97	65.35	63.02	79.37	69.24	77.18	79.94	94.71	71.62	88.89
	2015-12-08	1900-01-02 10:59:00	D	60	96.73	67.42	50.05	62.56	60.1	71.56	88.18	63.83	66.71	74.53	88.91	95.92	71.69	80.81	81.21	72.48	72.03	75.49	55.87	74.91	56.67	61.28	77.81	68.71	71.64	74.1	91.96	59.7	82.75
	2015-12-08	1900-01-02 11:59:00	D	53.38	96.73	60.98	53.59	59.79	54.19	69.33	88.71	53.23	63.31	61.46	84.34	94.97	59.3	81.42	82.88	64.53	69.83	73.88	49.74	68.83	58.43	50.72	75.67	67.6	67.71	71.38	80.92	51.89	64.93
	2015-12-08	1900-01-02 12:59:00	D	47.4	96.75	60.47	54.14	56.9	48.84	69.9	87.24	54.98	60.34	58.47	81.71	94.97	52.08	77.71	77	59.25	60.53	62.53	46.05	68.79	48.32	51.84	75.13	67.02	57.98	65.4	73.8	54.32	66.08
	2015-12-08	1900-01-02 13:59:00	D	44.3	96.31	50.78	54.7	46.83	52.39	65.36	87.24	47.78	58.07	67.13	76.35	94.48	59.12	75.52	72.5	64.49	63.4	65.28	43.55	64.84	44.65	44.1	71.32	63.12	48.66	65.89	72.01	55.48	61.36
	2015-12-08	1900-01-02 14:59:00	D	47.29	95.3	48.95	54.05	47.92	51.72	58.92	85.15	44.56	47.1	57.78	70.33	94	49.56	75.52	71.45	52.01	56.28	57.67	43.55	62.5	47.65	48.31	70.77	64.78	56.74	64.71	70.69	55.39	62.84
	2015-12-08	1900-01-02 15:59:00	D	55.71	95.3	56.21	50.42	45.43	48.59	58.33	83.59	41.41	45.78	55.35	64.53	93.51	47.01	73.31	64.08	42.31	51.43	57.59	41.72	62.04	43.81	54.22	70.77	65.28	54.89	61.85	72.23	55.9	58.93
	2015-12-08	16:59:00	D	48.44	94.34	42.23	60.97	50.79	53.48	59.47	82.54	48.41	51.34	58.99	58.83	93.01	48.94	73.31	66.87	47.2	51.43	60.53	39.11	56.05	46.87	49.96	70.18	65.87	63.65	66.91	72.23	58.84	60.93
	2015-12-08	17:59:00	D	51.49	92.85	55	66.58	58.96	61.71	61.16	81.96	46.47	49.47	63.04	61.58	93	48.79	73.28	68.52	53.12	51.38	63.47	42.21	53.6	48.13	52.31	70.73	65.25	68.76	69.65	73.27	64.5	63.63
	2015-12-08	18:59:00	D	57.14	93.75	56.57	74.23	65.21	68.55	65.17	83.52	60.22	54.85	69.36	63.88	93.97	68.19	73.77	70.71	66.7	59.77	66.91	48.83	55.21	53.55	53.99	70.11	65.17	78.24	74.56	77.51	69	67.53
	2015-12-08	19:59:00	D	68.15	93.21	65.36	81.06	70.73	76.74	69.1	84.52	71.79	60.78	81.41	69.01	94.45	75.43	75.36	72.92	75.75	66.77	70.34	63.23	59.96	59.42	63.25	68.96	67.42	84.73	79.37	80.65	72.32	69.72
	2015-12-08	20:59:00	N	83	92.69	77.76	85.65	73.97	84.57	71.3	86.04	79	63.65	86.14	71.79	95.43	81.41	77.51	76.21	82.32	72.47	74.84	72.95	63.44	69.71	71.67	70.02	70.23	88.71	81.46	82.19	74.44	70.75
	2015-12-08	21:59:00	N	86.96	93.69	82.09	88.15	75.58	88.09	73.53	87.06	82.27	66.55	88.21	74.57	95.91	85.66	79.13	77.86	86.61	74.72	77.08	75.17	66.28	74.71	75.44	73.85	71.9	90.24	83.03	83.74	74.98	73.5
	2015-12-08	22:59:00	N	86.96	93.68	82.61	88.64	75.58	87.29	75.75	88.6	82.27	66.55	89.23	76.23	96.4	86.49	80.21	79.51	87.66	76.97	79.31	78.46	67.44	76.88	78.65	76	71.88	90.75	84.6	85.28	79.31	75.12
	2015-12-08	23:59:00	N	89.8	94.68	84.2	86.66	79.31	86.6	77.42	90.12	81.74	68.29	89.24	78.41	96.88	87.23	81.27	80.06	87.14	79.19	82.06	80.08	69.69	81.69	79.7	76.53	73.54	92.6	85.63	86.3	79.84	76.76
	2015-12-09	00:59:00	N	90.8	94.18	84.21	88.15	79.84	88.09	79.09	89.11	81.74	70.59	89.24	78.97	96.4	86.19	81.81	81.69	85.55	79.74	82.07	81.16	71.39	74.18	82.85	78.65	74.1	93.63	87.17	87.82	81.44	78.36
	2015-12-09	01:59:00	N	88.75	93.18	84.22	88.15	78.79	87.6	79.07	89.11	82.3	71.16	92.77	80.58	96.4	87.75	82.35	81.69	86.61	79.2	82.62	76.85	71.95	75.83	80.78	80.27	74.66	95.16	87.69	87.81	82.99	78.9
	2015-12-09	02:59:00	N	89.78	94.18	84.75	84.64	78.24	84.57	79.07	90.12	78.45	69.99	94.75	80.57	96.88	85.66	82.88	82.77	85.01	79.74	83.15	75.21	72.54	75.81	79.23	79.23	74.68	89.73	86.66	88.32	83.5	79.41
	2015-12-09	03:59:00	N	88.24	93.18	84.75	84.13	78.77	85.08	79.06	89.61	80.1	69.42	92.27	81.09	97.36	91.35	82.88	83.84	90.8	81.38	85.85	77.94	73.07	76.9	77.08	79.76	74.12	91.25	87.17	88.82	83.5	79.93
	2015-12-09	04:59:00	N	90.86	94.18	86.84	86.65	79.82	87.59	80.15	91.12	82.28	71.71	93.26	82.69	97.36	90.33	83.4	83.83	90.8	82.45	85.31	86.47	74.73	80.13	78.68	79.23	75.24	92.26	88.19	89.81	84.02	81.51
	2015-12-09	05:59:00	D	95.31	95.17	91.98	87.65	79.29	87.09	79.6	92.12	82.26	70.54	94.2	82.68	97.84	94.91	84.97	85.97	94.37	86.21	88.51	82.24	74.73	88.94	79.2	80.27	75.24	92.67	87.68	89.81	84.53	80.97
	2015-12-09	06:59:00	D	98.72	94.68	95.49	85.15	80.33	86.09	80.15	91.12	81.18	71.68	94.28	83.21	97.84	95.87	86.02	85.97	93.47	85.67	89.04	83.32	75.83	85.87	86.97	83.39	75.79	89.73	86.66	91.29	85.56	82.53
	2015-12-09	07:59:00	D	93.31	95.17	89.44	82.09	79.82	82.52	81.24	91.62	76.22	69.97	90.25	84.26	98.32	91.35	86.03	85.44	89.76	85.15	90.62	81.21	75.86	77.98	82.9	82.89	75.79	87.17	86.14	91.29	85.05	82.53
	2015-12-09	08:59:00	D	66.82	92.22	84.28	70.43	78.8	71.31	81.26	91.12	70.05	71.14	78.17	83.74	98.32	81.99	85.52	87.03	81.27	81.94	90.62	70.25	76.43	75.28	79.32	83.42	75.26	78.75	81.98	89.32	84.55	82.56
	2015-12-09	09:59:00	D	53.33	91.22	72.34	59.18	74.6	62.82	79.09	91.13	58.95	65.96	69.85	82.69	97.36	78.2	84.99	85.99	77.46	79.2	90.11	65.12	75.33	67.48	67.46	80.33	74.19	68.14	77.75	87.86	79.34	82.63
	2015-12-09	10:59:00	D	43.89	90.76	66.15	57.97	67.47	57.54	75.82	91.15	55.42	63.05	67.58	80.58	97.36	67.65	84.48	84.94	63.8	72.54	85.36	57.43	74.81	55.98	56.61	79.82	74.22	61.82	74.52	84.85	71.24	80.63
	2015-12-09	11:59:00	D	49.79	89.23	57.38	53.97	64.74	54.58	72.53	89.65	47.53	58.42	54.08	75.73	95.91	59.55	83.99	83.37	57.32	65.07	81.09	52.04	74.32	54.39	58.8	78.23	73.66	54.33	69.65	77.75	66.48	80.99
	2015-12-09	12:59:00	D	47.29	87.22	56.17	41.28	46.68	38	69.23	86.21	38.82	51.24	47.48	71.29	95.92	45.22	79.79	79.68	50.15	58.07	63.17	46.16	73.25	53.12	56.47	78.23	70.88	45.82	61.27	67.65	54.69	69.82
	2015-12-09	13:59:00	D	36.97	84.71	42.87	43.71	43.6	44.12	64.67	84.66	34.5	45.2	44.15	61.51	93	44.74	78.22	74.93	50.24	54.53	70.67	49.06	72.73	48.27	58.25	77.7	72.04	37.96	60.65	56.75	52.31	60.18
	2015-12-09	14:59:00	D	42.18	81.53	46.39	42.01	44.85	43.58	60.61	83.59	38.28	42.64	46.7	62.25	92.5	47.74	76.04	73.18	47.78	54.48	62.67	42.36	71.09	49.99	58.21	76.12	71.45	43.94	61.23	60.44	51.61	63.27
	2015-12-09	15:59:00	D	46.56	81.03	48.33	42.59	43.65	44.17	60.61	83.59	45.25	46.42	53.5	53.86	92.02	47.69	74.94	73.1	47.83	54.53	65.99	36.7	69.09	52.33	56.47	75.58	70.91	48.21	60.07	66.69	52.17	61.89
	2015-12-09	16:59:00	D	49.59	79.91	48.33	59.73	50.7	59.86	61.09	83.02	46.9	48.12	54.73	52.19	91.52	49.51	73.8	74.19	40.42	48.33	67.66	25.82	60.2	55.9	54.03	75.04	70.91	51.77	61.74	67.75	55.73	61.47
	2015-12-09	17:59:00	D	38.58	78.91	48.23	69.83	57.67	66.76	62.78	84.02	44.51	50	61.79	52.49	92.49	52.46	73.77	73.57	51.3	50.17	70.52	33.99	60.52	56.46	59.27	72.82	71.42	61.79	66.82	67.75	63.22	62.42
	2015-12-09	18:59:00	D	64.74	80.89	63.05	73.09	62.83	70.12	65.05	85.55	54.2	51.73	63.5	56.04	92.49	68.11	73.7	75.75	66.65	58.48	70.42	47.66	63.17	65.16	62.67	71.69	72.51	71.48	70.13	71.53	70	65.72
	2015-12-09	19:59:00	D	78.15	84.51	72.18	75.23	64.52	73.42	66.73	86.56	61.88	55.34	73.16	62.01	93.96	72.08	76.97	76.79	70.65	62.63	73.2	63.17	65.26	62.3	71.07	72.75	74.14	76.52	74.49	74.21	72.21	68.51
	2015-12-09	20:59:00	N	86.07	87.58	81.52	77.86	68.42	78.82	69.56	87.58	68.82	57.09	79.75	64.27	94.94	77.04	77.5	78.41	77.93	67.83	73.73	71.2	66.92	75.75	75.4	73.24	75.77	83.3	77.71	77.41	73.97	70.68
	2015-12-09	21:59:00	N	94.11	91.16	85.27	83.19	69.5	81.69	70.66	88.59	71.07	58.84	82.18	66.57	95.91	79.07	80.18	79.5	80.49	70.14	75.96	74.57	68.58	77.93	79.99	75.45	76.84	86.34	78.76	80.06	77.59	72.88
	2015-12-09	22:59:00	N	97.78	89.74	90.59	84.59	70.73	82.47	71.21	89.61	70.18	62.4	84.6	68.5	95.91	83.62	81.78	81.12	84.03	69.54	77.05	76.23	69.69	78.46	82.24	76.8	78.47	87.3	79.2	81.11	80.03	74.51
	2015-12-09	23:59:00	N	97.68	90.58	92.49	86.47	76.39	84.81	69.21	90.19	74.47	60.55	87.98	70.58	97.36	85.09	82.31	82.2	84.99	72.6	78.17	76.76	70.8	79.79	84.12	78.21	78.48	87.74	80.24	81.52	81.06	75.59
	2015-12-10	00:59:00	N	99.03	91.49	93.82	87.84	77.87	84.25	70.8	90.11	78.6	60.49	90.8	73.24	97.85	86.11	82.21	82.74	85.44	73.63	77.13	81.82	71.34	79.79	86.03	79.68	79.46	88.76	80.67	81.44	81.06	77.74
	2015-12-10	01:59:00	N	98.98	92.39	94.25	90.15	79.84	87.66	71.83	90.11	82.25	63.45	92.19	74.72	98.34	89.91	82.64	82.56	88.82	76.14	76.97	83.89	73	82.15	87.38	81.14	79.91	92.23	82.14	83.46	80.62	78.26
	2015-12-10	02:59:00	N	99.86	93.29	94.19	92.48	81.79	86.57	71.83	91.01	84.22	62.24	93.03	76.19	96.83	92.31	84.03	83.01	92.14	79.71	76.27	85.65	72.98	85.55	86.89	82.58	79.84	92.66	82.65	83.88	80.03	79.33
	2015-12-10	03:59:00	N	100	93.22	95.63	93.79	82.79	89.09	73.47	92.87	85.84	64.61	94.46	77.79	97.22	92.25	84.46	83.98	95.09	81.24	77.29	89.16	74.63	87.48	88.78	82.52	80.89	94.64	83.66	84.88	80.03	78.25
	2015-12-10	04:59:00	N	99.86	93.64	96.11	93.79	82.29	91.83	74.02	92.39	84.28	64.02	94.93	78.77	97.68	92.67	84.46	84.5	93.07	81.24	78.92	88.66	75.17	88.95	90.22	83.52	81.34	93.72	84.17	85.95	80.03	80.32
	2015-12-10	05:59:00	D	100	92.67	96.05	93.86	84.35	89.97	75.11	91.42	84.42	66.4	94.93	79.88	97.22	94.67	85.41	85.53	93.62	81.77	81.07	89.53	75.16	91.85	89.69	83.02	82.9	91.29	84.17	86.44	80.03	80.32
	2015-12-10	06:59:00	D	100	93.16	97.05	90.29	83.93	91.5	77.81	91.42	85.02	65.81	93.57	79.88	96.75	91.95	85.99	86.13	92.45	84.07	83.79	89.65	76.8	91.09	90.16	84.51	81.79	93.22	83.66	86.94	80.03	80.32
	2015-12-10	07:59:00	D	98.92	91.49	87.62	64.32	86.98	76.73	80.67	91.73	85.17	68.17	92.53	81.06	97.68	92.16	86.64	86.21	86.69	84.3	85	76.8	76.3	80.08	86.95	83.22	80.97	79.29	83.39	88.31	81.95	85.1
	2015-12-10	08:59:00	D	44.83	91.15	67.69	59.73	77.23	66.78	80.15	92.12	67.68	68.21	75.95	82.67	98.34	81.41	88.08	87.54	79.05	79.15	84.76	56.71	76.33	61.71	60.37	81.51	80.11	69.81	77.2	86.8	69.12	83.12
	2015-12-10	09:59:00	D	42.08	87.59	58.31	37.75	57.9	41.68	77.5	90.65	59.52	64.17	66.42	81.08	96.88	69.85	86.54	87.02	67.23	74.72	79.31	52.53	75.28	58.86	50.43	81.8	76.9	66.96	71.22	83.26	48.66	81.25
	2015-12-10	10:59:00	D	28.61	84.56	51.21	37.69	49.52	48.54	69.76	87.65	52.39	61.34	55.88	77.34	96.88	58.36	84.47	83.86	56.07	65.59	69.76	36.54	74.81	54.16	40.13	81.81	74.75	59.45	68.48	72.89	46.88	71.67
	2015-12-10	11:59:00	D	37.18	79.81	45.65	44.33	47.2	46.64	63.47	86.14	43.24	53.62	48.7	74.62	94.44	40.91	78.74	81.21	51.88	56.2	63.51	46.49	67.72	49.47	41.26	79.74	71.98	52.34	65.15	62.89	46.93	59.96
	2015-12-10	12:59:00	D	29.62	74.99	43.15	38.67	40.43	36.66	60.61	82.6	35.6	45.05	45.48	67.86	92.47	38.38	77.17	74.19	47.59	50.75	46.91	37.25	69.36	37.56	35.07	78.7	68.64	47.02	57.22	58.04	44.37	54.46
	2015-12-10	13:59:00	D	25.46	69.49	32.22	31.6	30.31	31.67	54.05	82.04	26.3	35.43	37.64	58.44	90.98	29.86	72.72	65.21	34.77	42.43	42.03	46.59	69.39	38.32	30.61	78.19	65.32	30.38	53.66	44.79	43.63	47.61
	2015-12-10	14:59:00	D	29.75	67.6	28.86	46.78	37.91	45.41	52.93	80.99	37.68	40.81	50.4	59.95	89.99	34.02	72.19	64.13	40.86	45.79	47.38	34.65	68.26	36.09	25.76	76.61	64.12	51.29	59.53	55.2	50.47	55.1
	2015-12-10	15:59:00	D	35.16	65.41	31.82	44.33	36.72	44.12	52.93	79.39	38.17	40.06	52.84	55.01	89.99	42.73	71.67	61.78	39.56	47.06	50.28	24.63	61.55	39.41	31.12	73.89	62.36	57.18	62.31	60.98	53.39	54.6
	2015-12-10	16:59:00	D	38.37	64.92	30.7	42.25	37.65	39.46	51.01	79.36	33.47	37.3	42.16	45.18	89.48	41.25	69.94	62.78	41.21	45.6	50.1	24.74	46.45	51.19	38.75	72.3	64.12	58.89	62.86	63.19	55.73	59.11
	2015-12-10	17:59:00	D	35.27	63.8	39.37	59.81	49.48	54.62	55.9	79.86	44.56	46.95	55.26	50.75	89.99	51.84	71.07	66.83	55.53	50.71	61.13	34.15	53.29	57.19	39.88	72.3	64.04	60.71	66.28	64.91	58.68	60.66
	2015-12-10	18:59:00	D	51.09	65.87	49.21	69.32	55.96	67.38	59.32	80.35	54.89	51.82	63.01	53.16	89.48	64.2	72.07	70.14	64.42	59.16	67.52	50.85	57.21	60.13	56.94	72.82	65.75	66.98	69.07	68.81	63.86	66.39
	2015-12-10	19:59:00	D	68.15	72.02	64.22	71.53	59.47	70.75	64.53	81.9	65.46	55.38	72.66	57.87	91.49	74.34	74.25	72.36	74.08	65.62	69.21	69.02	60.6	70.35	67.22	71.14	69.11	76.57	74	72.08	67.87	68.03
	2015-12-10	20:59:00	N	75.97	75.32	72.21	80.02	62.86	78.85	66.21	83.98	72.31	58.94	77.6	62.57	92.97	83.01	76.42	74.56	84.48	66.13	70.29	72.97	63.51	80.66	74.92	72.2	71.36	86.85	79.89	75.84	69.51	70.78
	2015-12-10	21:59:00	N	79.26	78.05	73.36	79.91	65.07	81.98	67.28	84.48	73.95	60.64	79.76	63.7	92.96	81.41	78.06	76.21	81.23	73.59	73.14	76.85	64.61	76.88	78.09	74.87	73	80.82	77.19	76.88	71.12	73.5
	2015-12-10	22:59:00	N	81.94	79.66	77.21	79.4	67.31	78.79	68.41	86.03	75.07	61.8	80.78	68.33	94.93	83.26	79.11	77.85	83.13	75.24	74.24	75.19	65.77	76.87	79.64	76.49	74.64	82.85	78.24	77.94	72.76	74.57
	2015-12-10	23:59:00	N	85.79	80.17	82.06	76.67	67.82	76.02	68.95	87.57	71.06	61.18	76.38	68.87	94.93	80.57	80.72	80.03	80.95	74.67	75.93	74.05	66.28	74.66	80.22	77.56	75.2	75.28	74.01	78.47	72.35	75.08
	2015-12-11	00:59:00	N	89.38	82.83	84.73	80.26	70.06	78.63	70.09	87.57	74.48	61.74	79.49	69.06	95.42	81.47	81.78	80.02	80.87	72.6	76.48	72.9	67.98	76.3	80.58	78.62	75.18	82.17	76.58	80.06	72.27	77.22
	2015-12-11	01:59:00	N	82.79	83.37	79.9	78.14	69.73	77.52	71.21	89.1	73.52	62.31	80.02	70.18	96.4	83.03	83.38	81.65	82.46	75.28	76.58	75.68	69.1	72.98	77.02	79.69	75.18	80.51	75.98	78.95	73.27	77.75
	2015-12-11	02:59:00	N	82.49	84.41	77.11	81.9	69.02	80.89	69.21	88.22	74.39	61.09	82.4	70.02	96.88	81.92	83.38	80.53	81.79	74.1	76.03	71.17	69.64	69.02	78.37	75.9	76.82	84.51	76.95	79.39	73.12	78.8
	2015-12-11	03:59:00	N	91.21	85.28	84.1	82.9	72.64	81.9	70.17	88.63	78.06	62.26	84.89	70.98	97.38	83.41	83.67	80.98	83.81	74.57	77.52	66.91	70.19	67.62	83.11	77.17	77.95	80.44	76.95	81.87	74.19	79.29
	2015-12-11	04:59:00	N	95.9	86.65	87.03	82.33	73.1	82.83	70.64	89.54	75.89	62.24	83.36	73.17	95.89	82.37	83.16	80.98	81.72	74.02	77.52	70.12	71.3	69.29	84.98	78.58	78.32	82.94	76.88	81.36	74.65	79.21
	2015-12-11	05:59:00	D	95.85	87.58	85.57	88.12	74.01	85.79	72.85	90.03	82.12	62.22	87.22	74.65	96.36	86.28	84.03	82.41	84.27	76.07	76.27	75.38	71.28	73.82	84.55	79.68	78.85	86.58	78.97	83.3	74.12	80.67
	2015-12-11	06:59:00	D	90.78	87.58	78.03	82.69	76.91	82.04	75.65	90.52	82.4	65.77	88.34	75.19	96.75	87.92	85.05	83.53	85.89	77.23	79.07	73.9	72.4	75.65	84.05	81.21	79.38	84.2	79.56	84.96	76.54	83.52
	2015-12-11	07:59:00	D	75.96	86.3	69.87	77.36	76.61	77.75	76.82	89.78	74.49	68.73	80.17	76.63	95.89	79.15	85.79	83.61	76.35	76.92	81.37	68.33	73.54	69.64	74.3	78.87	79.55	81.19	79.72	86.79	75.5	80.95
	2015-12-11	08:59:00	D	49.4	84.95	60.04	70.46	77.17	77.24	77.94	91.12	73.94	68.75	78.67	75.72	97.86	78.16	88.59	85.42	77.93	76.93	83.14	71.8	71.34	83.78	59.65	78.59	75.74	73.18	80.91	86.3	78.8	83.58
	2015-12-11	09:59:00	D	52.4	81.78	58.84	65.34	65.12	63.31	74.65	90.12	65.93	67.63	75.37	76.74	96.89	83.54	86.53	84.37	82.86	80.81	81.51	63.23	71.93	68.57	59.13	78.63	74.64	69.2	75.55	81.16	66.63	77.88
	2015-12-11	10:59:00	D	51.7	79.12	55.24	47.26	61.33	53.81	74.11	89.11	58.88	63.55	64	74.54	96.4	69.26	86.02	84.9	67.21	71.86	82.07	59.66	71.42	58.68	61.41	78.64	74.1	59.3	68.39	71.07	59.14	71.06
	2015-12-11	11:59:00	D	40.8	77.03	52.32	48.98	55.37	56.79	65.6	86.57	53.43	58.84	59.87	71.18	95.91	62.35	83.93	83.84	61.36	66.1	77.13	45.08	67.53	55.74	52.13	78.12	73	52.72	63.31	66.08	53.16	66.73
	2015-12-11	12:59:00	D	45.65	71.49	50.38	45.27	45.05	45.04	60.96	83.98	47.27	56.41	54.46	66.03	93.95	51.59	82.89	81.18	52.88	57.16	69.27	37.54	66.96	49.06	51.44	77.06	71.88	44.16	55.78	59.94	50.13	63.27
	2015-12-11	13:59:00	D	33.69	68.71	42.96	39.07	43.84	44.44	57.99	83.45	36	51.02	48.22	60.13	93.45	44.3	81.83	79.06	44.83	48.6	68.66	41.86	66.42	45.34	46.64	76	70.79	31.21	52.83	48.25	47.06	57.46
	2015-12-11	14:59:00	D	35.56	66.95	41.67	49.48	47.45	56.66	57.36	81.85	37.92	42.34	49.52	61.45	91.46	41.75	78.08	74.1	45.47	47.34	62.95	34.23	64.09	45.34	41.65	74.37	67.97	41.77	53.39	53.27	50.05	59.56
	2015-12-11	15:59:00	D	39.86	65.25	39.78	47.67	47.41	54.83	57.3	82.37	36.66	45.45	47.58	51.75	91.47	41.75	75.36	71.84	44.24	47.38	61.58	30.41	62.04	42.79	44.67	72.75	67.94	45.42	56.34	57.26	51.21	57.96
	2015-12-11	16:59:00	D	43.57	65.76	46.56	52.96	46.67	55.38	56.1	82.37	34.13	44.81	47.58	48.69	90.96	42.93	73.7	71.84	36.79	42.38	64.53	22.55	55.08	48.98	48.25	70.51	69.03	50.2	56.9	60.14	55.39	59.36
	2015-12-11	17:59:00	D	41.61	64.63	46.44	59.47	52.71	60.69	57.27	81.82	37.22	44.77	54.29	44.08	91.96	42.34	71.97	72.33	45.43	42.98	64.5	33.51	56.05	52.55	50.68	69.36	70.72	53.88	60.36	61.28	58.94	63.89
	2015-12-11	18:59:00	D	56.25	69.07	55.04	59.37	54.43	60.61	58.41	82.35	47.11	45.91	60.31	49.61	91.96	57.38	71.35	72.83	57.55	49.64	62.66	39.68	56.99	52.55	54.83	68.21	70.7	59	62.04	64.65	61.13	66.72
	2015-12-11	19:59:00	D	57.95	72.41	57.4	59.64	54.31	57.53	58.28	81.12	48.19	48.95	59.5	50.95	92.95	57.23	70.98	75.04	57.4	53.24	64.35	49.6	61.01	47.54	55.34	67.06	71.81	59.36	61.26	66.87	59.17	69.5
	2015-12-11	20:59:00	N	68.18	76.27	57.17	65.19	59.46	65.45	60.53	83.61	56.18	52.62	65.57	53.77	95.43	65.04	73.56	75.69	63.55	56.23	66.41	57.63	62.72	57.88	54.54	61.03	74.04	65.54	64.48	69.3	61.97	71.15
	2015-12-11	21:59:00	N	77.84	78.26	64.75	68.41	62.79	68.17	62.76	84.04	60.17	55.06	68.96	57.38	94.94	67.3	75.18	77.23	66.92	59.81	69.18	53.28	63.28	59.47	59.85	65.57	74.58	69.41	67.74	70.31	65.93	70.81
	2015-12-11	22:59:00	N	78.2	80.22	61.72	70.57	65.03	70.91	65.04	85.56	64.75	57.47	72.21	59	93.99	71.75	76.18	78.77	71.49	63.83	70.87	57.39	65.01	65.29	62.83	62.45	75.17	73.35	69.92	73.46	68.63	73.96
	2015-12-11	23:59:00	N	85.77	81.65	68.36	68.88	65.51	68.17	64.96	85.49	64.82	58.69	72.76	61.35	94.47	71.13	76.71	79.3	71.42	63.83	72.48	61.66	66.15	62.94	69.23	66.67	76.64	71.63	70.39	74.53	68.63	74.49
	2015-12-12	1900-01-02 00:59:00	N	88.41	82.11	78.55	62.81	62.01	61.39	63.18	86.42	63.38	59.26	69.87	61.86	94.38	71.55	78.76	79.76	67.35	62.01	71.84	58.14	66.17	62.21	70.99	69.56	77.71	63.12	67.59	74.45	63.46	75.4
	2015-12-12	1900-01-02 01:59:00	N	82.55	82.83	75.46	71.57	68.18	69.27	66.09	86.92	66.89	61.04	74.73	65.17	95.26	74.21	79.81	81.28	71.84	63.69	73.51	59.61	67.28	59.25	67.99	68.6	76.72	71.01	70.32	77.08	66.9	76.45
	2015-12-12	1900-01-02 02:59:00	N	92.59	83.59	85.05	67.86	66.61	67.13	67.78	87.49	64.82	61.07	72.28	67.08	94.86	72.37	80.41	81.96	72.12	66.79	75.8	60.12	67.86	66.68	75.08	69.9	78.1	69.41	70.94	76.11	68.08	77.05
	2015-12-12	1900-01-02 03:59:00	N	95.86	85.97	88.95	65.6	64.32	65.38	65.53	88.48	63.02	60.44	70.56	65.95	94.86	68.42	80.93	81.43	66.42	62.67	75.25	62.82	68.41	64.65	77.99	71.34	78.56	67.17	70.39	78.64	66.9	78.02
	2015-12-12	1900-01-02 04:59:00	N	98.66	87.88	92.89	68.34	65.99	66.5	64.96	88.98	64.68	61.04	71.66	65.95	95.81	69.47	81.97	81.96	69.19	63.25	75.8	67.45	69.54	58.89	81.54	73.9	80.07	71.01	71.94	78.64	66.34	79.05
	2015-12-12	1900-01-02 05:59:00	D	99.13	87.32	92.82	68.41	65.43	67.06	66.09	88.48	64.75	62.84	75.4	68.13	95.73	72.71	82.49	82.41	71.91	64.92	76.27	61	69.56	68.21	84.5	76.53	81.58	69.41	72.55	79.67	68.01	79.05
	2015-12-12	1900-01-02 06:59:00	D	99.82	87.93	93.99	66.22	66.54	66.5	66.66	88.98	65.32	62.24	76.01	69.25	95.26	77.57	82.93	82.93	74.73	68.35	78.45	59.68	69.58	65.93	79.3	76.83	81.12	68.29	71.48	81.21	66.41	79.64
	2015-12-12	1900-01-02 07:59:00	D	78.23	84.75	80.39	59.79	65.18	61.61	67.37	89.05	58.04	58.63	66.93	69.39	95.81	71.42	83.08	84.13	68.91	66.3	79.22	54.64	70.16	59.71	68.61	74.93	79.76	65.68	72.09	82.37	66.56	80.23
	2015-12-12	1900-01-02 08:59:00	D	55.77	83.06	61.04	52.99	62.1	57.79	65.84	88.22	51.36	57.47	59.66	68.43	94.86	62.05	82.13	82.64	62.38	63.62	79.83	51.54	69.62	51.32	57.74	74.62	78.4	56.73	66.86	80.06	57.73	80.94
	2015-12-12	1900-01-02 09:59:00	D	41.06	82.28	52.05	38.97	52.85	49.26	62.61	89.61	47.7	55.06	53.65	65.76	94.47	53.84	81.78	83.28	49.69	57.68	77.08	45.41	69.67	44.53	53.65	73.7	78.46	53.81	65.28	77.96	57.77	77.81
	2015-12-12	1900-01-02 10:59:00	D	29.19	77.46	40.19	31.66	50	46.8	60.33	87.57	45.88	52.66	54.29	65.4	95.43	48.41	80.19	81.68	41.58	52.81	72.66	41.03	68.01	42.01	46.97	73.86	76.83	48.38	65.51	75.9	56.63	76.27
	2015-12-12	1900-01-02 11:59:00	D	29.19	74.21	39.73	37.73	44.51	41.85	56.23	85.52	38.42	45.99	38.81	60.7	93.45	39.17	76.99	78.41	29.58	46.66	66.07	37.24	67.47	33.19	44.54	74.85	72.98	45.38	59.81	60.98	45.09	65.22
	2015-12-12	1900-01-02 12:59:00	D	27.22	70.39	35.9	39.62	38.2	41.15	52.03	83.5	32.7	39.71	36.88	56.49	91.96	36.67	72.66	75.19	33.44	41.13	56.85	27.06	66.38	30.11	40.28	72.66	71.33	43.58	54.62	54.2	45.72	54.77
	2015-12-12	1900-01-02 13:59:00	D	26.6	65.29	33.35	37.78	36.36	43.1	50.19	80.86	33.21	38.46	40.63	54.68	89.95	34.7	69.81	68.06	37.25	39.17	53.39	34.03	65.22	25.57	34.7	72.67	66.88	29.95	53.96	44.41	47.56	52.71
	2015-12-12	1900-01-02 14:59:00	D	30.32	62.87	30.05	40.76	37.46	42.41	50.19	81.35	33.26	35.93	44.39	54.85	88.93	33.43	67.5	66.76	34	38.42	51.05	34.23	64.06	37.71	38.45	73.24	66.3	37.9	54.55	48.91	48.11	57.13
	2015-12-12	1900-01-02 15:59:00	D	34.8	63.5	32.79	43.34	39.98	47.43	48.31	81.86	35.25	35.88	43.79	46.09	89.44	37.22	66.93	67.3	36.6	41.03	51.97	31.09	63.13	39.57	40.32	72.16	66.81	43.53	56.31	56.03	49.32	57.41
	2015-12-12	16:59:00	D	37.46	63.5	35.44	48.75	42.35	44.31	51.34	80.8	34.69	37.75	38.76	40.48	88.94	39.03	64.58	66.69	30.98	35.97	58	20.72	54.58	43.94	47.71	68.82	68.51	47.13	58.05	58.34	53.6	59.44
	2015-12-12	17:59:00	D	34.9	64.63	40.98	54.74	48.49	51.14	51.92	81.32	35.9	39.66	47.55	43.47	89.44	41.61	64.55	68.91	44.15	40.34	60.38	30.93	54.83	44.57	50.68	67.69	69.63	48.38	58.61	59.55	56.57	63.37
	2015-12-12	18:59:00	D	53.33	66.85	52.05	58.8	51.46	56.57	54.29	82.36	45.84	42.07	52.5	45.93	89.94	51.99	66.82	70.58	47.8	42.85	62.74	38.51	57.64	43.38	52.44	67.1	70.72	56.79	61.5	63.52	58.82	65
	2015-12-12	19:59:00	D	60.94	70.75	58.66	66.37	55.61	62.92	56.61	85.5	54.43	45.19	61.42	49.58	91.45	59.78	68.51	73.94	58.74	52.12	63.82	53.41	58.65	47.06	57.76	64.78	70.7	64.62	63.6	66.89	63.82	69.52
	2015-12-12	20:59:00	N	73.2	74.05	64.9	74.22	59.46	69.89	58.94	84.2	57.37	49.5	68.47	53.24	92.45	68.42	69.87	75.03	69.82	56.34	66.11	60.49	61.54	62.94	63.35	63.39	73.49	71.7	66.71	68.75	67.67	71.72
	2015-12-12	21:59:00	N	85.45	77.65	74.37	76.3	61.24	75.13	59.95	84.63	60.76	55.06	75.94	57.9	93.95	73.87	72	74.6	76.78	58.62	66.41	63.9	63.28	69.31	68.47	64.78	76.26	75.47	70.47	71.93	70.34	72.82
	2015-12-12	22:59:00	N	90.3	79.1	79.02	76.45	62.38	77.82	63.41	86.07	65.82	56.86	76.88	61.28	93.03	78.57	73.56	76.07	79.4	62.09	68.54	72.52	64.99	74.08	72.54	67.84	75.64	77.63	72.63	73.99	71.97	73.51
	2015-12-12	23:59:00	N	93.14	80.54	84.64	77.92	65.18	79.29	64.55	87.07	69.72	57.47	82.65	64.09	93.43	80.61	75.64	77.08	80.46	64.34	70.23	76.18	65.54	78.78	76.65	71.05	77.18	81.36	74.76	76.11	73.58	74.57
	2015-12-13	00:59:00	N	94.11	81	84.58	80.9	66.68	80.69	65.04	86.99	72.44	58.05	83.62	66.3	93.91	82.17	77.17	78.69	82.98	65.35	71.28	77.6	67.24	81.31	79.19	72.54	77.56	81.89	75.75	77.16	74.12	77.13
	2015-12-13	01:59:00	N	95.98	82.5	87.58	83.39	69.42	81.63	66.17	88.41	76.29	58.63	83.56	67.92	94.78	84.18	78.69	79.69	85	70.32	71.77	80.24	68.38	83.29	79.65	74.08	78.02	84.51	77.33	80.18	75.71	77.13
	2015-12-13	02:59:00	N	97.33	83.93	90.53	85.84	71.57	86.08	67.22	88.41	77.31	61.04	85.08	70.7	94.78	88.62	79.67	80.68	89.14	74.22	75.58	81.23	68.11	85.37	82.64	75.13	79.62	83.53	77.4	80.26	78.33	78.17
	2015-12-13	03:59:00	N	97.86	83.98	93.02	85.84	73.17	88.49	70.02	89.32	80.53	60.42	86.09	71.74	95.18	89.12	80.71	81.2	89.64	73.66	75.58	83.3	68.67	87.41	83.65	76.12	80.07	85.61	79.93	80.77	79.88	79.21
	2015-12-13	04:59:00	N	98.82	85.01	93.51	87.23	73.7	87.53	69.46	89.32	83.76	61.02	88.59	72.83	95.65	90.28	81.3	82.86	93.68	73.8	77.22	84.89	69.23	88.4	84.65	77.75	81.12	87.16	81.04	82.3	80.4	79.72
	2015-12-13	05:59:00	D	98.79	85.01	92.98	87.71	75.2	88.96	72.23	89.81	83.17	62.22	89.52	73.92	95.65	88.79	81.82	82.33	92.2	74.35	77.83	84.38	69.23	89.32	85.64	78.26	81.12	87.54	81.92	82.22	79.88	80.15
	2015-12-13	06:59:00	D	99.44	85.58	95.58	85.29	75.72	87.11	72.77	89.88	81.66	62.82	90.61	76.66	95.65	87.35	82.34	83.38	88.75	77.63	79.99	82.58	70.34	86.49	86.23	79.86	81.12	76.69	80.96	84.8	79.44	81.17
	2015-12-13	07:59:00	D	86.57	83.35	82.77	69.87	75.95	77.07	75.73	89.54	72.89	64.02	85.03	76.86	95.26	76.32	83.52	83.45	72.82	75.67	79.07	64.05	71.82	73.12	79.77	78.52	80.29	59.2	76.05	84.54	79.08	82.48
	2015-12-13	08:59:00	D	53.47	81.05	61.12	59.57	73.94	66.11	76.28	88.8	61.74	62.29	74.81	75.02	94.86	65.73	82.21	83.17	58.26	71.25	82.04	54.67	71.3	54.46	59.57	76.72	77.87	45.3	67.8	83.74	67.74	80.44
	2015-12-13	09:59:00	D	38.81	81.22	49.75	34.94	63.63	39.56	73.57	88.09	54.66	61.15	50.19	75.09	95.43	48.53	83.39	83.83	40.97	67.25	75.39	47.36	71.34	42.88	47.71	76.35	76.83	34.07	56.41	78.54	37.3	77.56
	2015-12-13	10:59:00	D	23.85	76.42	40.47	33.3	48.58	44.72	64.09	87.11	48.61	58.87	29.75	67.21	94.44	32.16	80.22	81.7	26.3	51.12	51.35	33.61	70.83	31.66	31.62	74.93	74.12	30.56	46.35	54.95	30.97	62.26
	2015-12-13	11:59:00	D	24.31	70.43	30.26	41.81	43.6	42.13	57.61	85.08	44.41	52.97	28.18	55.47	90.96	31.31	73.25	78.51	24.15	43.81	63.36	31.55	63.63	28	29.68	75.96	69.71	28.13	48.8	52.49	30.91	51.91
	2015-12-13	12:59:00	D	17.81	64.34	23.83	41.81	39.84	44.67	52.88	82.01	41.9	47.44	22	49.45	88.96	33.91	67.24	73.14	31.35	39.52	52.15	28.18	65.34	28.11	26.76	74.9	65.83	16.95	32.76	39.71	23.51	46.47
	2015-12-13	13:59:00	D	13.76	56.3	17.16	41.18	41.01	44.72	54.65	81.46	42.59	50.57	19.73	40.53	86.92	37.03	65.43	68.63	35.74	40.73	53.63	35.87	64.84	35.64	24.78	74.39	63.07	17.74	31.42	39.54	24.88	47.43
	2015-12-13	14:59:00	D	16.95	52.58	16.46	39.31	40.96	41.43	52.23	80.93	38.22	48.79	19.84	36.71	86.43	30.75	63.73	68.1	29.44	38.92	55.02	39.06	63.67	38.81	36.32	72.25	63.57	19.05	32.76	42.51	23.51	49.77
	2015-12-13	15:59:00	D	18.95	51.91	18.57	34.29	39.09	39.56	52.84	81.43	39.58	46.37	21.25	28.1	85.41	29.97	60.24	65.83	29.33	36.94	54.19	32.7	63.17	43.22	33.7	71.14	63.53	19.79	34.1	45.56	24.88	48.81
	2015-12-13	16:59:00	D	22.25	52.52	19.98	33.93	35.66	33.55	46.66	80.37	37.02	46.95	20.81	24.41	83.36	23.3	56.61	64.04	21.6	27.17	55.28	28.52	58.23	51.14	29.68	70.58	63.49	20.36	32.17	46.08	26.19	49.72
	2015-12-13	17:59:00	D	21.72	54.32	27.83	53.89	46.34	50.91	52.84	80.37	39.68	49.51	35.85	30.85	84.36	31.86	56.56	63.96	34.97	32.33	57.07	29.71	57.62	55.42	38.59	69.46	64.04	12.76	31.42	43.57	25.25	52.45
	2015-12-13	18:59:00	D	38.66	57.11	37.26	73.13	55.33	67.38	57.53	81.39	56.68	53.01	52.18	39.87	85.41	51.71	60	65.56	48.76	42.57	61.17	49.55	59.62	55.98	40.37	68.33	65.72	56.46	52.34	54.35	48.93	57.09
	2015-12-13	19:59:00	D	52.85	62.87	50.42	80.53	61.12	77.79	62.72	82.94	70.62	57.13	68.68	49.24	86.92	65.8	64.03	68.94	66.04	55.43	62.78	64.99	62.37	70.3	58.05	69.46	67.42	66.91	61.03	61.28	58.48	61.1
	2015-12-13	20:59:00	N	73.78	67.34	65.84	87.15	65.09	86.09	65.58	84.48	70.55	59.47	75.37	54.71	88.95	78.14	67.42	72.29	78.48	60.17	65.65	75.12	64.61	78.47	69.96	68.85	69.66	62.78	60.36	64.67	54.82	63.34
	2015-12-13	21:59:00	N	82.8	71.81	74.95	89.17	68.44	89.52	68.41	85.51	73.93	63.61	79.2	59.5	90.46	82.3	70.24	74.5	85.66	61.92	69.67	79.43	65.67	80.83	73.33	71.55	71.85	76.52	69.49	69.17	63.7	66.77
	2015-12-13	22:59:00	N	87.68	73.63	79.02	92.92	71.77	88.49	69.54	87.05	78.96	64.76	83.21	64.82	91.96	85.75	72.48	76.17	88.15	68.94	72.52	82.42	67.95	84.33	76.73	71.63	74.05	80.82	73.37	72.51	69.97	69.02
	2015-12-13	23:59:00	N	90.05	74.57	84.1	92.38	73.93	89.37	70.66	86.3	80.59	65.91	87.27	68.31	91.96	87.7	75.24	78.38	90.17	73.53	75.35	86.36	69.05	87.18	76.58	71.94	75.14	53.15	62.64	71.39	54.76	69.54
	2015-12-14	00:59:00	N	92.93	77.19	86.52	69.17	71.26	82.9	69.5	86.22	78.28	67.05	83.57	67.38	92.45	84.57	75.8	78.92	83.43	72.04	75.35	91.82	70.16	87.75	81.09	75.07	75.25	45.08	57.38	70.26	46.12	70.08
	2015-12-14	01:59:00	N	94.85	78.18	86.97	74.29	69.88	82.33	69.13	88.56	79.21	68.19	80.25	67.15	93.95	78.77	75.72	78.31	81.19	71.17	69.75	89.23	71.3	89.5	83.11	76.05	75.72	42.55	54.97	70.47	42.94	69.5
	2015-12-14	02:59:00	N	97.03	79.56	91.27	88.62	75.51	87.8	71.27	89.47	82.93	67.59	79.07	68.06	94.94	75.96	77.25	79.3	78.39	71.02	69.67	89.53	71.26	91.37	83.42	76.44	76.72	40.67	53.2	70.82	41.02	69.5
	2015-12-14	03:59:00	N	99.32	81	91.16	93.76	78.74	94.84	73.55	89.05	84.95	67.59	81.62	70.22	93.99	83.79	78.69	80.29	84.6	72.63	73.44	89.96	72.93	92.74	84.8	77.87	77.64	53.85	57.97	71.93	48.63	71.18
	2015-12-14	04:59:00	N	98.36	82.04	93.55	94.68	80.84	95.29	74.73	88.63	85.98	68.75	83.68	71.87	94.38	84.69	79.14	80.75	87.11	77.49	73.92	94.33	74.59	93.69	86.23	78.84	79.16	72.15	70.02	76.85	63.68	73.42
	2015-12-14	05:59:00	D	98.86	83.08	94.04	93.69	79.72	93.48	76.35	89.13	89.13	70.48	86.28	72.42	93.43	90.34	80.86	82.86	93.24	79.17	77.83	91.37	74.59	93.75	87.65	79.8	79.62	58.57	67.77	74.76	58.37	73.4
	2015-12-14	06:59:00	D	98.94	83.08	93.71	77.35	79.72	90.78	76.89	89.62	88.19	69.9	87.91	74.18	93.91	91.95	82.49	83.45	90.02	79.92	80.6	92.52	75.14	94.89	87.27	81.45	79.62	44.59	60.31	75.77	46.86	73.42
	2015-12-14	07:59:00	D	95.4	81.35	72.71	66.65	82.93	79.94	81.22	90.62	87.32	70.48	85.76	74.48	93.99	82.3	83.67	83.69	72.3	78.08	82.44	88.02	75.73	98.25	83.47	79.61	79.31	45.38	61.53	75.81	43.31	72.95
	2015-12-14	08:59:00	D	36.26	79.59	59.06	57.26	78.99	70.89	80.21	89.11	90.77	72.8	75.45	72.85	94.44	60.07	82.86	84.9	57.85	75.29	83.14	66.87	74.69	67.15	64.04	77.55	76.31	35.07	51.82	72.63	32.91	68.67
	2015-12-14	09:59:00	D	25.05	75.9	36.86	55.48	63.88	59.04	76.54	88.15	75.26	75.7	59.07	73.03	91.96	47.01	81.33	84.4	42.69	67.41	83.75	57.56	74.73	39.25	37.61	79.17	73.05	41.52	54.3	68.34	34.45	66.21
	2015-12-14	10:59:00	D	18.17	70.46	31.1	47.97	60.61	59.68	73.84	86.67	69.19	76.31	56.09	69.73	91.47	48.89	78.71	81.24	42.9	59.33	79.01	36.15	74.26	46.44	26.81	76.53	69.78	52.51	57.85	61.11	46.93	59.42
	2015-12-14	11:59:00	D	18.46	63.17	23.08	43.91	49.92	47.58	66.51	86.73	53.43	69.71	41.54	68.12	89.48	35.33	74.97	79.14	27.86	50.32	74.87	42.31	68.34	27.43	31.33	76.02	67.02	35.97	51.4	54.25	38.22	54.4
	2015-12-14	12:59:00	D	21.25	56.25	26.05	54.7	47.97	56.63	63.04	84.17	57	61.58	34.84	58.19	87.48	37.3	67.86	73.74	35.52	44.81	66.52	31.69	68.87	43.7	28.94	76.04	64.25	32.24	46.67	50.38	35.6	47.55
	2015-12-14	13:59:00	D	20.12	52.8	26.79	45.78	41.91	45.02	58.46	82.14	48.04	59.37	38.93	57.06	86.5	32.8	64.98	67.22	33.47	41.64	55.63	43.65	68.3	39.13	29.56	75.04	61.4	19.16	43.12	40.06	33.79	48.31
	2015-12-14	14:59:00	D	23.9	52.69	25.48	41.86	42.18	43.48	52.93	81.52	44.03	48.89	41.87	47.25	84.97	31.36	62.06	64.22	30.12	37.05	54.4	36.64	67.72	48.27	32.05	72.88	60.81	34.19	46.11	44.05	36.97	50.45
	2015-12-14	15:59:00	D	28.22	55.54	29.86	49.11	46.39	53.31	54.01	82.49	56.2	56.73	40.96	48.82	87.99	39.91	63.03	66.83	38.1	43.12	54.05	46.59	66.04	56.58	29.79	70.11	62.49	32.47	46.39	49.75	34.48	54.95
	2015-12-14	16:59:00	D	32.87	59.47	29.43	49.81	44.66	52.16	54.05	81.96	49.61	54.94	26.38	44.44	87.97	28.47	60.12	64.54	25.15	30.31	54.62	45.57	67.72	60.76	26.84	69.49	62.91	27.87	40.22	47.85	31.06	54.29
	2015-12-14	17:59:00	D	24.46	59.43	26.09	68.74	57.19	72.37	59.28	82.45	53.5	55.38	41.24	47.46	88.97	40.96	61.19	66.18	40.33	41.64	56.9	38.02	64.44	67.04	36.76	68.93	62.91	66.33	68.48	83.83	53.09	65.82
	2015-12-14	18:59:00	D	30.63	62.28	30.52	43.8	66.23	86.81	68.48	86.05	86.59	67.22	52.61	52.96	90.48	61.13	65.19	70.08	57.14	55.39	68.05	65.64	67.03	67.48	39.09	69.46	64.59	37.07	58.7	89.33	43.14	68.48
	2015-12-14	19:59:00	D	26.59	64.56	26.46	38.97	64.55	73.99	71.89	88.6	89.24	71.25	45.12	54.2	90.97	45.34	67.47	71.76	39.68	49.15	60.32	67.9	69.78	53.78	37.06	71.11	64.52	35.51	57.66	91.31	39.65	70.22
	2015-12-14	20:59:00	N	41.4	66.24	33.57	67.01	67.38	80.42	71.3	88.6	88.16	70.05	84.57	60.25	91.47	90.84	70.89	75.7	91.31	73.7	80.46	57.28	70.35	76.96	36.31	67.72	65.65	78.74	76.14	90.8	63.19	74.02
	2015-12-14	21:59:00	N	75.39	70.24	61.77	72.53	67.36	80.94	71.85	89.1	88.15	72.33	82.45	65.49	92.47	97.34	75.32	78.41	96.89	75.87	84.78	77.98	71.44	85.88	53.15	67.17	65.62	62.21	71.18	91.29	52.44	74.55
	2015-12-14	22:59:00	N	64.01	71.91	53.94	81.58	68.46	84.05	73.52	90.11	88.15	73.43	77.58	67.79	93.45	94.91	77.5	80.6	93.47	79.19	85.85	79.64	72.56	87.92	53.19	70	66.78	47.17	63.31	92.76	46.97	74
	2015-12-14	23:59:00	N	69.78	73.58	63.52	52.46	67.88	70.63	74.08	91.12	83.89	73.99	74.81	67.19	94.44	90.01	79.66	82.22	90.48	80.81	85.84	79.62	72.01	88.43	55.53	65.43	68.48	42.86	68.43	93.24	47.06	71.26
	2015-12-15	1900-01-02 00:59:00	N	76.51	74.67	67.03	86.15	73.43	88.59	75.75	91.12	88.67	73.97	78.12	68.9	93.95	94.82	81.26	83.3	94.45	79.17	89.04	79.05	74.2	90.95	58.47	65.98	69.03	80.4	75.05	93.24	56.22	74.02
	2015-12-15	1900-01-02 01:59:00	N	76.48	76.34	69.87	77.37	75.56	88.57	75.73	91.12	91.28	75.07	83.29	71.17	94.93	95.78	81.79	84.36	96.72	84.06	87.97	82.82	74.76	90.95	61.94	65.95	69.6	47.87	75.61	93.73	56.19	70.7
	2015-12-15	1900-01-02 02:59:00	N	84.03	79.04	73.94	46.39	75.02	77.75	76.83	90.76	90.77	75.07	84.91	73.98	94.93	91.91	83.38	85.43	91.9	85.67	89.56	86.98	75.28	92.99	68.17	67.61	71.81	47.95	76.71	95.17	55.66	70.2
	2015-12-15	1900-01-02 03:59:00	N	85.71	80.66	78.8	48.45	67.97	68.44	77.96	92.62	82.83	75.65	87.69	74.55	95.42	88.27	83.91	85.43	86.61	84.6	90.09	89.04	76.36	89.45	69.46	70.98	72.93	71.54	78.86	94.22	61.04	75.16
	2015-12-15	1900-01-02 04:59:00	N	85.28	80.67	76.6	59.22	70.75	76.2	78.52	91.62	83.38	76.21	85.62	75.11	94.93	86.71	84.97	85.44	81.26	83.01	91.13	88.02	76.9	81.18	69.32	71.01	73.51	57.1	77.79	95.17	60.42	74.64
	2015-12-15	1900-01-02 05:59:00	D	82.87	81.21	77.72	71.51	87.49	96.71	82.88	92.12	96.89	80.07	98.15	77.88	95.91	95.86	84.98	86.5	83.44	88.33	93.72	84.9	77.45	82.25	66.55	71.58	72.4	88.45	87.71	96.12	71.26	83.59
	2015-12-15	1900-01-02 06:59:00	D	79.78	81.22	72.75	74.3	90.46	96.25	82.88	92.12	93.36	79	99.1	80.04	96.4	94.37	84.98	86.5	87.68	86.23	93.21	87.05	78.01	81.82	80.8	72.16	72.98	67.04	87.72	96.13	66.22	82.56
	2015-12-15	1900-01-02 07:59:00	D	75.55	80.71	59.1	41.12	92	90.69	84.5	92.64	92.91	81.72	99.1	81.14	95.91	89.86	86.56	87.57	81.9	87.33	95.77	77.53	78.03	75.47	71.72	72.18	72.44	50.77	86.77	97.59	63.52	84.22
	2015-12-15	1900-01-02 08:59:00	D	28.05	78.7	35.26	73.34	89.55	87.66	84.02	90.66	86.67	80.11	98.19	79.58	94.93	85.76	85.56	86.56	80.29	83.11	94.77	43.55	78.09	74.4	42.95	72.77	69.78	47.83	84.25	97.61	64.8	83.26
	2015-12-15	1900-01-02 09:59:00	D	68.54	76.61	52.73	44.01	86.2	63.81	86.18	91.21	69.27	77.97	93.9	79.09	93.96	81.66	86.08	87.1	76.6	84.77	95.31	68.67	77.03	73.89	59.61	73.92	69.21	54.89	76.83	97.59	59.47	80.14
	2015-12-15	1900-01-02 10:59:00	D	89.38	79.78	81.81	71.71	90.53	91.65	84.04	90.69	93.46	80.68	97.67	80.67	94.94	95.87	86.58	88.64	92.37	87.35	95.27	69.32	78.11	69.02	61.28	72.85	69.78	91.62	93.73	97.55	71.91	93.05
	2015-12-15	1900-01-02 11:59:00	D	87.52	78.73	78.72	52.91	92.65	75.6	86.74	90.25	79.43	84.53	91.51	81.78	94.94	89.05	87.16	91.77	73.92	88.46	98.86	83.01	79.19	84.03	88.68	72.85	70.95	48.04	93.8	98.2	72.22	90.44
	2015-12-15	1900-01-02 12:59:00	D	41.04	79.95	44.43	35.66	81.38	44.88	82.62	89.36	47.82	81.53	67.41	79.74	92.55	43.86	84.74	89.86	37.67	81.25	98.13	50.28	79.29	43.36	43.01	74.01	69.35	36.53	84.49	97.71	61.08	91.11
	2015-12-15	1900-01-02 13:59:00	D	26.01	78.41	29.57	30.55	57.36	33.86	74.04	88.42	37.64	67.15	35.29	73.29	92.1	30.7	82.71	83.94	27.29	52	97.18	39.68	77.25	20.34	27.82	74.01	65.02	21.48	69.51	99.51	42.3	88.76
	2015-12-15	1900-01-02 14:59:00	D	33.07	75.71	33.44	29.15	43.98	33.75	63.85	88.39	31.85	51.81	37.23	63.74	91.6	32.25	80.01	75.67	30.4	46.84	92.61	33.04	76.2	23.85	31.73	74.07	62.14	24.33	56.41	98.85	38.49	88.17
	2015-12-15	1900-01-02 15:59:00	D	34.51	74.65	33.49	31.71	39.69	33.69	56.27	88.39	39.49	59.47	33.89	63.1	92.1	23.32	75.75	70.14	21.28	45.09	81.53	21.41	73.13	22.35	25.27	73.53	61.6	28.18	59.88	98.77	37.19	85.26
	2015-12-15	16:59:00	D	24.06	70.3	20.67	44.69	40.75	45.13	56.77	87.33	38.24	57.11	27.59	55.08	93.1	28.68	70.88	68.48	24.98	34.4	83.11	13.57	61.32	29.69	26.52	71.36	60.95	29.34	59.88	96.83	37.08	80.94
	2015-12-15	17:59:00	D	19.63	68.12	23.73	51.22	48.53	48.79	56.72	87.78	36.81	52.26	38.98	50.68	93.59	36.33	67.38	67.17	38.21	39.48	83.07	28.18	59.85	38.6	26.41	70.25	60.36	31.26	58.12	95.89	38.86	81.81
	2015-12-15	18:59:00	D	26.98	65.76	26.74	55.25	52.01	52.91	57.18	87.72	46.62	55.13	45.73	50.41	94.53	45.27	66.67	69.86	40.42	41.75	82.4	41.23	62.29	44.12	42.43	70.29	60.31	45.92	63.69	94.82	49.28	82.74
	2015-12-15	19:59:00	D	47.19	69.54	44.63	57.46	54.85	55.8	60.61	88.21	51.33	57.42	54.78	53.29	95	46.29	69.41	72.54	46.37	47.65	81.75	60.6	65.55	47.7	48.21	66.87	63.07	47.55	65.25	95.23	47.9	83.68
	2015-12-15	20:59:00	N	64.18	75.47	54.25	59.15	57.74	62.17	61.05	90.16	55.42	62.68	61.75	55.54	95.94	57.04	72.1	73	57.21	52.45	82.73	66.25	67.68	60.6	54.03	63.93	67.02	51.65	66.28	96.14	49.05	84.15
	2015-12-15	21:59:00	N	72.08	77.55	62.49	60.86	59.47	65.05	62.75	89.63	60.12	65.55	68.11	59.68	97.38	62.93	73.16	75.19	63.74	56.04	82.66	71.35	69.32	65.21	59.2	63.82	66.33	55.86	67.95	96.13	52.05	84.64
	2015-12-15	22:59:00	N	78.69	79.64	71.62	64.86	61.77	67.9	64.5	90.64	64.81	64.3	71.51	62.01	97.85	69.26	74.81	76.25	68.39	59.66	84.81	75.81	70.41	70.79	62.67	64.91	68.57	58.83	70.16	96.6	55.69	85.14
	2015-12-15	23:59:00	N	85.2	80.69	77.16	65.99	62.89	71.26	66.21	90.63	67.71	63.68	73.74	64.93	98.33	72.08	76.99	77.89	70.1	63.85	86.94	75.81	72.07	74.66	66	66.58	69.66	60.61	70.71	96.13	56.86	86.14
	2015-12-16	00:59:00	N	89.15	82.29	81.52	64.86	65.18	71.82	66.76	91.63	69.42	64.23	75.97	66.1	98.8	72.08	77.51	78.44	69.52	63.82	86.94	75.25	71.51	77.39	67.68	68.82	70.77	60.02	71.24	96.59	55.66	85.63
	2015-12-16	01:59:00	N	90.56	84.41	84.19	59.08	64.58	67.3	68.48	91.63	71.7	65.41	77.06	67.81	98.8	71.49	78.6	80.07	68.35	64.38	85.86	75.21	72.59	78.46	69.89	69.93	71.88	57	67.89	96.59	52.62	85.62
	2015-12-16	02:59:00	N	91.95	84.94	82.49	59.11	64.58	67.85	68.48	90.62	71.7	65.38	79.23	69.51	99.28	70.95	79.13	80.62	66.62	65.56	86.39	77.37	73.12	78.46	72.11	71.56	72.42	55.86	69.01	97.07	50.86	85.13
	2015-12-16	03:59:00	N	92.02	84.94	85.07	59.7	64.61	68.44	69.62	91.63	72.84	67.13	79.24	70.09	98.8	71.53	79.14	80.62	66.65	66.74	85.32	76.89	75.33	79.5	72.66	72.67	72.96	54.12	69.07	97.54	52.7	84.11
	2015-12-16	04:59:00	N	93	85.99	84.04	59.73	65.18	69.04	70.76	91.12	72.86	67.71	77.07	71.24	99.28	68.71	79.68	80.63	66.65	66.74	86.39	77.4	74.23	80.61	74.84	73.78	74.08	48.65	64.54	96.13	49.05	84.62
	2015-12-16	05:59:00	D	94.37	86.51	85.94	55.04	61.73	65.61	70.76	91.63	72.27	67.71	78.7	71.81	98.8	67.54	79.68	80.62	63.15	66.74	84.78	78.49	75.31	80.03	75.46	74.31	74.62	44.96	59.96	95.17	46.56	83.08
	2015-12-16	06:59:00	D	94.51	87.55	87.62	58.01	62.92	64.5	72.45	90.62	73.97	67.68	77.07	72.93	99.28	69.28	80.22	82.24	63.15	67.32	85.86	84.38	75.86	82.09	76.51	76.48	75.72	46.17	62.25	94.22	46.6	82.56
	2015-12-16	07:59:00	D	87.23	85.48	66.11	50.56	63.6	59.42	74.74	90.65	74.03	70.59	73.83	72.39	98.8	66.49	80.24	81.72	60.26	67.38	86.94	72.61	76.46	68.22	72.82	75.43	75.22	38.88	61.16	95.19	43	81.1
	2015-12-16	08:59:00	D	35.11	82.41	48.95	45.32	55.8	53.58	72.05	89.18	69.04	70.05	61.42	72.47	97.85	49.51	80.3	81.24	43.92	64.58	82.16	61.88	75.43	49.57	43.94	73.85	70.85	30.98	52.05	93.32	32.57	78.63
	2015-12-16	09:59:00	D	24.97	79.34	38.44	32.66	49.08	40.38	68.89	87.72	61.66	70.71	37.5	68.66	95.94	38.54	78.79	80.23	34.63	57.55	83.32	51.14	75.46	33.21	37.29	73.89	68.71	25.91	48.05	92.48	23.8	75.4
	2015-12-16	10:59:00	D	18.58	74.04	30.14	30.55	36.16	38.11	58.07	84.79	47.88	64.49	30.05	58.32	95.49	33.69	74.57	77.62	28.08	47.48	82.03	23.57	74.95	30.25	28.05	73.95	65.41	21.05	39.05	74.27	21.12	60.61
	2015-12-16	11:59:00	D	18.92	65.28	25.01	35.37	36.57	38.22	53.26	84.28	41.73	55.69	30.17	48.78	92.6	29.47	64.69	73.34	21.11	40.08	72.54	26.23	68.57	19.1	26.58	72.91	63.8	20.53	46.48	73.05	21.82	54.55
	2015-12-16	12:59:00	D	17.61	57.86	22.4	30.26	32.69	29.53	51.39	81.78	30.95	46.63	27.59	45.7	92.13	22.1	57.93	65.76	21.55	31.77	59.01	22.83	69.09	17.73	20.67	71.88	60.41	23.77	43.62	64.01	26.38	49.5
	2015-12-16	13:59:00	D	12.93	52.55	18.34	27.69	28.8	29.58	47.81	80.23	26.27	40.33	22.7	39.9	91.16	20.06	54.23	56.15	19.98	26.46	51.27	29.09	67.95	14.53	16.66	69.69	54	16.25	41	53.32	23.58	45.28
	2015-12-16	14:59:00	D	15.38	49.37	16.35	26.29	29.92	27.56	45.38	78.54	23.06	37.89	25.34	36.14	89.65	22.1	53.56	54.62	21.33	28.99	50.08	32.48	66.28	37.23	22.05	70.89	52.89	19.79	39.68	59.93	23.52	51.57
	2015-12-16	15:59:00	D	20.87	50.06	19.2	24.25	27.9	25.4	41.61	77.42	21.62	33.93	24.59	27.54	89.18	20.65	47.42	53.95	20.63	26.29	49.08	29.43	65.86	32.82	24.65	67.04	55.16	20.95	38.42	61.45	23.42	48.7
	2015-12-16	16:59:00	D	18.92	49.43	18.49	31.32	29.75	28.78	41.56	76.92	24.33	36.52	19.87	26.79	89.18	19.85	46.1	53.28	17.31	22.34	53.89	20.36	58.18	44.81	29.05	64.17	55.05	21.41	38.94	64.24	25.89	51.81
	2015-12-16	17:59:00	D	18.98	50.12	23.79	34.5	34.77	31.42	43.45	75.79	22.48	38.48	25.65	27.95	89.18	22.52	46.62	53.67	22.3	25.55	55.63	24.82	56.83	41.72	31.56	64.13	56.82	24	41.3	64.19	30.35	56.97
	2015-12-16	18:59:00	D	31.52	52.8	31.32	44.38	39.74	41.08	46.41	76.79	34.61	41.51	30.23	30.38	90.66	33.25	48.34	55.94	30.74	29.39	57.35	39.44	58.23	44.81	37.18	64.13	57.32	30.87	44.93	67.42	33.52	59.75
	2015-12-16	19:59:00	D	42.82	58.56	40.18	49.81	44.03	47.27	48.74	78.35	42.05	45.15	41.71	36.87	90.63	42.68	52.48	60.55	40.81	39.52	58.93	57.69	60.91	42.84	42.73	64.09	59.57	39.51	51.4	71.72	39.25	63.13
	2015-12-16	20:59:00	N	58.91	63.62	50.59	53.33	48.25	54.5	51.62	80.4	46.9	51.91	51.6	40.53	92.08	51.71	55.35	62.78	52.42	43.17	61.76	63.44	64.3	58.9	48.06	59.32	61.81	45.63	53.66	74.9	43.59	65.36
	2015-12-16	21:59:00	N	69.84	68.07	61.3	50.29	49.39	54.46	52.76	81.41	49.24	56.12	55.76	45.54	93.52	55.26	59.44	65.01	55.42	47.46	64.62	63.44	66.57	64.05	53.35	58.61	63.49	44.38	54.22	76.49	41.63	65.28
	2015-12-16	22:59:00	N	74.85	70.86	65.36	50.29	51.83	56.86	55.14	82.45	52.89	56.07	59.33	48.64	94	57.08	62.37	66.72	56.64	50.58	67.52	66.83	67.07	66.28	57.39	60.87	65.14	47.46	55.96	78.07	43.54	68.14
	2015-12-16	23:59:00	N	78.69	73.04	70.48	50.29	51.83	56.25	56.9	82.43	54.69	55.99	61.69	51.71	94.97	56.48	63.51	67.85	54.23	51.79	67.49	63.82	67.61	68.55	62	63.15	66.23	46.84	57.14	78.6	43.54	69.23
	2015-12-17	00:59:00	N	80.71	75.25	72.16	47.88	52.4	56.86	57.5	82.95	55.31	57.81	62.88	53.58	94.48	55.26	65.25	69	53.61	53.65	68.66	65.61	68.14	67.98	64.86	64.28	68.51	43.8	53.58	78.05	41.67	68.1
	2015-12-17	01:59:00	N	84.77	76.34	73.84	44.86	50.62	53.23	58.69	82.95	55.31	57.17	62.31	54.81	94.95	57.08	66.38	70.68	52.38	54.89	69.24	69.57	70.38	69.66	67.09	66.53	68.48	41.91	52.42	77.54	41.03	68.63
	2015-12-17	02:59:00	N	86.72	77.42	74.94	42.35	48.78	51.37	59.87	82.95	55.27	57.77	64.06	57.87	95.44	55.26	67.53	71.25	50.51	54.23	69.79	70.12	70.35	70.21	69.89	68.24	69.6	38.78	51.22	76.44	39.1	69.19
	2015-12-17	03:59:00	N	86.65	78.5	79.35	45.49	49.39	53.85	61.02	82.94	57.1	56.52	65.2	57.23	95.43	58.25	67.53	71.25	51.76	55.47	70.36	76.26	70.88	71.32	71	69.34	70.15	41.96	52.42	76.47	41.67	69.19
	2015-12-17	04:59:00	N	90.56	79.58	79.34	49.07	53.61	58.63	60.43	82.94	58.88	58.34	66.37	58.41	95.92	62.93	69.22	72.36	57.21	56.65	70.91	80.62	72.01	72.98	73.2	70.45	71.27	40.69	53.62	77.54	40.39	68.63
	2015-12-17	05:59:00	D	92.44	81.2	80.31	50.86	51.75	58.6	62.19	82.94	60.65	58.91	68.66	59.59	96.41	62.32	69.76	73.46	61.33	59.02	70.89	83.29	73.09	76.28	73.33	72.65	71.81	30.01	49.45	78.07	34.08	68.67
	2015-12-17	06:59:00	D	90.63	80.67	83.67	34.84	50.53	51.95	62.75	83.45	61.28	59.51	69.83	61.98	96.4	47.32	70.89	73.48	57.18	59.63	72.04	78.98	73.07	79.03	74.4	75.4	72.94	28.69	47.05	75.95	36.05	67.04
	2015-12-17	07:59:00	D	80.39	81.24	62.08	23.67	39.79	35.22	65.17	81.43	61.35	61.3	62.45	60.88	95.92	38.77	69.28	71.87	35.58	52.49	68.07	68.09	73.68	56.63	71.14	72.69	72.42	26.3	44.11	74.93	33.02	66.59
	2015-12-17	08:59:00	D	30.87	75.96	42.23	15.93	27.9	22.74	60.11	77.84	30.56	59.02	45.73	60.47	94	26.03	64.85	62.78	23.99	34.95	50.82	42.36	73.22	32.77	41.04	72.77	69.17	20.05	34.48	68.5	22.3	59.31
	2015-12-17	09:59:00	D	17.05	71.8	24.32	13.99	19.53	14.86	52.05	74.32	22.26	51.29	25.06	52.76	92.55	19.69	56.84	52.19	18.86	27.23	39.64	35.54	72.73	18.94	29.84	71.75	65.37	19.37	30.1	60.03	17.75	53.98
	2015-12-17	10:59:00	D	12.01	63.58	17.02	11.37	15.6	14.71	43.67	69	14.92	40.16	17.73	41.59	91.08	17.14	49.13	44.39	15.68	20.77	30.05	22.77	71.17	15.25	16.96	69.62	60.36	16.3	26.49	44.52	15.61	43.61
	2015-12-17	11:59:00	D	10.18	56.23	14.39	13.99	16.31	13.37	38.19	65.12	13.78	34.04	12.41	31.91	88.16	11.95	40.28	41.43	15.12	17.44	24.32	18.62	63.05	21.49	14.1	67.44	56.43	15.21	25.77	43.19	14.23	36.79
	2015-12-17	12:59:00	D	10.95	47.8	15.11	12.64	15.03	31.36	42.06	62.98	35.18	42.55	12.59	30.02	85.14	10.58	34.48	37.91	13.78	16.21	20.65	14.91	64.17	43.18	12.79	65.28	51.71	14.51	23.93	36.13	15.66	35.83
	2015-12-17	13:59:00	D	11.73	43.59	13.12	33.69	27.68	36.89	44.24	65.52	34.17	39.84	20.9	26.84	83.12	28.11	37.67	42.81	29.33	30.52	41.72	43.34	62.88	47.51	12.93	63.64	47.65	11.66	25.93	32.82	22.52	34.74
	2015-12-17	14:59:00	D	15.72	41.45	13.81	31.1	29.53	33.69	42.46	67.14	29.66	36.08	15.87	24.74	82.11	23.54	40.69	44.34	23.48	29.78	40.73	45.33	63.42	49.84	28.78	63.21	49.97	12.69	26.6	39.41	17.55	40.44
	2015-12-17	15:59:00	D	24.06	42.62	22.45	31.1	30.14	34.93	42.98	68.74	33.68	39.31	22.81	21.63	81.58	24.18	39.39	46.69	23.43	30.46	42.89	37.88	63.64	44.34	27.93	61.46	51.59	17.19	29.73	44.85	21.6	38.99
	2015-12-17	16:59:00	D	18.98	45.12	16.7	33.46	32.58	31.59	44.18	68.74	27.18	37.89	18.91	25.83	81.09	21.46	40.57	49.13	19.7	26.57	49.02	29.67	54.71	49.16	29.11	61.41	52.1	17.19	30.38	47.29	23.58	42.27
	2015-12-17	17:59:00	D	17.56	45.64	21.05	33.3	35.53	32.16	42.24	70.94	19.1	35.97	24.05	25.61	82.11	24.06	41.1	48.33	23.85	25.02	49.65	35.28	54.38	41.84	28.94	58.41	53.22	17.73	29.01	46.67	26.16	45.64
	2015-12-17	18:59:00	D	26.36	49.25	25.48	31.26	35.42	29.31	41.51	71.41	23.53	38.43	24.48	27.37	82.64	26.87	42.22	50.65	25.01	27.56	51.41	39.5	57.08	23.47	26.25	60.09	55	22.87	33.46	52.59	28.66	49.2
	2015-12-17	19:59:00	D	31.41	55.7	31.93	34.94	37.16	33.19	45.79	71.88	26.62	45.99	32.83	31.75	84.13	30.64	45.83	53.51	31.3	33.17	52.39	45.42	59.76	44.23	30.72	61.8	56.06	30.82	41.92	56.54	31.02	52.65
	2015-12-17	20:59:00	N	54.27	60.21	43.2	37.38	40.17	41.43	46.22	72.88	43.24	50.19	44.2	36.76	86.62	40.61	48.72	56.35	41.25	38.71	52.77	56.39	61.45	74.44	36.86	54	57.77	35.12	46.06	61.02	32.25	54.34
	2015-12-17	21:59:00	N	61.22	64.71	52.36	67.8	48.91	68.58	52.88	74.47	66.76	53.14	52.76	42.44	88.6	49.23	52.91	58.63	51.18	44.36	56.94	73.76	63.13	75.43	44.81	51.42	59.99	34.42	48.37	63.84	32.19	56.66
	2015-12-17	22:59:00	N	68.11	67.49	54.66	83.16	50.05	83.07	57.61	77.71	71.27	56.12	73.32	51.96	89.06	76.64	57.13	62.15	76.41	58.72	62.32	78.14	66	86.01	50.22	53.71	61.1	65.94	58.98	68.87	37.3	59.01
	2015-12-17	23:59:00	N	71.49	69.12	60.61	89.64	58.92	86.6	61.64	78.2	77.95	58.46	84.11	60.43	89.57	84.13	60.67	64.43	86.12	62.21	66.39	84.01	67.15	89.52	53.72	56.07	62.76	87.93	68.57	73.24	55.25	61.29
	2015-12-18	00:59:00	N	74.4	71.37	62.34	92.54	60.6	88.09	63.36	79.23	79.02	60.18	86.69	65.05	91.06	85.16	63.54	66.72	87.15	64.48	69.24	87.09	68.83	91.5	56.06	58.4	63.9	68.19	66.31	75.39	50.99	62.47
	2015-12-18	01:59:00	N	78.45	72.99	68.12	93.96	67.41	89.57	65.08	81.35	80.1	61.34	86.67	67.29	91.52	88.27	65.77	68.36	88.72	69.04	71.49	87.07	71.05	91.45	60.16	60.13	65.6	82.07	72.42	78.05	67.33	65.32
	2015-12-18	02:59:00	N	81.52	74.65	69.85	95.38	63.98	90.55	66.78	82.92	82.81	61.9	87.18	70.11	92.5	89.51	68.02	71.2	89.47	73.59	73.73	86.55	71.58	92.93	64.19	63.62	66.15	79.89	73.5	80.15	62.76	66.96
	2015-12-18	03:59:00	N	82.49	75.19	73.23	95.85	69.15	94.85	73.06	82.41	86.59	64.27	87.18	72.35	92.49	88.51	70.87	72.31	88.38	74.14	74.3	88.58	73.22	96.33	71.54	67.06	67.28	92.6	77.27	81.2	70.15	69.23
	2015-12-18	04:59:00	N	84.47	77.39	74.95	96.78	70.28	94.38	74.76	82.95	89.75	68.38	92.77	74.65	93.98	87.23	71.43	74	88.72	75.29	76.55	90.63	74.88	94.42	72.26	69.33	69.01	97.67	80.98	83.26	77.23	70.87
	2015-12-18	05:59:00	D	87.44	79.03	78.18	95.38	72.45	94.38	77.5	82.95	89.24	68.38	94.26	75.77	93	92.36	72.02	75.7	90.8	77.02	78.24	93.12	74.29	93.94	74.85	71.55	69.56	96.17	82.03	84.8	72.87	71.95
	2015-12-18	06:59:00	D	81.32	78.5	75.51	95.85	74.08	94.38	79.14	84	89.77	70.11	93.27	76.32	93.49	91.37	73.16	75.72	91.34	79.28	79.39	88.1	75.39	91.99	76.47	74.87	70.13	98.17	84.64	86.33	84.57	74.15
	2015-12-18	07:59:00	D	76.65	76.38	67.88	93.03	76.26	92.98	80.77	84.54	86.65	72.39	89.28	78.52	93	87.82	74.3	76.86	88.26	79.86	80.52	82.92	75.97	86.5	81.48	71.11	69.11	95.16	86.2	87.86	86.64	75.81
	2015-12-18	08:59:00	D	50.67	74.88	67.47	84.74	75.75	86.67	81.34	85.08	80.79	72.98	84.67	77.44	92.5	79.45	75.43	77.43	80.32	78.78	80.54	75.98	76.55	82.37	67.06	70.08	68.1	72.89	77.94	87.91	71.5	73.27
	2015-12-18	09:59:00	D	39.81	72.84	59.42	81.19	74.17	81.12	80.28	84.04	73.11	71.32	79.94	77.46	93.01	71.79	74.94	78.56	72.64	73.79	78.94	75.46	76.55	74.4	62	69.02	67.6	71.2	74.77	84.42	55.08	69.15
	2015-12-18	10:59:00	D	29.81	70.15	49.84	69.62	72.14	72.66	78.19	84.61	70.87	70.21	70.14	77.49	92.52	68.5	74.45	77.49	56.6	71.66	79.67	51.98	76.12	70.59	52.76	70.18	67.06	56.42	66.66	70.84	49.74	61.95
	2015-12-18	11:59:00	D	30.92	65.81	45.07	59.61	65.16	61.51	73.88	83.13	61.8	66.91	44.89	74.88	90.1	51.78	72.34	77	33.99	64.28	72.71	60.74	72.43	59.35	52.15	68.57	65.41	35.94	59.93	60.51	39.31	50.39
	2015-12-18	12:59:00	D	28.45	61.87	37.53	60.15	55.36	56.83	69.98	81.65	54.1	58.82	43.66	66.52	87.58	48.11	66.95	72.78	41.47	53.7	63.41	47.76	72.89	50.46	44.38	69.17	63.75	33.93	50.59	52.17	34.79	45.35
	2015-12-18	13:59:00	D	21.84	56.65	33.73	52.69	51.91	55.05	67.17	79.61	48.1	56.5	31.36	59.07	86.62	40.24	64.58	65.29	40.23	47.01	55.85	57.84	73.45	48.08	41.39	68.08	62.73	18.29	44.01	37.84	26.84	40.84
	2015-12-18	14:59:00	D	26.86	55.98	29.8	60.73	53.51	60.87	64.87	80.02	54.05	52.26	44.77	55.03	85.62	43.22	63.42	62.13	43.28	51.26	55.36	56.12	72.34	63.81	41.85	69.81	59.82	32.74	47.04	45.53	37.95	46.02
	2015-12-18	15:59:00	D	29.29	55.92	28.55	62.41	56.45	62.05	67.7	80.52	56.49	58.17	44.13	48.84	86.1	46.28	63.95	64.32	44.51	52.46	56.29	49.48	70.84	66.7	44.9	67.6	61.5	30.6	47.55	49.59	31.91	48.5
	2015-12-18	16:59:00	D	34.03	57.08	33.84	59.61	55.85	59.73	67.13	80.56	53.54	58.22	44.19	46.99	86.14	49.25	63.91	65.97	42.76	51.89	61.52	48.91	65.91	69.46	52.71	67.56	62.63	28.01	46.37	52.59	32.57	48.87
	2015-12-18	17:59:00	D	31.6	58.95	39.56	71.74	61.49	68.75	67.66	81.02	47.53	60.02	43.21	42.25	86.62	47.43	64.98	67.03	51.12	48.75	63.85	46.55	66.44	72.26	56.81	66.99	63.75	39.35	50.38	54.9	41.98	52.76
	2015-12-18	18:59:00	D	47.4	61.11	48.64	80.15	65.38	76.91	69.86	82.54	66.87	60.48	45.04	47.25	87.1	60.39	66.63	68.67	56.5	52.97	66.11	60.19	66.8	70.63	57.89	66.91	64.83	39.08	50.28	58.22	42.46	56.81
	2015-12-18	19:59:00	D	56.87	65.55	54.48	87.69	69.21	83.63	72.58	83.04	76.41	63.31	56	50.26	88.09	68.39	68.27	70.31	69.22	61.77	67.16	77.02	70.04	73.89	67.54	69.17	67.06	40.1	50.75	60.44	39.8	58.46
	2015-12-18	20:59:00	N	79.91	69.4	72.44	70.96	68	82.02	72.53	84.54	81.81	66.17	65.9	54.35	89.06	79.89	70.47	72.47	79.7	65.17	69.36	85.49	71.61	85.94	78.32	73.49	68.71	43.13	52.47	63.8	39.7	58.37
	2015-12-18	21:59:00	N	79.85	72.12	74.61	57.94	66.85	69.6	72.47	86.57	65.46	65.55	67	57.91	90.55	65.88	72.07	72.97	63.8	64.48	68.11	86.03	73.25	87.46	81.95	76.15	69.78	30.01	47.71	63.84	32.14	61.34
	2015-12-18	22:59:00	N	85.65	74.85	76.74	42.35	61.77	59.2	73.04	86.57	54.2	61.41	66.42	59.68	91.54	49.28	72.63	73.54	50.59	59.16	66.35	85.97	74.32	73.17	80.85	76.63	70.88	33.17	45.87	63.8	32.75	61.34
	2015-12-18	23:59:00	N	87.72	77.55	79.43	34.34	48.86	50.16	73.04	86.06	40.71	60.86	64.74	60.92	91.52	53.6	72.1	74.69	48.76	59.2	65.21	88.03	75.39	61.23	78.19	76.07	71.95	31.37	47.14	64.98	39.9	60.16
	2015-12-19	1900-01-02 00:59:00	N	87.2	78.62	74.48	29.27	38.45	41.53	75.32	84.54	33.73	57.29	61.79	61.55	92.02	40.06	69.91	70.77	33.7	43.81	52.6	88.02	75.91	49.28	77.1	76.58	72.49	30.77	45.96	64.98	41.18	60.75
	2015-12-19	1900-01-02 01:59:00	N	87.2	79.68	72.21	31.26	38.5	43.43	74.79	83.52	68.54	62.68	61.82	62.14	92.02	40.11	67.66	68.56	36.34	41.97	53.26	86.49	77	54.12	74.94	76.56	73.05	33.28	48.37	64.98	42.46	61.92
	2015-12-19	1900-01-02 02:59:00	N	85.12	80.2	76.12	34.5	39.2	43.48	74.26	82.49	51.91	63.23	61.23	63.32	92.52	42.63	65.97	66.87	38.96	42.67	54.53	81.73	77.52	86.52	74.92	76.02	74.14	35.87	48.37	64.98	43.1	61.92
	2015-12-19	1900-01-02 03:59:00	N	87.2	80.2	74.99	34.55	39.2	44.12	73.7	82.49	45.78	62.09	62.41	63.91	92.52	41.35	64.81	67.98	43.28	47.01	59.93	79.05	77.52	88.97	73.3	76.02	74.14	37.16	49.58	65.55	45	63.09
	2015-12-19	1900-01-02 04:59:00	N	84.59	81.26	68.84	33.24	37.32	42.93	72.62	80.93	74.2	65	62.45	64.5	93.01	38.92	64.27	65.71	32.53	40.78	51.44	83.33	78.6	88.98	73.83	75.46	74.68	38.39	48.97	66.12	45	62.51
	2015-12-19	1900-01-02 05:59:00	D	79.85	81.81	67.75	32.64	37.37	44.82	72.05	81.99	52	66.17	60.15	63.91	92.52	35.77	61.97	62.28	31.3	37	48.45	74.72	78.63	88.01	72.22	75.48	74.7	35.28	49.02	65.55	45.05	63.72
	2015-12-19	1900-01-02 06:59:00	D	83.6	81.83	71.18	31.37	35.47	38.5	71.49	81.49	37.08	61.49	58.39	63.95	91.52	36.37	60.24	61.1	30.63	36.34	45.28	65.16	78.65	77.61	69.5	76.04	74.17	34.68	46.63	63.88	42.56	61.97
	2015-12-19	1900-01-02 07:59:00	D	44.88	80.86	42.87	28.87	33.01	32.78	68.76	79.95	30.73	56.77	53.16	64.02	91.54	33.35	57.95	57	28.77	33.84	44.1	48.48	78.68	31.99	62.97	75.53	73.66	33.65	44.93	62.27	39.62	63.27
	2015-12-19	1900-01-02 08:59:00	D	28.67	77.78	26.22	34.83	35.75	37.55	64.33	79.53	35.38	53.85	49.63	62.97	89.57	34.02	55.63	55.89	32.08	33.89	42.92	34.38	77.71	24.96	49.26	75.1	71.55	40.57	50.99	63.43	42.14	62.16
	2015-12-19	1900-01-02 09:59:00	D	19.47	72.97	18.99	29.76	33.9	32.44	62.63	78	30.95	52.67	46	61.92	89.09	34.07	53.91	54.12	33.47	36.55	46.12	23.63	76.16	27.54	20.51	73.49	66.66	31.8	43.85	58.96	34.62	58.88
	2015-12-19	1900-01-02 10:59:00	D	20.12	64.06	19.7	22.68	26.21	23.12	56.38	75.97	21.84	45.41	29.37	55.99	88.13	28.34	51.5	52.34	26.32	30.01	38.5	17.65	69.57	20.35	19.32	71.36	61.6	24.95	36.62	47.91	27.07	50.45
	2015-12-19	1900-01-02 11:59:00	D	19.31	59.97	17.58	28.42	29.42	29	53.31	74.32	25.76	45.36	31.92	49.31	86.62	25.79	48.56	51.27	25.69	28.76	37.95	16.27	62.73	21.06	17.87	68	58.07	29.94	40.2	51.38	32.13	52.49
	2015-12-19	1900-01-02 12:59:00	D	16.14	54.7	15.02	21.56	25.12	22.68	52.82	73.37	19.47	40.61	22.76	42.58	85.66	19.57	46.33	47.14	20.74	27.04	34.44	14.92	56.91	18.44	16.1	65.28	55.27	25.73	37.89	49.76	31.02	52.74
	2015-12-19	1900-01-02 13:59:00	D	15.77	49.56	15.16	16.99	18.08	16.53	47.02	68.61	13.43	32.44	19.53	36.87	84.18	14.26	41.39	44.34	17.36	22.39	29.14	13.62	52.73	12.57	14.86	59.59	52.39	16.9	31.15	39.72	24.54	46.35
	2015-12-19	1900-01-02 14:59:00	D	14.81	45.83	15.06	15.52	15.89	15	38.36	66.33	14.64	26.39	19.32	31.57	82.11	16.84	40.87	41.85	17.16	20.88	27.84	14.35	48.47	13.8	16.1	61.36	50.53	15.45	27.32	38.89	22.52	45
	2015-12-19	1900-01-02 15:59:00	D	15.82	47.73	13.94	18.01	17.02	19.01	38.88	64.6	17.3	32.93	21.29	32.19	80.51	19.95	43.85	46	19.83	26.18	35.65	13.71	51.16	20.46	16.76	61.41	50.53	19.74	34.16	43.64	24.32	47.23
	2015-12-19	16:59:00	D	12.33	45.32	11.31	16.64	19.03	19.01	38.19	64.54	14.54	30.81	16.55	29.56	81.58	16.64	43.85	47.31	18.68	25.6	42.19	14.86	47.88	19.15	14.77	59.05	48.72	26.29	35.4	46.1	26.38	48.43
	2015-12-19	17:59:00	D	23.54	50.62	21.16	26.51	23.58	26.38	39.41	65.58	21.14	32.09	26.61	30.19	81.58	19.2	44.42	46.63	19.72	24.85	37.57	24.49	49.34	30.25	18.67	57.91	49.91	26.07	40.26	51.43	29.5	50.69
	2015-12-19	18:59:00	D	24.7	54.15	23.79	32.37	34.79	37.06	44.92	66.67	23.06	41.79	37.11	36.02	82.6	28.34	44.83	49.52	26.95	30.75	44.47	20.44	52.23	27.59	24.01	59.1	51.59	28.01	42.71	54.35	32.74	52.37
	2015-12-19	19:59:00	D	38.92	56.53	29.01	31.54	33.13	34.82	47.24	67.65	27.63	46.1	44.72	40.5	83.61	33.47	47.88	51.21	32.8	35.23	48.75	33.48	53.29	34.76	26.52	58.51	53.33	29.78	48.16	59.01	35.22	54.04
	2015-12-19	20:59:00	N	39.88	61.05	32.77	28.25	33.01	35.32	47.09	68.64	31.4	45.36	47.05	44.14	84.58	35.88	50.83	55.39	31.35	37.77	49.9	35.98	55.03	34.54	33.48	57.91	54.39	33.65	46.21	62.94	38.97	56.31
	2015-12-19	21:59:00	N	34.12	63.31	28.84	32.75	34.28	34.71	46.46	69.73	29.44	44.08	36.17	40.28	85.58	32.69	52.63	55.94	30.06	34.5	51.1	31.41	55.64	32.1	37.24	59.59	56.11	36.67	44.98	63.47	39.51	58.01
	2015-12-19	22:59:00	N	37.88	63.31	32.66	45.83	40.64	45.61	48.94	70.25	39.14	47.2	43.21	42.19	85.58	38.44	55.02	56.5	37.87	39.03	53.53	28.18	54.42	32.04	31.56	59	53.78	52.65	53.34	65.1	45.15	60.88
	2015-12-19	23:59:00	N	39.77	65.55	34.6	52.48	44.91	54.24	52.51	72.44	52.1	49.61	50.05	45.97	87.1	48.36	56.79	58.8	48.51	45.99	58.98	43.12	56.25	59.75	35.99	58.95	55.5	49.64	55.67	68.46	48.8	63.18
	2015-12-20	00:59:00	N	47.24	66.66	43.51	66.27	60.47	81.17	60.83	73.51	65.71	54.47	55.57	48.47	86.58	64.38	59.1	62.87	62.83	55.19	62.48	68.79	59.16	72.78	40.93	58.36	57.27	57.98	60.32	72.31	53.11	66.59
	2015-12-20	01:59:00	N	53.89	68.35	51.55	55.98	53.91	58.99	60.15	76.18	61.66	56.25	51.93	49.1	87.58	54.43	61.42	63.45	55.19	54.01	64.22	74.35	61.45	73.3	54.96	61.31	57.82	56.79	60.27	72.31	53.62	67.16
	2015-12-20	02:59:00	N	50.3	69.45	46.64	54.24	54.56	56.63	61.33	76.72	52.76	58.07	52.55	50.99	87.07	51.46	62.6	64.62	49.77	50.95	60.69	78.14	63.17	77.61	58.98	61.8	60.12	57.98	61.39	72.82	56.59	68.82
	2015-12-20	03:59:00	N	49.73	69.45	47.22	66.83	60.37	66.52	63.66	77.77	61.11	58.68	63.83	55.23	87.55	59.2	63.77	65.79	58.78	56.47	63.04	75.39	64.25	64.35	50.77	62.34	60.71	72.33	68.14	75.5	61.28	69.34
	2015-12-20	04:59:00	N	58.67	70.02	55.75	81.76	75.31	87.7	70.47	78.85	81.93	66.87	81.55	64.1	88.58	81.07	67.2	69.17	79.26	68.79	75.67	58.94	65.46	69.5	54.96	62.39	60.76	85.35	79	81.81	69.79	73.74
	2015-12-20	05:59:00	D	67.35	71.11	65.19	84.26	81.56	89.65	74.32	81.49	85.66	69.14	89.82	68.7	89.57	93.91	69.98	76.94	86.2	79.39	83.83	71.59	66.04	84.49	64.78	65.85	62.49	91.62	80.04	84.36	71.98	75.88
	2015-12-20	06:59:00	D	89.36	74.99	83.34	89.17	77.32	91.06	75.37	81.96	86.12	70.21	84.65	69.73	91.06	94.39	72.19	77.46	89.8	81.52	81.66	70.46	67.19	83.92	72.51	68.65	64.2	93.12	81.02	84.34	75.69	76.92
	2015-12-20	07:59:00	D	87.83	76.57	82.81	93.97	81.98	95.32	78.07	83.5	91.82	72.98	92.28	74.14	92.04	94.87	74.36	77.43	91.83	84.68	81.61	79.71	67.68	83.87	74.15	71.4	65.32	96.17	84.64	89.35	82.01	78.99
	2015-12-20	08:59:00	D	85.21	78.22	80.1	86.18	81.45	89.58	79.14	84.52	82.87	71.82	84.08	76.87	92.02	87.25	75.98	78.51	83.98	80.34	82.16	81.79	69.92	80.21	77.25	71.32	66.98	88.44	82.03	90.34	83.57	80.57
	2015-12-20	09:59:00	D	92.32	81.93	85.32	84.17	81.45	87.11	79.14	85.56	79.62	70.68	95.72	80.63	93.49	94.87	77.6	80.67	94.88	87.3	85.92	85.98	70.98	78.6	78.23	73.98	69.21	88.97	81.51	89.85	83.03	81.1
	2015-12-20	10:59:00	D	71.18	81.4	70.71	66.65	76.79	69.71	78.65	86.63	61.5	66.71	76.03	77.39	94	80.97	76.56	80.17	78.05	81.45	87.55	71.48	72.14	65.28	70.15	73.98	69.21	73.86	77.29	91.88	84.12	82.26
	2015-12-20	11:59:00	D	59.9	80.38	65.06	54.57	65.38	56.37	69.19	84.06	52.48	59.7	64.18	75.22	91.52	55.6	76.07	80.23	45.4	66.97	90.34	56.34	69.92	50.66	55.32	70.7	66.95	59.01	68.04	86.54	70.24	81.42
	2015-12-20	12:59:00	D	40.52	77.23	48.33	54.1	60.87	55.28	68.66	84.58	44.61	56.73	61.38	72.47	92.02	51.89	74.42	78.07	53.73	59.24	77.9	43.44	68.26	51.76	46.35	70.14	65.25	47.12	64.71	88.15	64.64	80.42
	2015-12-20	13:59:00	D	69.99	78.76	63.74	47.54	50.32	49.22	64.09	82.54	39.63	48.31	50.4	65.12	91.54	48.31	72.79	72.17	51.39	53.25	70.63	52.23	71.05	44.49	47.49	67.33	64.08	42.78	60.11	69.89	55.3	71.5
	2015-12-20	14:59:00	D	50.21	79.3	52.54	50.95	50.75	50.33	59.98	81.46	42	49.47	55.22	60.35	91.54	53.12	71.11	69.86	55.01	55.06	66.57	46.54	69.44	52.51	49.96	68.49	63.53	49.4	58.32	67.98	54	69.05
	2015-12-20	15:59:00	D	56.74	76.06	61.41	44.33	45.95	44.77	56.5	79.89	45	49.32	43.55	53.91	91.03	43.32	72.23	69.78	44.02	50.13	64.14	55.61	67.64	51.05	51.09	66.22	64.08	49.36	57.73	68.46	54	71.34
	2015-12-20	16:59:00	D	40.95	76.02	44.58	50.95	49.52	50.29	55.86	77.74	41.95	46.95	43.65	48.32	90.03	40.76	70.01	68.1	36.45	41.38	65.32	37.85	65.6	57.06	48.54	65.62	64.59	51.16	58.28	69.46	56.89	69.43
	2015-12-20	17:59:00	D	39.72	70.63	48.13	58.49	54.13	56.25	56.34	76.6	36.92	46.32	59.93	48.69	90.01	48.79	71.63	68.56	51.26	46.97	64.66	39.71	60.46	58.82	51.61	65.62	63.42	57.07	58.79	67.75	59.17	69.83
	2015-12-20	18:59:00	D	57.71	69.29	57.7	61.9	58.78	59.17	58.06	78.16	47.98	48.02	56.91	51.09	90.01	58.21	71.54	68.45	56.57	51.16	65.18	51.38	60.81	54.04	55.11	65.01	65.72	64	61.61	69.87	63.74	72.51
	2015-12-20	19:59:00	D	63.44	72.53	61.15	68.68	63.95	68.4	62.1	79.75	61.85	52.88	70.9	59.59	90.98	68.07	72.02	71.22	70.04	61.4	66.85	60.2	63.51	63.5	62.58	65.49	67.36	72.59	68.41	73.68	69.42	74.64
	2015-12-20	20:59:00	N	77.63	75.27	72.71	77.86	68.42	79.35	67.84	80.79	68.24	55.26	77.57	63.11	91.99	76.5	75.32	74.56	76.83	68.44	70.87	67.24	65.8	73.03	69.96	66.6	69.06	78.14	71.72	76.36	72.19	75.14
	2015-12-20	21:59:00	N	77.54	78.03	73.82	76.83	71.19	77.22	70.68	81.84	70.53	58.27	78.12	65.42	92.47	76.02	75.84	76.21	77.93	70.71	73.14	72.35	67.5	70.23	72.71	69.41	70.74	78.6	73.91	78.49	74.95	77.81
	2015-12-20	22:59:00	N	84.03	79.62	78.8	77.36	73.38	75.59	71.81	83.94	71.11	60.07	74.37	67.15	92.96	77.59	77.47	77.86	76.82	70.71	73.69	69.5	69.18	67.38	73.77	70.49	72.44	75.36	73.36	79.55	73.43	78.33
	2015-12-20	23:59:00	N	76.48	81.77	71.56	70.49	70.62	70.82	70.66	84.46	69.36	60.64	74.37	67.73	93.95	72.21	78.02	78.95	72.5	68.38	74.26	64.86	69.72	65.05	67.09	69.36	71.85	73.72	72.8	79.54	73.35	79.92
	2015-12-21	00:59:00	N	71.04	82.84	66.38	69.33	68.09	69.18	69.5	85.5	67.03	58.84	71.08	70.02	93.95	70.55	78	80.04	70.27	67.21	73.69	64.27	69.15	66.21	63.66	69.93	71.85	71.44	72.24	80.06	71.65	79.9
	2015-12-21	01:59:00	N	76.78	82.83	68.09	69.33	69.18	69.1	69.5	86.02	67.02	60.01	71.63	70.02	94.44	68.8	78.54	80.03	67.94	64.83	74.24	65.43	69.69	65.63	64.81	69.34	72.4	73.09	71.32	81.12	71.19	80.42
	2015-12-21	02:59:00	N	74.17	83.88	67.53	68.78	68.09	69.65	70.07	86.02	66.43	61.21	73.2	68.58	93.95	72.21	79.09	80.58	71.39	67.79	75.38	63.09	70.83	67.34	64.19	69.33	71.83	71.44	70.23	81.12	70.02	80.42
	2015-12-21	03:59:00	N	74.17	83.88	68.68	72.02	70.27	71.29	71.21	87.05	68.18	61.21	71	71.72	94.93	69.36	79.09	80.58	68.58	65.42	76.5	66.03	70.83	68.49	63.66	68.78	72.96	74.74	72.94	81.64	71.65	81.46
	2015-12-21	04:59:00	N	72.69	83.88	69.26	72.55	70.27	71.83	71.78	85.3	69.34	61.77	73.2	70.26	94.93	69.91	79.63	81.12	70.19	67.19	75.94	63.66	71.39	70.19	66.5	68.78	72.96	71.44	70.78	81.64	70.57	81.98
	2015-12-21	05:59:00	D	74.78	84.94	69.26	73.61	71.88	71.29	72.35	88.08	65.84	59.98	72.66	73.41	94.93	72.68	79.09	81.67	71.87	69.52	76.49	66.01	71.93	71.32	68.77	70.47	73.52	74.19	72.4	82.68	72.74	82.5
	2015-12-21	06:59:00	D	73.16	84.41	69.85	71.02	70.81	70.28	72.35	86.3	67.02	61.77	73.83	73.97	94.93	72.68	80.17	82.2	71.95	68.94	77.61	67.2	71.93	66.79	64.81	71.03	72.96	71.99	72.4	82.16	72.2	82.5
	2015-12-21	07:59:00	D	68.68	83.36	67.01	70.86	71.19	72.29	71.79	87.57	66.49	61.77	70.3	74.54	94.44	69.75	79.09	81.67	67.12	66.05	76.52	60.8	72.51	63.35	63.71	70.49	73.52	72.15	73.9	81.12	72.89	82.51
	2015-12-21	08:59:00	D	60.03	82.32	62.36	65.29	68.44	67.81	69.54	88.08	62.39	61.8	69.74	72.89	94.93	65.75	78.02	81.13	63.66	64.33	77.09	57.25	72.54	56.88	61.41	70.51	72.98	69.18	72.26	80.61	71.08	81.49
	2015-12-21	09:59:00	D	66.42	82.33	67.05	62.45	63.95	66.11	67.84	87.06	59.42	58.84	69.19	71.77	94.44	66.36	78.03	81.15	64.27	62.57	75.99	60.33	71.48	54.61	64.34	69.43	72.44	62.83	68.95	78.01	67.15	79.95
	2015-12-21	10:59:00	D	58.34	81.3	65.36	59.08	65.72	64.42	69	87.06	55.99	61.83	61.66	70.67	94.44	51.05	76.99	80.11	42.64	56.73	76.1	59.73	73.15	52.24	67.22	72.22	72.46	60.55	68.97	78.56	68.88	80.5
	2015-12-21	11:59:00	D	58.94	80.76	63.05	57.9	57.11	59.76	63.3	85.01	49.86	57.13	54.53	66.13	92.47	49.94	72.63	75.75	43.87	51.29	67.66	44.04	71.58	50.39	59.2	70.58	72.49	62.26	65.58	68.21	65.45	74.15
	2015-12-21	12:59:00	D	46.42	78.12	55.35	48.45	52.44	55.64	59.84	83.48	46.22	55.38	55.72	62.07	91.47	52.9	69.25	75.19	49.34	50.58	63.55	43.34	68.79	51.05	53.91	70.02	70.82	56.4	62.77	67.18	60.29	74.76
	2015-12-21	13:59:00	D	41.44	75.47	51.12	52.04	48.25	53.85	56.34	80.35	44.32	49.9	49.73	62.14	89.99	46.33	66.44	71.94	45.15	48.87	60.65	42.7	67.64	43.71	47.88	68.36	69.14	48.12	60.54	59.99	59.11	66.59
	2015-12-21	14:59:00	D	43.94	71.56	51.7	51.43	46.43	51.99	54.61	79.81	42.59	51.2	52.14	59.75	89.48	46.24	64.12	69.63	43.19	46.92	58.89	41.46	67.68	40.55	50.91	68.93	69.17	50.46	59.35	58.64	60.26	67.04
	2015-12-21	15:59:00	D	42.08	69.93	47.5	54.33	46.96	57.96	54.49	78.18	44.91	45.59	55.07	51.87	88.97	46.78	62.37	69.6	48.09	48.73	58.15	42.05	66.53	46.73	47.35	67.83	66.88	57.56	61.03	61.41	64.88	67.04
	2015-12-21	16:59:00	D	41.44	67.69	45.61	61.93	54.13	63.84	58.62	78.14	52.31	50.44	58.12	52.45	89.47	59.97	64	71.22	53.61	53.03	63.44	34.65	62.14	58.15	53.3	66.12	68.03	59.36	63.91	66.52	67.74	69.72
	2015-12-21	17:59:00	D	48.16	67.6	55.35	67.58	59.96	70.1	63.83	79.2	59.48	53.5	68.06	57.84	89.47	65.2	65.74	72.9	60.73	56.01	64	53.11	62.5	61.09	58.61	65.55	69.11	68.62	68.41	69.84	72.21	73
	2015-12-21	18:59:00	D	68.15	72.02	68.79	68.12	61.7	70.66	65.02	80.27	56.53	55.34	66.34	59.08	89.47	65.22	68.05	74.02	61.96	58.48	66.32	63.2	64.68	59.42	66.62	67.2	70.79	73.15	69.51	69.82	73.3	72.97
	2015-12-21	19:59:00	D	68.15	73.68	70.48	75.76	66.21	78.29	69.56	81.84	67.68	57.7	73.15	61.39	90.47	73.73	70.26	76.21	72.33	64.95	67.44	64.38	66.38	61.71	67.76	67.77	71.9	77.07	73.36	73.63	73.43	76.2
	2015-12-21	20:59:00	N	82.79	77.48	78.26	79.91	70.11	80.84	72.94	83.41	74.52	60.64	80.3	66.03	92.96	79.23	72.5	77.31	77.37	69.58	70.87	73.48	68.61	75.77	74.88	69.95	73	82.85	76.63	76.87	78.64	77.79
	2015-12-21	21:59:00	N	88.51	79.61	85.25	81.93	71.75	81.35	74.62	83.94	76.19	61.8	80.78	68.9	91.46	81.78	75.27	79.5	82.16	73.56	73.14	78.45	69.72	78.48	80.75	73.79	74.1	85.46	78.78	79.01	80.19	79.9
	2015-12-21	22:59:00	N	93.15	82.27	87.54	83.42	74.48	82.86	76.29	84.99	78.96	63.58	83.37	71.17	92.46	84.37	76.92	81.12	84.7	76.38	74.83	79.55	70.85	80.09	81.6	76.48	76.29	88.4	78.76	81.12	82.24	81.46
	2015-12-21	23:59:00	N	95.37	82.54	87.67	85.8	76.09	84.85	76.83	86.02	82.25	64.76	85.26	72.29	92.96	88.35	78.56	82.21	87.28	78.04	77.07	78.46	71.98	84.31	82.97	76.43	76.83	90.93	80.32	83.2	83.67	83.01
	2015-12-22	1900-01-02 00:59:00	N	97.12	84.46	90.46	86.86	78.22	85.34	79.59	86.54	82.26	65.94	86.77	73.97	93.45	86.41	80.18	82.21	86.84	79.16	77.63	76.8	72.51	84.31	86.31	77.92	77.37	92.44	81.86	84.75	85.75	82.5
	2015-12-22	1900-01-02 01:59:00	N	98.01	85.33	91.39	87.74	78.22	85.83	79.04	88.08	83.34	67.08	87.7	73.01	94.93	88.27	81.26	83.29	89.74	79.15	78.17	77.3	73.04	84.83	86.66	79.39	79.01	92.94	82.88	83.54	86.25	84.05
	2015-12-22	1900-01-02 02:59:00	N	99.36	86.72	94.67	86.29	79.27	85.75	79.04	88.08	82.18	67.08	89.61	75.02	94.44	88.77	82.32	85.42	90.17	79.14	79.28	84.33	74.11	82.53	87.57	79.24	77.87	91.51	83.31	84.54	86.25	85.07
	2015-12-22	1900-01-02 03:59:00	N	99.29	87.16	93.6	85.31	79.27	86.16	79.03	89.61	84.21	68.21	89.53	76.09	95.42	89.2	82.85	84.35	91.03	77	79.3	80.49	74.09	85.84	89.32	79.61	79.38	90.43	83.31	85.04	86.25	85.06
	2015-12-22	1900-01-02 04:59:00	N	99.25	88.04	95	82.85	78.18	86.16	77.43	87.8	84.05	68.77	91.42	76.48	96.4	90.54	82.72	84.89	92.94	76.92	78.68	85.46	75.72	84.83	89.2	79.99	79.84	88.4	82.29	85.04	85.18	85.57
	2015-12-22	1900-01-02 05:59:00	D	100	87.99	95.43	85.72	78.62	86.98	78.5	88.3	83.98	68.19	92.32	77.47	96.89	89.55	83.24	83.69	91.95	77.92	79.76	84.95	75.72	85.26	89.15	80.44	80.81	89.85	82.72	86.94	84.18	86.08
	2015-12-22	1900-01-02 06:59:00	D	100	87.99	96.9	82.35	78.62	83.62	78.5	89.21	84.5	68.75	92.32	78.52	97.38	89.55	83.67	84.65	90.96	78.46	80.84	83.09	76.27	85.76	91.01	81.39	80.74	84.27	81.19	86.94	83.67	86.58
	2015-12-22	1900-01-02 07:59:00	D	99.29	86.79	88.32	64.23	80.33	71.78	80.67	91.12	82.02	68.77	88.2	79.79	96.89	82.66	83.75	85.77	82.08	78.08	81.99	75.23	76.83	72.44	89.86	82.58	80.29	74.43	78.24	86.53	77.14	86.6
	2015-12-22	1900-01-02 08:59:00	D	47.53	83.22	58.81	53.28	69.67	60.98	76.87	89.61	76.18	67.61	75.94	78.38	95.42	70.38	85.48	86.49	66.04	75.83	83.69	55.99	76.32	54.61	60.86	80.41	81.19	56.46	71.24	86.8	63.92	84.66
	2015-12-22	1900-01-02 09:59:00	D	29.46	80.71	46.1	43.75	57.35	47.27	71.96	88.61	64.25	67.68	62.91	78.4	94.93	59.51	83.93	85.97	56.68	70.2	83.7	52.41	75.81	49.77	44.76	77.55	76.32	58.83	67.38	82.76	44.9	81.22
	2015-12-22	1900-01-02 10:59:00	D	23.9	77	41.12	41.96	43.7	48.49	64.67	85.6	53.58	63.09	54.69	74.05	94.44	46.82	80.28	83.87	37.71	60.97	76.69	41.31	75.86	43.17	33.76	77.04	72.51	48.17	59.53	64.92	41.92	70.62
	2015-12-22	1900-01-02 11:59:00	D	24.31	69.36	34.94	49.77	47.25	51.54	60.54	84.06	50	56.64	41.87	70.21	91.99	39.03	74.39	81.78	23.9	50.8	76.42	40.81	68.34	36.96	39.98	76.53	69.74	37.85	54.86	54.85	39.4	58.3
	2015-12-22	1900-01-02 12:59:00	D	23.79	63.17	32.94	50.38	44.13	47.91	59.39	82.01	43.93	49.47	42.41	65.63	89.5	37.73	68.43	76.52	35.29	44.12	60.65	37.8	68.26	31.99	31.17	74.94	66.41	40.3	52.55	53.55	41.82	45.58
	2015-12-22	1900-01-02 13:59:00	D	19.64	57.41	25.73	49.25	44.18	51.54	58.25	78.35	42	47.63	38	62.18	87.99	39.62	65.52	68.38	37.11	42.13	50.63	41.51	68.79	33.27	31.94	73.35	63.62	29.23	51.31	39.18	43.54	48.43
	2015-12-22	1900-01-02 14:59:00	D	27.55	55.49	29.08	49.2	47.15	50.29	55.26	79.36	42.65	43.28	46.07	59.27	86.96	39.62	63.1	65.88	35.84	43.32	55.02	41.56	68.26	43.91	36.42	72.3	61.94	37.7	53.02	48.04	47.81	53.37
	2015-12-22	1900-01-02 15:59:00	D	31.97	57.3	33.77	47.97	45.23	45.36	54.65	78.79	43.34	43.28	46.66	44.58	86.96	35.12	60.2	64.62	37.05	40.78	51.67	34.04	67.24	43.81	40.08	70.11	62.99	42.59	53.02	53.31	49.63	55.26
	2015-12-22	16:59:00	D	30.13	54.93	32.38	56.27	47.67	53.35	56.42	77.71	42.05	45.1	36.57	41.39	86.96	35.67	58.37	64.62	30.17	33.22	57.07	24.49	58.4	51.76	40.62	69.55	63.49	45.63	55.37	59.15	54.41	55.5
	2015-12-22	17:59:00	D	27.55	55.49	34.88	66.55	57.15	58.74	58.8	78.23	39.74	47.63	53.42	40.58	86.96	41.99	59.52	65.67	45.79	38.87	58.84	31.63	57.62	52.37	46.15	67.83	65.21	51.69	57.66	60.32	60.29	61.8
	2015-12-22	18:59:00	D	48.02	56.51	47.95	75.27	62.89	69.06	62.23	80.86	56.64	51.2	61.19	49.99	87.46	63.58	62.95	68.45	59.13	48.91	61.72	46.64	59.12	54.81	54.55	67.26	66.91	66.96	63.4	65.38	69.46	65.72
	2015-12-22	19:59:00	D	65.32	62.87	66.5	81.56	68.46	78.31	65.6	81.88	68.31	54.77	75.4	56.62	88.46	72.64	66.35	71.79	74.61	62.07	63.96	65.58	63	58.3	66.68	68.36	68.57	81.47	70.64	70.37	74.42	69.07
	2015-12-22	20:59:00	N	80.79	67.97	77.19	84.82	73.94	82.36	70.13	82.91	74.52	58.3	82.98	60.73	90.47	79.76	69.71	73.98	81.19	67.86	66.82	72.37	64.64	78.49	74.35	69.97	71.36	86.5	75.02	73.63	78.72	71.26
	2015-12-22	21:59:00	N	89.07	72.43	82.6	86.77	76.62	84.35	74.62	84.46	78.42	61.27	83.89	66.01	91.97	83.33	72.5	76.2	83.21	73	70.85	76.8	66.89	82.22	78.63	72.69	72.44	88.98	78.78	76.86	81.73	74
	2015-12-22	22:59:00	N	88.44	74.08	84.56	86.77	76.62	84.27	76.83	85.51	81.16	62.43	84.4	68.33	91.97	83.33	74.73	77.85	84.26	74.71	72.57	79.54	68.61	82.74	83.36	74.87	74.1	90.93	79.28	80.06	84.68	76.16
	2015-12-22	23:59:00	N	91.33	76.28	86.45	87.26	77.16	85.75	78.49	86.02	81.71	65.94	85.34	70.03	92.46	84.37	76.37	79.5	84.78	76.94	74.83	81.7	69.72	83.26	83.36	76.5	74.64	91.44	80.83	81.11	86.17	77.78
	2015-12-23	00:59:00	N	91.05	77.94	87.88	88.14	77.15	86.65	79.58	87.05	82.25	65.35	86.27	71.72	92.46	84.37	76.92	80.03	85.81	77.5	75.39	81.7	69.72	82.21	83.71	78.64	75.75	91.36	81.27	82.16	87.08	79.36
	2015-12-23	01:59:00	N	90.29	77.41	86.31	88.14	78.74	86.16	80.12	87.57	83.34	66.49	86.77	72.85	93.95	86.41	78.56	81.67	87.28	79.15	77.07	82.76	71.95	83.79	83.88	78.65	75.75	92.87	82.8	81.52	87.57	80.4
	2015-12-23	02:59:00	N	94.11	78.49	89.97	86.77	78.74	86.73	80.67	87.57	81.16	66.49	85.84	75.64	93.95	84.37	79.63	82.21	84.26	79.15	78.18	84.88	72.51	81.69	83.55	79.16	76.84	92.37	83.31	83.04	88.06	81.98
	2015-12-23	03:59:00	N	96.22	80.82	92	85.8	80.32	85.26	81.21	88.59	81.71	67.08	84.83	75.09	93.95	83.33	80.17	82.75	83.74	78.6	78.74	86.46	72.51	84.31	85.74	79.39	78.47	91.44	83.31	84.54	88.54	82.5
	2015-12-23	04:59:00	N	97.58	82.32	91.94	86.21	78.7	86.65	81.21	89.61	83.34	67.05	86.77	75.64	93.94	85.82	81.25	83.82	86.25	80.25	79.29	82.24	73.62	85.87	86.8	81	78.46	91.36	83.23	84.04	88.06	84.56
	2015-12-23	05:59:00	D	97.32	82.39	93.53	87.74	79.72	87.21	82.29	89.61	84.41	68.79	86.77	75.72	93.45	85.9	82.32	85.42	85.81	80.25	80.95	83.3	73.07	83.79	87.85	80.57	79.55	91.87	84.25	83.96	88.06	85.06
	2015-12-23	06:59:00	D	96.49	82.62	93.57	87.26	82.4	86.73	82.83	90.11	83.88	69.37	86.43	78.92	94.44	85.98	83.38	84.36	86.41	80.26	81.5	81.17	74.73	82.23	87.19	83.87	79.02	91.94	85.33	86.03	88.13	85.57
	2015-12-23	07:59:00	D	86.17	81.21	85.8	84.13	82.92	82.52	82.84	90.62	77.89	69.97	84.57	79.48	94.44	86.71	83.91	84.9	85.01	80.27	80.95	77.94	74.73	77.44	80.8	79.7	77.96	90.08	85.41	87.8	88.21	85.58
	2015-12-23	08:59:00	D	52.05	80.18	68.9	79.51	81.4	77.82	81.25	89.61	71.76	69.44	81.92	78.95	93.95	77.11	83.41	84.9	74.67	77.54	82.62	71.33	75.31	67.54	69	80.78	76.34	73.25	79.36	88.32	78.29	85.13
	2015-12-23	09:59:00	D	32.96	78.64	60.26	75.29	76.68	71.31	79.1	88.61	65.52	67.74	73.22	78.97	93.45	69.39	82.37	84.39	67.93	73.11	83.73	62.77	74.78	61.31	57.07	78.68	74.75	74.36	75.65	84.3	65.75	80.63
	2015-12-23	10:59:00	D	28.67	74.36	51.35	63.85	68.12	62.89	76.45	87.62	57.94	64.92	65.94	77.92	92.96	64.85	80.28	83.89	50.29	68.06	79.5	50.41	75.36	54.86	47.07	77.1	72.57	59.6	67.47	68.88	61.15	75.23
	2015-12-23	11:59:00	D	32.41	70.02	45.17	58.71	63.14	55.98	70.36	85.1	54.42	60.3	51.21	75.22	91.5	49.56	75.49	82.85	27.91	61.69	78.09	52.13	69	47.7	50.57	76.04	70.91	52.51	64.64	58.32	53.53	60.96
	2015-12-23	12:59:00	D	30.52	65.55	42.71	57.03	54.51	52.87	65.25	83.59	46.57	55.08	48.17	70.24	88.5	45.32	70.7	78.65	38.58	51.62	65.99	41.12	69.44	35.43	42.73	76.07	69.28	45.92	60.15	54.09	46.21	53.91
	2015-12-23	13:59:00	D	31.02	61	37.73	55.25	50.98	57.66	63.54	81.02	44.67	50.19	45.63	65.12	87.5	42.83	67.82	70.61	41.66	45.4	52.55	48.48	69.96	35.26	40.29	73.95	67.06	35.77	59.56	42.44	53.44	51.31
	2015-12-23	14:59:00	D	34.77	60.35	37.08	57.54	53.22	59.38	60.02	80.96	46.47	46.52	54.16	61.66	86.99	43.42	67.78	66.5	40.37	47.16	56.29	46.69	68.83	49.42	47.59	73.43	64.78	44.04	58.94	49.94	53.39	56.36
	2015-12-23	15:59:00	D	40.36	61.44	38.39	58.71	53.78	58.22	61.16	81.46	48.93	45.25	55.92	50.89	86.47	42.83	64.31	67.52	45.99	49.06	54.15	38.68	68.38	51.23	48.73	72.88	66.44	51.81	60.07	57.5	58.68	57.57
	2015-12-23	16:59:00	D	32.85	57.96	33.27	64.38	55.53	61.79	64.63	81.46	46.52	48.89	50.63	47.2	86.47	41.61	64.85	68.1	37.98	39.79	60.69	25.35	58.52	58.34	52.31	72.33	68.71	54.25	62.35	62.68	63.86	59.01
	2015-12-23	17:59:00	D	27.6	58.51	34.94	72.1	63.53	66.87	64.59	81.43	44.72	49.51	61.26	46.41	86.96	45.9	64.78	68.56	50.82	43.47	63.04	31.01	55.92	57.27	52.87	70.11	68.67	61.86	64.04	63.8	68.94	64.67
	2015-12-23	18:59:00	D	48.07	60.71	49.3	77.94	66.85	71.31	66.84	82.45	58.5	52.48	56.98	49.95	87.48	58.88	66.44	71.31	53.69	46.43	63.55	45.47	59.76	56.07	55.75	69.52	69.21	63.52	65.12	67.09	67.2	69.13
	2015-12-23	19:59:00	D	56.47	66.37	57.1	87.65	70.15	79.92	69.65	83.48	67.79	55.42	68.68	56.08	88.99	67.01	68.68	73.51	69.57	59.73	65.77	68.5	63.04	58.43	61.54	69.49	70.85	72.62	67.87	69.82	70	71.29
	2015-12-23	20:59:00	N	75.57	71.3	77.18	89.63	73.43	87.09	74.11	84.49	77.89	59.54	84.57	62.55	90.48	83.01	72	75.68	83.94	69.07	69.21	78.51	65.84	80.66	76	71.11	72.49	88.63	77.2	74.74	78.75	74.02
	2015-12-23	21:59:00	N	90.29	75.23	83.15	90.6	75.58	90.06	75.76	85.52	81.19	63.09	88.21	66.61	91.98	86.19	74.76	77.32	87.67	71.92	72.61	78.48	67.53	83.29	83.37	75.99	74.68	93.09	81.98	78.48	83.83	76.18
	2015-12-23	22:59:00	N	84.42	74.14	84.22	92.54	78.76	89.69	76.3	86.55	83.34	63.61	87.44	70.63	90.96	87	76.4	78.96	86.93	75.3	73.73	83.83	68.64	85.36	84.4	77.57	75.77	94.01	83.02	81.12	86.82	78.33
	2015-12-23	23:59:00	N	92.73	77.38	86.88	92.92	80.85	93.25	77.95	87.57	80.59	65.35	89.76	71.16	93.45	90.27	78.02	80.04	92.17	74.12	73.69	88.02	69.72	86.83	84.4	76.95	77.38	96.47	85.63	82.69	89.19	79.37
	2015-12-24	00:59:00	N	96.74	78.26	91.09	95.06	80.23	93.87	76.82	88.59	84.05	66.49	91.97	71.76	93.95	92.51	80.17	81.12	95.46	73.71	75.93	92.38	71.36	90.47	87.08	77.24	78.46	77.45	78.68	80.5	84.68	80.4
	2015-12-24	01:59:00	N	98.52	80.75	90.4	94.98	81.16	94.25	76.89	88.22	86.06	67.63	91.83	74.33	94.93	92.86	79.52	81.06	94.29	76.76	75.48	91.62	72.44	92.33	88.41	79.17	78.4	59.08	69.69	79.47	65.19	80.4
	2015-12-24	02:59:00	N	98.94	81.72	91.33	86.06	81	93.28	76.27	89.13	86.5	65.88	93.15	75.8	95.91	89.55	81.61	82.12	87.56	77.92	76.58	93.43	74.09	94.82	88.35	80.06	78.85	36.9	57.35	76.35	46.72	78.26
	2015-12-24	03:59:00	N	99.36	82.18	92.68	74.68	80.58	90.17	78.35	91.01	86.13	67.03	90.8	76.86	96.41	89.7	82.21	83.69	87.71	78.08	78.22	91.98	73.52	95.29	88.78	80.56	79.84	48.96	59.17	76.86	48.74	76.66
	2015-12-24	04:59:00	N	98.9	83.21	92.2	76.33	82.91	88.49	79.57	89.62	85.17	67.05	89.88	77.47	96.89	88.77	83.9	84.89	86.25	79.69	81.49	93.91	74.62	96.75	89.74	81.07	80.89	51.54	62.71	77.41	52.55	77.76
	2015-12-24	05:59:00	D	98.86	83.14	94.57	68.14	81.88	83.78	81.21	89.21	86.21	66.44	90.8	78.97	96.41	85.39	84.96	84.89	85.81	79.69	81.49	93.37	75.72	96.68	90.16	81.51	81.86	52.72	63.86	77.96	50.13	77.78
	2015-12-24	06:59:00	D	99.44	84.17	96.16	63.11	80.85	81.99	80.67	89.78	82.25	68.21	91.42	79.05	95.43	79.78	84.96	85.43	82.69	79.69	82.58	95.87	76.27	96.43	90.22	83.09	80.29	41	61	79.02	51.97	77.26
	2015-12-24	07:59:00	D	98.45	82.98	93	38.13	77.23	63.4	81.78	90.62	79.53	68.81	89.34	80.32	96.4	60.6	84.45	85.44	67.84	79.19	83.14	89.04	76.84	86.91	88.41	81.79	81.05	30.96	57.59	78.54	46.56	75.19
	2015-12-24	08:59:00	D	33.57	80.72	39.37	20.23	50.18	34.6	80.74	88.64	65.46	69.99	81.46	80.55	94.93	32.82	82.36	82.26	33.49	67.94	72.04	51.47	76.36	40.81	54.22	81.79	79.07	18.37	40.94	72.17	26.35	71.02
	2015-12-24	09:59:00	D	13.28	74.33	19.17	9.61	27.12	15.99	71.49	86.21	42.05	69.53	43.75	76.85	92.47	25.24	78.14	79.6	21.07	53.12	59.21	35.16	75.88	23.31	30.11	79.73	73.69	18.32	36.72	65.59	17.24	65.9
	2015-12-24	10:59:00	D	9.36	64.92	13.09	7.54	16.66	11.5	57.14	80.14	41.09	59.83	17.98	59.23	91.5	14.57	68.88	71.41	11.14	30.93	32.25	26.98	74.88	21	12.29	77.1	68.78	13.97	27.37	43.7	13.84	54.39
	2015-12-24	11:59:00	D	9.2	53.97	12.52	7.2	13.78	8.73	45.74	74.37	21.73	40.16	9.84	38.09	89.03	10.14	55.73	63.54	10.02	22.34	27.29	24.38	67.43	15.01	10.85	73.87	63.8	9.98	23.39	34.03	11.68	42.16
	2015-12-24	12:59:00	D	8.34	46.79	11.17	9.47	13.26	8.01	40.24	66.78	23.92	34.65	8.45	35.53	83.95	8.83	46.1	54.33	9.79	16.42	17.48	12.11	69.04	11.83	10.31	72.3	59.22	10.12	20.25	33.48	11.73	40.71
	2015-12-24	13:59:00	D	10.66	43.2	13.48	9.43	10.61	8.68	32.09	61.62	16.99	29.4	9.19	25.65	81.37	8.18	40.46	43.58	11.19	14.94	18.73	9.91	65.65	36.2	9.67	68.99	55.27	7.83	18.94	22.8	11.63	35.63
	2015-12-24	14:59:00	D	13.24	41.78	12.75	10.11	11.92	10.15	31.6	59.8	10.81	21.4	11.9	22.24	78.73	9.55	37.97	40.32	11.43	14.42	16.94	9.22	63.42	41.19	12.43	64.58	50.41	9.55	19.68	28.1	13.79	40.19
	2015-12-24	15:59:00	D	11.71	42.37	12.08	10.15	11.24	10.85	27.66	59.74	13.02	21.45	11.17	19.05	77.68	8.87	35.4	39.8	9.43	15.81	22.25	13.12	60.57	25.13	12.33	64.09	47.86	10.77	20.25	33.21	14.4	39.78
	2015-12-24	16:59:00	D	11.84	39.3	10.2	10.69	12.5	10.15	29.03	58.01	12.97	21.29	9.24	16.27	77.18	8.95	33.47	39.03	11.38	15.76	20.01	17.06	52.3	13.81	13.62	61.8	49.05	10.12	20.87	35.72	15.06	40.66
	2015-12-24	17:59:00	D	9.93	40.55	11.94	15.93	18.3	15.59	28.26	59.63	10.95	24.06	11.12	19.82	76.63	9.38	34.08	39.56	11.86	14.27	18.51	11.69	50.22	22.19	15.55	60.04	50.24	12.58	21.43	35.66	17.63	43.49
	2015-12-24	18:59:00	D	14.78	41.67	13.76	17.12	20.12	17.46	31.33	61.19	15.22	25.84	14.5	23.82	77.14	15.17	37.15	43.82	15.78	18.94	32	16.78	51.04	18.74	14.74	60	51.37	15.15	27.26	41.24	24.31	47.04
	2015-12-24	19:59:00	D	21.4	48.9	20.41	19.69	22.72	20.12	35.07	62.85	17.88	36.35	25.38	28.32	78.18	21.29	38.83	46.75	18.44	24.31	37.79	29.84	54.37	15.85	19.98	59.36	53.67	20.93	38.04	46.75	25.51	49.4
	2015-12-24	20:59:00	N	41.1	53.5	31.4	22.81	26.48	28.03	33.57	63.26	23.52	39.41	33.65	29.95	81.84	29.49	42.45	49.67	27.5	27.43	40.14	38.05	56.05	26.1	28.29	52.7	56.57	23.31	39.1	50.88	23.4	51.79
	2015-12-24	21:59:00	N	49.03	58.11	38.94	22.86	29.16	29.26	37.93	64.31	26.77	37.3	40.07	34.45	83.39	32.62	46.07	53.18	33.29	31.91	41.24	41.77	57.12	28.71	34.5	46.98	58.8	25.21	44.06	54.47	29.98	51.07
	2015-12-24	22:59:00	N	55.68	61.55	47.16	33.27	34.25	35.99	39.79	64.85	30.65	40.5	43.87	37.7	84.39	37.17	47.87	56.14	36.55	36.49	46.32	47.99	58.84	42.48	38.17	48.11	61.06	36.21	46.44	57.37	28.01	55.93
	2015-12-24	23:59:00	N	54.55	62.76	47.87	33.27	36.16	39.13	39.7	67.09	35.15	44.9	48.85	39.55	85.41	37.68	50.32	57.31	39.68	37.71	44.96	39.12	60	51.05	39.46	50.56	61.58	30.96	46.35	59.11	27.34	57.13
	2015-12-25	00:59:00	N	56.34	64.49	50.96	26.67	33.45	33.83	40.29	66.49	32.5	37.75	53.71	42.7	86.94	42.71	52.09	58.44	44.02	40.85	46.79	43.66	60	44.7	42.01	51.8	61.58	23.82	46.39	61.41	25.35	55.88
	2015-12-25	01:59:00	N	59.29	65.66	50.26	23.49	33.55	33.25	42.82	67.09	32.55	39.06	56.17	46.53	88.46	44.54	54.47	60.76	42.74	42.72	49.24	51.21	61.19	51.39	42.69	51.8	62.14	22.63	44.59	60.9	25.98	54.71
	2015-12-25	02:59:00	N	65.94	68.44	54.43	25.48	32.99	32.62	45.99	66.55	33.21	42.3	53.81	47.25	88.96	39.03	55.76	61.42	34.57	42.24	53.06	58.42	62.3	44.75	46.89	52.96	64.46	25.16	47.05	61.48	33.26	51.6
	2015-12-25	03:59:00	N	65.45	70.71	56.87	23.6	33.65	32.72	47.23	66.55	33.88	40.31	52.61	48.56	88.46	37.17	55.19	62.04	34.62	41.03	53.09	55.93	62.85	55.9	50.53	54.72	64.4	24.59	44.59	60.9	33.26	55.93
	2015-12-25	04:59:00	N	61.08	70.73	52.12	29.41	37.56	37.99	49.7	67.15	39.12	45.49	52.02	49.2	87.95	39.72	56.4	62.63	38.47	41.64	53.09	61.99	64.02	53.47	49.99	55.97	65.57	24.59	50.1	63.8	35.9	55.88
	2015-12-25	05:59:00	D	37.37	69.12	31.4	25.43	33.6	35.28	45.99	67.12	29.98	41.61	54.42	49.16	88.96	38.33	57.57	63.77	40.93	42.2	53.06	63.82	64.06	52.73	47.63	57.84	65.01	22.53	45.16	63.19	29.93	57.09
	2015-12-25	06:59:00	D	46.1	69.15	40.38	21.6	27.77	28.67	47.77	68.77	22.83	39.71	53.19	51.05	88.96	30.62	56.93	60.19	29.37	37.05	44.24	65.55	65.19	42.88	50.06	56.64	65.6	23.25	37.05	57.89	29.93	55.84
	2015-12-25	07:59:00	D	35.66	68.64	30.32	21.92	26.74	26.96	47.32	67.76	22.94	37.85	43.36	52.34	88.96	28.25	53.44	53.1	24.93	29.37	37.34	44.53	65.84	26.26	51.48	59.62	65.62	26.75	35.88	54.99	29.63	55.41
	2015-12-25	08:59:00	D	23.74	64.2	23.99	28.42	32.41	32.05	48.17	66.19	34.39	43.08	44.35	50.71	86.43	30.48	49.3	52	32.42	32.28	41.39	28.59	64.75	19.93	25.46	60.31	61.77	34.95	44.36	58.72	29.56	54.54
	2015-12-25	09:59:00	D	14.09	56.25	20.19	20.11	24.9	20.46	46.05	65.31	26.73	40.71	34.28	46.51	85.95	26.77	47.57	50.29	26.68	30.42	38.29	17.34	58.97	16.71	20.4	58.09	56.66	29.83	39.52	55.35	23.8	50.88
	2015-12-25	10:59:00	D	18.72	52.13	19.44	17.45	23.42	20.2	41.72	63.68	22.1	38.21	27.08	41.44	84.44	24.72	43.87	47.23	22.67	26.38	31.79	14.15	54.31	18.13	19.11	57.02	53.22	23.39	34.58	43.07	22.35	44.7
	2015-12-25	11:59:00	D	16.65	46.15	16.81	19.05	20.06	18.03	35.5	59.2	16.89	30.53	19.05	33.73	81.87	18.24	37.86	44.34	20.8	22.5	28.7	14.15	45.23	15.49	15.95	54.1	49.68	17.04	29.5	36.17	20.21	40.05
	2015-12-25	12:59:00	D	18.61	44.24	18.89	18.24	17.92	17.2	32.31	57.42	16.18	26.58	19.5	31.17	79.27	13.55	34.68	37.51	17.4	19.15	22.78	16.83	42.6	13.47	18.57	49.94	49.11	21.2	29.89	38.31	21.92	40.06
	2015-12-25	13:59:00	D	15.84	43.72	17.47	17.25	15.65	16.09	33.08	55.73	15.92	27.48	17.17	29.97	77.72	19.74	34.08	40.74	20.85	22.66	26.83	14.15	40.22	18.74	16.56	48.8	47.97	19.58	31.41	36.7	22.78	41.5
	2015-12-25	14:59:00	D	16.65	43.01	16.81	17.25	17.73	16.09	28.71	55.79	15.78	24.22	20.63	26.67	75.58	19.04	32.75	38.86	20.91	22.66	27.56	16.07	42.66	19.39	17.82	48.75	48.48	19.9	29.61	38.71	21.66	42.86
	2015-12-25	15:59:00	D	17.41	44.3	16.3	41.12	28.97	42	37.49	56.82	39.9	37.29	18.5	22.78	75.07	32.36	36.72	43.46	33.64	34.17	38.88	10.87	39.74	56.26	16.61	49.94	47.29	21.68	32.11	41.04	25.64	41.16
	2015-12-25	16:59:00	D	13.95	40.02	12.8	63.47	46.83	64.25	52.55	62.37	61.11	47.84	59.12	43.49	77.68	58.05	45.3	51.16	59.94	54.06	48.07	28.18	40.83	62.74	15.24	48.13	44.82	54.47	50.99	52.43	49.42	46.28
	2015-12-25	17:59:00	D	41.11	44.06	42.23	76.5	56.85	72.04	56.08	65.13	66.87	52.05	69.5	50.99	79.23	73.37	52.48	56.35	74.79	65.84	55.89	64.19	45.35	78.15	51.99	53.08	52.5	71.16	61.97	59.4	65.21	51.53
	2015-12-25	18:59:00	D	61.63	53.14	62.8	84.17	65.27	81.53	62.34	70.05	75.77	57.38	81.97	59.83	81.84	78.8	57.21	61.01	79.68	70.91	59.4	70.38	51.9	82.87	67.5	58.31	57.77	83.67	68	64.37	69.02	55.55
	2015-12-25	19:59:00	D	73.36	58.36	74.58	79.5	70.15	77.79	63.36	71.61	71.76	56.6	78.7	63.79	84.39	77.62	61.74	63.77	78.52	70.78	62.21	76.93	55.39	78.02	73.43	61.13	61.77	82.02	70.13	68.21	72.26	59.52
	2015-12-25	20:59:00	N	74.34	63.46	72.23	80.53	71.77	79.36	66.76	74.31	73.41	58.34	78.67	66.05	86.41	77.05	64.61	67.21	77.38	70.75	65.12	76.89	57.68	73.07	70.56	62.11	63.38	81.96	71.75	72.04	73.88	62.89
	2015-12-25	21:59:00	N	73.78	66.85	70.5	93.23	87.66	94.54	74.67	77.03	92.97	64.82	93.64	71.77	88.96	94.74	69.73	71.74	94.78	87.79	75.99	71.28	59.4	91.45	71.12	64.94	64.52	94.92	84.07	89.81	80.34	78.39
	2015-12-25	22:59:00	N	80.87	69.69	78.84	95.06	90.44	97.66	77.96	84.99	96.34	68.87	95.94	75.65	91.47	96.58	73.07	77.31	96.65	91.44	82.06	81.7	61.15	92.51	84.41	68.9	67.36	96.4	87.17	94.21	84.34	88.61
	2015-12-25	23:59:00	N	95.54	75.25	91.12	95.51	91.38	97.66	79.06	89.61	97.31	68.84	95	76.75	91.97	97.06	78.04	79.5	96.65	91.95	87.44	89.04	65.16	89.95	93.43	77.06	70.74	94.36	85.41	95.65	84.84	90.57
	2015-12-26	1900-01-02 00:59:00	N	97.44	78.01	90.63	94.98	91.3	96.63	79.58	93.12	96.75	69.42	94.52	78.38	92.96	96.98	100	83.83	96.57	91.03	93.21	87.17	66.86	89.04	91.54	81.3	70.72	94.36	84.91	94.69	86.25	92.5
	2015-12-26	1900-01-02 01:59:00	N	97.76	90.65	92.92	92.08	91.54	94.7	78.5	93.66	95.13	68.81	92.87	76.71	92.46	96.91	100	86.49	97.46	90.95	94.76	82.76	69.69	86.9	92.88	83.88	73.52	86.71	83.23	91.85	86.09	92.5
	2015-12-26	1900-01-02 02:59:00	N	98.55	94.18	93.33	84.1	92.47	95.15	78.96	94.06	91.16	69.35	90.51	77.69	93.95	94.86	99.81	91.71	92.02	89.36	91.84	76.78	70.23	73.54	92.8	84.38	73.51	82.55	81.7	91.37	86.02	93.94
	2015-12-26	1900-01-02 03:59:00	N	98.36	95.2	93.11	82.12	93.33	91.11	81	95.4	89.21	69.9	87.55	78.07	93.94	92.99	99.72	91.87	91.52	89.36	92.27	67.72	69.64	73.53	88.82	83.18	74.05	82.62	81.7	93.18	86.02	94.42
	2015-12-26	1900-01-02 04:59:00	N	99.23	97.34	94.98	81.69	93.79	87.39	81	96.73	85.69	69.9	84.52	77.61	94.93	90.12	100	93.28	86.54	86.81	93.27	68.88	70.78	70.72	83.97	81.67	74.6	81.5	80.08	92.24	85.45	93
	2015-12-26	1900-01-02 05:59:00	D	100	97.26	93.05	78.58	92.87	83.97	79.94	97.2	81.42	69.32	82.47	77.61	96.4	85.53	100	92.78	82.38	83.7	93.19	68.31	71.9	71.3	81.53	80.14	75.15	78.3	79.49	92.16	82.94	92.53
	2015-12-26	1900-01-02 06:59:00	D	99.75	97.73	89.32	75.03	93.33	79.51	81	97.2	79.89	69.32	78.89	77.54	95.91	84.65	100	93.78	79.81	82.2	93.69	64.84	71.34	67.88	74.85	79.62	74.6	76.22	79.04	92.16	79.96	93.38
	2015-12-26	1900-01-02 07:59:00	D	95.87	96.47	76.04	63.56	92.08	70.74	80.55	96.73	75.64	67.59	73.59	76.02	96.4	80.5	100	94.27	76.11	79	93.69	64.27	71.34	66.77	72.09	78.62	74.04	70.88	77.55	93.18	77.07	97.23
	2015-12-26	1900-01-02 08:59:00	D	62.43	98.11	66.47	51.92	90.75	67.24	79.04	96.81	65.86	66.47	72.5	73.86	95.42	74.82	100	96.79	69.43	76.36	94.77	57.79	71.95	63.91	67.68	76.5	72.94	56.87	71.15	97.08	69.46	96.3
	2015-12-26	1900-01-02 09:59:00	D	69.23	98.11	67.56	39.85	90.46	56.72	75.17	96.97	62.39	63.55	72.19	73.55	95.42	72.03	100	95.78	68.29	72.42	96.33	48.66	70.29	55.14	67.73	76.51	71.27	65.11	76.09	96.6	73.38	96.77
	2015-12-26	1900-01-02 10:59:00	D	37.23	97.62	51.58	42.35	66.41	54.96	69.6	97.51	59.99	61.21	59.84	70.81	94.44	63.52	100	95.78	51.76	67.3	98.29	41.31	69.75	48.44	50.87	75.97	70.15	54.55	66.15	98.02	59.11	95.88
	2015-12-26	1900-01-02 11:59:00	D	32.47	97.63	41.53	42.84	60.09	53.66	63.86	97.51	43.63	56.56	46.44	64.86	93.95	54.62	100	94.77	46.82	62.54	99.28	40.61	65.92	43.52	42.73	74.9	67.31	45.55	63.91	98.52	57.45	95.52
	2015-12-26	1900-01-02 12:59:00	D	35.32	95.69	45.42	47.17	54.85	52.5	63.86	97.51	41.85	52.97	50.85	67.79	91.96	50.43	100	94.79	50.43	54.19	98.79	35.51	65.3	55.1	47.79	73.28	66.78	43.13	60.54	98.27	54.45	94.2
	2015-12-26	1900-01-02 13:59:00	D	41.24	94.73	48.5	46.51	48.25	53.7	61.51	96.06	34.34	48.16	43.32	58.95	90.97	45.66	100	92.83	42.5	45.69	95.33	34.28	64.17	39.95	47.79	72.75	66.23	32.18	59.38	97.38	50.71	87.94
	2015-12-26	1900-01-02 14:59:00	D	38.11	90.72	42.32	48.33	48.12	52.46	59.21	95.57	37.36	40.6	54.42	57.8	90.47	51.14	98.99	90.75	48.76	54.89	96.81	35.56	63.59	42.93	48.37	71.11	65.07	39.37	58.21	89.97	51.9	87.28
	2015-12-26	1900-01-02 15:59:00	D	43.66	86.59	47.2	50.74	47.5	54.31	59.18	95.08	37.42	41.2	46.39	48.14	89.46	50.35	93.64	90.72	52.26	52.92	91.68	39.31	61.82	69.64	50.18	69.43	65.04	44.16	57.55	91.34	52.48	86.34
	2015-12-26	16:59:00	D	57.55	86.03	58.11	51.85	50.99	56.63	59.66	95.09	38.52	42.3	50.66	49.12	89.44	54.45	91.64	90.18	54.6	53.43	90.1	41.77	62.37	48.94	57.85	68.82	67.31	52.01	58.67	89.85	56	85.19
	2015-12-26	17:59:00	D	48.45	85.51	50.81	55.94	53.32	58.37	58.44	94.6	36.46	40.31	49.37	44.72	89.44	53.22	90.63	90.17	52.09	50.93	87.98	25.74	59.62	49.65	50.06	67.69	66.73	49.65	59.22	90.34	59.56	87.13
	2015-12-26	18:59:00	D	50.21	83.4	52.02	56.51	53.89	58.37	59.01	93.18	44.6	43.44	53.03	49.08	89.44	59.21	91.14	90.16	57.55	53.98	86.91	42.28	59.44	47.73	52.4	66.53	67.86	52.56	59.17	89.31	57.15	88.6
	2015-12-26	19:59:00	D	58.61	84.42	58.03	55.16	55.05	56.42	57.19	92.54	46.36	45.87	55.5	50.81	89.94	59.07	88.22	92.22	56.81	54.52	87.44	50.92	61.63	50.04	55.97	65.36	68.41	55.4	60.2	90.3	58.67	90.56
	2015-12-26	20:59:00	N	62.87	86.51	56.14	58.49	56.65	57.53	57.62	93.42	52.64	48.32	59.43	52.71	90.95	62.25	89.06	91.37	60.21	56.31	84.47	51.45	62.75	57.89	54.18	63.58	70.09	58.19	61.75	88.48	58.67	90.07
	2015-12-26	21:59:00	N	72.04	87.23	59.61	59.14	59.46	59.29	59.37	93.82	52.56	48.87	58.17	54.98	92.45	62.18	88.49	91.29	60.13	56.83	86.04	54.55	62.72	60.28	60.01	67.02	70.09	57.53	61.11	86.86	57.94	89.62
	2015-12-26	22:59:00	N	67.26	86.73	58.43	56.76	57.66	58.63	59.37	93.42	55.5	49.5	60.45	56.78	92.46	65.68	89.97	91.71	63.05	59.22	87	55.24	64.48	61.47	58.7	63.96	71.21	59.87	63.92	89.29	60.9	89.71
	2015-12-26	23:59:00	N	69.63	86.22	63.76	64.63	62.79	63.83	62.76	94.3	57.89	51.34	63.28	56.71	92.96	64.47	88.99	90.71	62.98	59.14	87.52	55.78	65.04	60.21	61.84	65.89	71.78	64.4	66.08	88.73	61.4	90.1
	2015-12-27	00:59:00	N	78.9	87.08	63.03	68.55	66.13	67.76	65.11	93.9	63.17	52.59	66.78	60.33	93.45	69.05	90.05	92.21	67.07	62.16	89.06	53.35	65.62	60.63	62.06	65.01	72.91	70.11	68.36	90.73	66.56	90.57
	2015-12-27	01:59:00	N	87.32	88.8	72.67	67.54	67.31	67.28	66.81	94.37	63.24	53.83	69.1	62.08	93.45	69.61	90.54	92.71	68.2	62.75	88.55	57.03	66.78	59.47	69.63	67.09	72.52	71.22	70.54	91.21	67.59	90.57
	2015-12-27	02:59:00	N	92.3	89.23	80.6	64.08	65.03	64.32	63.9	93.42	62.51	54.41	69.52	62.08	93.45	71.2	90.46	92.71	67.56	62.75	89.06	62.43	67.35	64.57	71.73	69.77	73.62	66.67	69.38	90.17	65.93	91.04
	2015-12-27	03:59:00	N	90.39	88.94	80.72	66.22	66.06	66.01	65.04	94.3	62.44	54.41	70	63.09	91.57	71.13	91.93	93.2	70.87	63.83	89.5	60.49	67.33	62.36	71.87	70.47	73.62	64.9	68.83	90.17	63.6	90.49
	2015-12-27	04:59:00	N	95.23	90.22	86.78	66.7	65.99	64.32	65.53	92.87	62.44	55	73.24	64.74	93.03	72.23	91.52	92.63	72.46	63.83	89.5	63.4	67.9	63.51	78.01	74.01	74.09	70.95	70.39	89.62	65.29	91.36
	2015-12-27	05:59:00	D	92.7	88.73	85.15	66.7	67.09	66.5	64.47	95.25	66.32	55.61	74.73	65.17	93.43	72.16	91.93	93.12	74.05	64.99	89.5	73	69.01	63.36	79.94	73.41	76.18	74.18	71.4	90.58	65.29	91.83
	2015-12-27	06:59:00	D	97.86	92	90.62	65.89	69.88	66.16	66.73	94.3	65.9	56.83	75.94	67.5	93.43	77.57	91.93	93.62	77.25	66.64	89.43	74.63	69.01	63.01	83.37	76.37	76.1	77.5	73.55	91.05	67.11	92.76
	2015-12-27	07:59:00	D	85.35	89.36	69.51	47.55	65.89	55.33	64.13	93.02	61.42	56.83	74.53	70.43	92.95	72.37	92	94.19	69.4	67.36	92.03	63.4	70.16	60.33	80.21	76.12	76.72	64.05	72.16	93.1	59.4	95.37
	2015-12-27	08:59:00	D	47.98	86.22	60.52	39.66	61.12	49.3	64.92	92.7	58.07	56.86	60.83	68.5	93.03	66.06	91.19	91.79	61.78	64.22	91.68	53.5	69.62	59.82	56.69	75.3	75.15	45.38	63.26	96.12	51.9	93.96
	2015-12-27	09:59:00	D	34.35	83.89	47.2	34.79	48.25	38.09	60.36	94.1	52.08	55.73	51.22	65.76	93.95	54.55	91.13	93.25	49.14	58.93	93.21	52.23	70.23	49.69	50.14	73.75	72.96	44.59	57.49	91.78	37.61	90.72
	2015-12-27	10:59:00	D	26.93	80.74	42.87	33.58	40.48	45.13	53.45	90.16	44.77	52.15	46.31	61.85	92.95	44.67	86.03	91.2	34.67	48.52	89.06	36.22	69.12	42.33	41.65	73.23	69.6	39.18	51.06	80.47	38.26	82.45
	2015-12-27	11:59:00	D	26.09	75.37	40.28	43.52	42.13	43.89	51.58	88.65	43.68	47.98	45.16	57.71	90.45	44.16	82.89	89.13	37.25	47.93	84.84	34.74	61.91	35.43	38.45	72.14	67.39	41.09	52.83	72.31	43.9	80.37
	2015-12-27	12:59:00	D	23.41	71.56	34.53	41.08	39.68	45.73	48.47	86.65	38.02	43.63	48.26	55.36	87.91	40.56	78.68	86.58	36.79	44.36	83.92	33	63	37.95	32.68	70.49	65.69	40.01	54.1	69.33	48.89	74.64
	2015-12-27	13:59:00	D	26.66	65.37	36.46	42.89	37.76	43.24	51.54	85.62	39.27	42.39	38.25	54.78	86.39	44.3	79.74	82.9	44.33	47.46	74.51	38.1	63.55	27.43	34.1	70.51	62.83	31.42	51.1	54.35	50.09	67.51
	2015-12-27	14:59:00	D	33.58	62.95	37.87	44.68	40.17	44.44	49.7	85.08	36.11	40.01	47.71	52.41	85.89	42.53	77.03	80.74	40.61	46.19	75.67	37.54	62.96	42.97	41.01	68.28	61.69	38.73	53.47	63.3	51.28	72.76
	2015-12-27	15:59:00	D	37.37	64.71	37.92	45.89	39.53	45.68	49.05	85.04	35.5	36.74	47.07	43.19	84.83	37.42	71.51	79.11	36.14	41.23	68.17	31.19	61.91	39.8	45.39	68.31	63.97	47.25	55.15	68.78	53.02	70.55
	2015-12-27	16:59:00	D	33.08	62.4	34.17	49.48	41.9	47	50.23	84.54	37.36	40.5	41.47	37.89	84.83	39.27	69.81	78.01	38.71	35.51	71.54	20.88	55.25	47.19	47.17	67.74	65.1	46.67	56.96	73.73	58.42	74.15
	2015-12-27	17:59:00	D	31.14	61.85	41.62	58.96	52.81	52.5	53.85	83.98	33.57	42.39	48.89	36.46	84.83	38.02	68.62	77.41	44.24	37.3	73.79	24.58	53.86	45.34	47.71	66.6	65.07	54.58	59.28	75.34	64.24	78.36
	2015-12-27	18:59:00	D	49.69	62.28	50.84	62.38	56.32	59.05	56.13	84.48	46.64	44.81	51.32	43.43	85.35	56.91	69.71	78.44	52.26	43.63	73.77	36.12	55.39	46.64	48.25	63.7	65.62	58.05	59.81	75.84	64.62	80.43
	2015-12-27	19:59:00	D	57.52	68.52	59.32	68.86	63.28	68.35	60.84	85.51	55.81	48.52	60.93	49.71	87.41	62.8	71.37	81.69	63.02	55.29	74.84	55.96	59.36	50.89	59.62	64.28	67.31	67.68	66.08	79	67.9	82.51
	2015-12-27	20:59:00	N	74.24	70.16	69.85	73	65.33	70.74	63.74	86.54	62.91	50.24	69.25	53.94	88.41	69.91	73.59	82.75	70.75	61.87	77.07	66.03	60.48	68.49	67.66	66.53	69.01	75.21	69.69	81.64	70.57	84.56
	2015-12-27	21:59:00	N	80.27	74.06	75.48	76.15	68.95	73.98	67.21	87.05	69.34	53.93	73.13	58.82	89.43	75.32	75.8	84.36	75.65	66.6	80.94	68.91	62.19	71.3	72.65	68.76	71.27	76.83	71.78	82.03	72.2	86.08
	2015-12-27	22:59:00	N	86.62	75.73	78.49	77.19	69.5	75.58	70.64	87.57	71.63	55.77	75.84	61.23	89.93	76.4	76.9	84.89	76.73	68.94	82.04	69.47	63.37	74.65	73.25	69.86	72.38	78.99	73.93	84.46	74.34	87.09
	2015-12-27	23:59:00	N	89.45	78.18	80.46	79.24	71.17	77.15	71.78	86.3	73.93	57.56	77.45	62.31	90.95	78	78	84.36	78.36	70.68	83.67	71.75	64.51	75.74	75.68	70.55	73.48	81.64	74.46	85.46	75.86	87.59
	2015-12-28	00:59:00	N	93.31	79.17	85.44	80.26	71.72	78.63	72.91	86.81	74.63	58.77	78.96	63.47	91.45	78.99	79.63	86.48	79.89	71.24	82.52	72.3	65.67	72.03	77.63	71.48	75.14	84.2	76.5	86.44	79	88.59
	2015-12-28	01:59:00	N	96.09	80.61	89.35	79.75	71.34	81.11	71.43	86.81	75.64	58.74	80.91	65.03	91.45	81.54	79.07	85.25	82.38	70.36	83.5	75.11	66.8	75.73	80	73.41	74.63	82.62	77.03	86.86	79.52	89.08
	2015-12-28	02:59:00	N	97.46	82.11	89.74	80.84	73.48	83.12	72.54	87.72	78.74	59.32	82.92	67.23	92.46	84.57	80.12	85.77	86.98	69.71	83.94	77.76	67.35	79.5	83.42	75.46	75.64	85.24	78.6	87.84	80.03	87.3
	2015-12-28	03:59:00	N	98.36	82.04	92.63	82.77	74.01	84.19	76.82	88.3	79.28	60.52	84.38	68.83	93.45	85.6	80.65	86.29	89.52	73.07	83.94	80.7	68.48	80.55	84.31	76.37	76.1	88.32	80.67	88.32	82.08	87.78
	2015-12-28	04:59:00	N	98.76	83.98	93.55	84.18	75.59	85.03	73.63	88.3	80.35	61.12	86.91	69.87	92.06	88.05	81.09	86.72	90.96	74.18	85	83.61	69.58	80.31	86.23	77.87	77.1	89.34	81.7	88.81	82.59	88.27
	2015-12-28	05:59:00	D	99.66	84.44	93.02	81.69	75.95	85.37	73.01	88.63	80.28	61.69	88.34	71.53	92.54	88.42	82.56	86.64	90.89	74.65	84.39	86.53	70.13	81.71	85.69	77.23	78.1	85.68	80.08	89.29	82.51	89.15
	2015-12-28	06:59:00	D	99.25	85.46	94.52	78.22	76.39	82.47	74.57	89.13	79.74	61.69	88.83	73.1	93.03	87.92	83.52	87.15	87.87	74.02	84.92	86.16	71.26	84.18	88.62	79.29	78.56	80.51	78.52	89.29	80.55	89.23
	2015-12-28	07:59:00	D	98.42	82.69	82.93	61.32	74.54	69.5	77.93	88.8	76.58	61.69	85.1	74.33	92.06	85.6	84.62	88.18	81.93	75.75	85.44	73.04	71.3	73.53	84.12	78.52	78.24	68.17	74.92	89.85	72.75	90.56
	2015-12-28	08:59:00	D	41.19	79.55	56.96	52.68	69.09	58	73.52	90.62	73.91	62.91	73.7	73.01	93.45	73.17	86	87.83	65.99	74.11	87.24	57.82	71.34	61.09	59.1	76.8	76.27	51.65	66.74	91.29	61.53	89.13
	2015-12-28	09:59:00	D	28.06	77.44	42.96	43.17	56.81	47.27	69.7	88.61	64.81	64.76	54.46	72.3	92.45	57.04	84.44	88.59	54.73	67.27	84.22	50.59	71.36	47.32	44.72	75.98	74.1	50.38	62.82	88.32	43.15	86.81
	2015-12-28	10:59:00	D	23.79	73.68	37.31	38.29	43.23	46.59	61.24	85.6	54.2	60.11	40.87	66.66	90.45	44.88	80.77	85.99	33.03	56.69	81.57	38.8	70.85	39.36	33.6	74.31	70.23	40.74	51.87	68.68	39.4	77.55
	2015-12-28	11:59:00	D	20.45	68.75	31.5	44.96	44.23	47.23	57.05	84.09	48.84	54.2	40.51	61.51	89.46	35.72	74.36	83.9	21.87	48.24	84.99	32.94	63.13	33.1	31.67	74.88	67.45	34.09	51.26	63.57	36.86	64.67
	2015-12-28	12:59:00	D	19.7	63.12	26.99	46.16	41.06	46	55.82	81.52	40.82	47.58	40.51	57.37	86.43	35.17	69.53	79.2	30.79	45.94	73.28	34.55	66.49	33.05	29.79	72.73	63.49	35.92	51.31	60.51	39.9	58.44
	2015-12-28	13:59:00	D	17.7	56.7	25.67	46.73	40.43	45.36	55.26	78.88	40.77	44.46	34.17	54.97	84.89	35.12	66.63	73.39	33.25	38.26	56.75	39.61	65.34	23.05	25.3	72.2	59.44	27.35	50.7	41.8	41.08	54.72
	2015-12-28	14:59:00	D	21.35	54.21	23.72	46.73	42.82	46.54	51.67	78.82	40.22	43.39	42.36	52	83.34	38.98	63.15	67.7	33.97	40.83	61.57	41.56	64.8	41.35	32.44	71.14	59.57	32.68	50.05	52.33	43.54	59.42
	2015-12-28	15:59:00	D	28.06	55.39	27.09	49.77	44.7	50.91	51.67	79.33	38.28	41.41	47.93	42.79	83.34	34.57	59.6	68.14	35.84	42.78	58.33	32.14	64.3	44.39	34.96	70.05	60.63	40.79	51.87	58.64	46.56	60.6
	2015-12-28	16:59:00	D	24.2	53.65	26.57	56.27	47.1	55.19	56.42	79.33	42.75	45.15	44.25	40.13	83.31	37.73	60.12	68.67	39.07	35.23	63.59	23.95	55.98	54.2	41.26	68.39	61.77	48.79	57.14	64.94	56.82	63.76
	2015-12-28	17:59:00	D	28.84	53.76	36.81	63.71	54.17	59.27	57.57	78.76	38.28	45.73	53.42	39.31	83.84	37.68	61.26	69.7	45.15	38.26	66.49	29.6	54.64	54.12	44.22	66.69	62.28	52.3	57.66	66.62	60.32	68.67
	2015-12-28	18:59:00	D	41.74	54.73	42.87	69.81	58.81	66.76	61.02	79.77	53.01	48.07	55.15	46.23	84.87	55.87	61.74	71.31	51.22	43.86	67.01	38.95	56.7	49.9	45.39	66.09	62.83	56.4	59.35	68.78	64.32	72.48
	2015-12-28	19:59:00	D	52.85	61.69	54.63	74.15	60.48	68.42	63.27	81.35	58.91	50.44	63.41	52.3	86.41	58.78	65.16	73.48	59.53	52.37	68.05	57.89	60.04	52.33	55.63	64.37	65.69	61.62	60.97	70.91	60.8	74.59
	2015-12-28	20:59:00	N	72.14	66.24	67.61	79.32	64.45	78.82	66.71	82.91	65.32	52.8	73.68	55.88	87.92	74.26	67.97	75.66	74.16	59.56	70.87	70.12	62.3	71.35	67.71	66.58	67.94	76.52	69.49	76.33	69.97	76.72
	2015-12-28	21:59:00	N	80.79	69.57	75.57	83.84	70.09	81.35	71.83	84.46	76.74	55.84	76.91	60.05	89.44	80.73	70.81	77.29	81.63	67.83	74.26	76.81	63.44	79.57	76.48	69.36	70.17	82.32	73.36	78.47	74.4	79.37
	2015-12-28	22:59:00	N	86.68	73.48	81.2	86.77	72.3	84.35	74.62	84.46	79.52	58.23	80.7	64.21	90.45	83.85	73.62	78.4	84.78	72.43	76.5	79.01	65.16	80.64	81.8	73.23	71.29	88.55	78.24	80.59	79.24	80.95
	2015-12-28	23:59:00	N	88.8	72.54	84.56	88.22	72.85	88.17	75.73	84.99	81.71	60.04	83.29	65.99	89.94	85.47	74.73	79.5	84.86	73.57	78.74	80.63	66.32	84.32	82.84	77.57	72.4	90.51	80.38	84.23	83.33	82.52
	2015-12-29	1900-01-02 00:59:00	N	90.6	74.64	85.79	88.3	74.48	87.77	76.29	86.02	84.42	61.21	85.34	67.73	90.45	86.41	76.37	81.13	88.89	75.82	79.85	83.61	67.41	85.35	81.53	76.48	73.51	93.02	80.83	84.75	85.25	83.54
	2015-12-29	1900-01-02 01:59:00	N	95.27	77.11	89.04	90.12	76.1	91.4	76.28	88.08	80.05	62.99	87.27	69.44	91.45	88.77	77.46	81.12	91.67	72.4	79.28	87.87	68.53	87.25	83.25	75.75	74.6	94.01	83.39	86.28	86.74	84.57
	2015-12-29	1900-01-02 02:59:00	N	97.12	78.04	92.92	93.31	77.68	94.54	77.38	87.57	81.49	62.37	90.1	70.73	91.45	92.16	79.09	82.74	94.56	72.6	79.84	87.73	69.05	89.5	85.11	76.65	75.25	95.91	83.9	85.54	87.23	85.07
	2015-12-29	1900-01-02 03:59:00	N	97.54	79.03	93.82	93.23	78.74	95.81	76.89	86.81	83	62.34	91	71.76	92.45	93.14	79.63	83.82	95.39	73.71	79.76	89.65	70.73	92.39	86.46	78.58	76.26	95.91	84.91	86.53	87.72	86.08
	2015-12-29	1900-01-02 04:59:00	N	98.01	79.56	92.8	95.13	79.79	95.74	77.97	86.72	85.54	63.5	91.9	73.32	92.95	92.58	80.12	84.35	95.94	75.83	80.84	90.57	71.28	92.8	86.4	78.07	76.18	94.01	84.91	87.02	87.23	87.09
	2015-12-29	1900-01-02 05:59:00	N	98.94	80.54	93.66	94.3	81.88	95.29	78.5	87.22	87.09	65.27	91.42	76.48	93.45	92.51	80.57	82.64	94.29	77.23	80.22	90.08	72.95	92.87	88.78	79.54	77.18	93.59	85.41	88	87.32	87.09
	2015-12-29	1900-01-02 06:59:00	D	99.03	80.61	95.21	95.3	83.43	96.41	80.67	88.71	89.72	66.44	92.39	77.01	93.95	93.9	82.05	84.13	95.39	80.53	83.34	91.62	73.5	94.42	88.35	81.07	77.71	78.18	82.5	90.3	85.56	88.09
	2015-12-29	1900-01-02 07:59:00	D	97.76	80.37	87.88	72.7	83.97	83.07	83.39	89.1	88.43	67.63	93.16	76.63	93.95	95.7	82.72	84.73	96.24	82.43	86.64	91.59	73.54	97.78	86.38	79.75	77.87	55.19	77.73	90.8	68.41	86.61
	2015-12-29	1900-01-02 08:59:00	D	45.51	78.5	66.62	51.93	81.08	64.17	81.3	88.1	87.63	68.81	86.69	76.2	91.95	80.41	84.45	87.55	74.15	81.39	90.61	63.3	73.04	68.75	66.25	78.07	75.75	32.62	61.81	88.86	45.58	83.2
	2015-12-29	1900-01-02 09:59:00	D	27.2	74.79	43.41	41.81	67.42	51.92	75.96	86.11	75.79	71.19	54.21	75.2	90.96	54.29	82.92	86	47.05	76.51	88.54	58.12	73.09	52.56	47.54	78.11	73.05	28.03	51.35	83.36	28.04	79.41
	2015-12-29	1900-01-02 10:59:00	D	19.47	70.5	30.53	39.96	49.02	52.54	67.7	85.18	62.17	69.03	43.91	72.03	90.48	53.92	79.84	84.5	40.7	62.41	82.81	40.53	73.15	45.33	31.5	76.54	68.67	19.16	36.13	59.11	23.31	64.74
	2015-12-29	1900-01-02 11:59:00	D	14	62.08	20.63	45.32	48.79	46.99	63.08	83.16	54.51	60.39	34.5	64.1	87.99	39.42	75.63	81.88	25.56	54.11	83.07	39.87	65.02	35.43	25.57	75.5	64.16	15.99	32.92	47.18	19.19	54.53
	2015-12-29	1900-01-02 12:59:00	D	13.24	55.7	17.22	42.91	44.55	40.75	60.19	81.16	43.6	53.9	23.67	51.52	84.97	34.96	68.62	77.74	33.09	48.11	68.39	39.44	66.08	32.82	21.09	73.37	62.04	22.04	36.87	45.78	23.36	49.76
	2015-12-29	1900-01-02 13:59:00	D	13.28	48.62	20.03	38.56	38.4	41.35	57.32	78.04	40.5	49.72	16.86	40.02	82.37	26.42	64.54	69.74	27.86	34.11	51.59	39.87	66.62	17.47	21.15	72.88	56.16	14.61	36.24	32.51	25.15	44.63
	2015-12-29	1900-01-02 14:59:00	D	15.64	45.97	17.32	38.45	39.47	42.49	52.51	76.83	40.44	45.41	22.92	34.97	81.87	31.7	60.47	63.95	25.8	35.34	56.58	41.29	66.08	46.02	21.62	70.67	53.22	17.37	34.26	38.95	24.36	50.69
	2015-12-29	1900-01-02 15:59:00	D	17.65	45.92	17.32	31.98	33.62	33.41	50.12	77.38	28.93	41.03	21.35	31.97	80.27	22.41	55.68	61.43	22.35	31.99	49.48	29.94	66.23	48.48	18.1	67.33	53.73	17.69	34.85	42.46	22.19	52
	2015-12-29	16:59:00	D	15.18	45.4	16.86	26.58	30.87	27.34	45.74	76.83	29.55	42.21	15.27	29.23	80.27	16.23	48.19	58.45	17.61	22.71	51.2	23.75	58.11	56.26	24.89	66.79	54.9	16.37	31.57	45.51	22.08	50.91
	2015-12-29	17:59:00	D	17.91	45.34	22.02	29.72	34.56	25.08	41.98	75.71	27.91	42.21	18.48	25.7	79.19	18.19	46.36	58.35	20.69	21.91	52.39	32.04	54.93	61.52	32.66	66.26	55.45	17.53	30.22	44.93	22.66	55.5
	2015-12-29	18:59:00	D	25.92	47.02	26.36	31.5	36.41	30.94	41.84	75.09	29.78	42.05	19.73	26.77	79.7	29.03	47.47	58.8	24.41	23.73	52.86	47.64	58.23	62.15	31.78	64.54	57.17	19.41	32.76	47.9	23.19	58.33
	2015-12-29	19:59:00	D	31.6	53.5	31.45	35.74	36.81	32.77	43.63	77.2	28.85	42.54	29.02	31.27	81.27	30.21	51.11	62.19	30.82	31.45	56.41	64.65	60.86	52.04	37.4	65.08	58.84	24.44	38.32	51.36	25.82	61.21
	2015-12-29	20:59:00	N	53.88	58.67	44.66	43.25	41.08	43.62	46.57	78.18	39.03	45.54	38.62	33.63	83.84	42.8	54.62	63.84	42.82	37.1	56.82	74.19	62.5	63.44	46.59	56.74	61.1	32.07	41.92	55.47	28.43	62.89
	2015-12-29	21:59:00	N	66.43	63.23	56.26	49.44	46.71	51.14	48.93	79.2	45.88	46.04	45.56	37.42	85.37	48.92	56.9	66.63	49.62	42.11	58.5	79.56	64.72	72.98	53.08	56.6	63.94	37.76	46.18	59.52	32.35	64.02
	2015-12-29	22:59:00	N	71.7	66.08	63.83	61.93	51.64	63.79	53.17	80.25	52.67	47.85	49.3	40.65	86.39	58.69	61.02	68.89	58.21	49.64	62.06	84.36	66.38	78.98	58.93	58.88	66.18	41.55	47.98	61.83	36.86	65.14
	2015-12-29	23:59:00	N	78.56	68.94	71.58	70.38	56.45	70.64	55.59	80.78	61.16	52.84	56.14	43.27	86.89	64.54	62.77	70.03	65.34	53.4	64.42	84.71	66.89	83.63	61.08	61.8	67.28	46.55	51.59	64.15	42.63	67.4
	2015-12-30	00:59:00	N	84.66	69.21	74.18	51.24	56.35	63.16	56.73	81.31	57.54	52.8	58.55	46.5	87.41	65.13	64.53	71.72	61.82	55.25	66.77	84.99	69.15	90.1	68.21	65.09	68.97	41.55	48.55	64.69	40.66	66.23
	2015-12-30	01:59:00	N	86.68	71.35	76.81	41.35	52.74	52.32	56.7	81.82	50.18	51.56	57.91	48.34	88.42	56.22	66.25	72.83	50.25	52.77	64.39	85.86	70.23	86.65	72.48	67.8	70.09	33.28	43.62	61.22	34.85	67.34
	2015-12-30	02:59:00	N	90.05	72.3	80.39	36.9	48.46	47.92	56.1	81.29	47.66	49.65	54.83	49.58	88.93	55	66.8	73.4	47.73	53.4	65.58	85.79	71.9	79.42	74.01	68.28	71.21	31.31	42.41	61.8	32.25	66.77
	2015-12-30	03:59:00	N	89.51	72.85	80.32	37.59	47.29	47.36	56.13	81.3	47.07	50.28	56.7	49.58	89.44	55.64	67.97	73.96	49.66	52.81	67.95	84.7	72.44	77.17	74.4	69.77	72.33	38.49	46.79	62.99	37.56	67.94
	2015-12-30	04:59:00	N	92.44	74.88	82.35	45.1	50.34	54.18	55.5	80.76	53.22	50.24	58.48	52.07	89.94	50.17	68.55	73.98	50.28	53.4	65.58	86.66	72.98	77.62	74.86	70.79	70.87	32.82	47.41	65.86	36.96	67.4
	2015-12-30	05:59:00	N	92.88	74.88	82.81	31.91	44.21	47.96	57.9	80.22	55.07	50.24	62	53.94	89.94	45.26	68	73.44	44.59	52.18	64.98	83.67	73.54	67.88	75.33	70.79	72.44	27.66	45.6	67.03	39.56	65.69
	2015-12-30	06:59:00	D	90.66	76.04	79.93	28.17	39.89	44.87	59.09	80.76	57.52	50.83	60.96	55.2	89.94	42.12	67.42	73.44	42.78	54.08	66.77	78.14	73.54	59.16	74.93	71.87	72.99	25.77	41.96	65.35	38.31	65.14
	2015-12-30	07:59:00	D	76.58	76.28	66.56	23.13	34.4	34.18	61.54	78.7	32.09	51.56	57.55	54.68	89.44	32.72	66.93	71.79	32.06	47.38	56.68	59.06	73.6	40.35	69.33	71.01	73.48	25.93	38.91	62.54	34.63	64.71
	2015-12-30	08:59:00	D	37.99	73.09	40.02	18.03	26.17	21.05	56.97	76.11	23.05	46.67	42.36	54.85	87.94	23.72	59.48	58.55	21.65	30.77	38.65	41.96	73.09	27.78	54.72	71.58	70.74	22.9	34.7	56.82	24.41	61.47
	2015-12-30	09:59:00	D	15.89	68.79	17.82	12.89	19.8	15.15	51.19	73	18.58	40.46	23.4	47.55	85.91	19.32	53.62	52.66	18.55	24.26	30.97	37.8	72.63	15.09	29.39	70.53	66.91	19.11	29.12	51.63	19.3	54.71
	2015-12-30	10:59:00	D	13.28	59.76	13.76	13.55	17.21	14.95	40.29	69.26	14.62	32.83	17.98	35.38	83.86	17.33	46.99	45.97	15.18	19.59	25.72	29.77	72.21	12.32	16.36	69.49	63.03	16.42	24.67	40.13	17.19	47.74
	2015-12-30	11:59:00	D	11.8	52.69	12.52	12.79	15.2	12.29	34.74	65.47	12.73	27.04	14.18	27.52	81.31	12.07	38.51	38.53	11.96	15.65	21.19	11.78	63.8	9.7	12.81	66.12	59.07	14.12	22.77	36.53	16.63	41.89
	2015-12-30	12:59:00	D	11.8	47.3	12.61	12.12	13.88	10.99	29.75	61.62	10.09	20.6	12.04	22.19	77.1	9.55	32.86	33.65	11.96	13.75	16.08	9.04	58.52	9.88	10.9	60.42	54.44	13.47	20.92	33.6	15.16	41.69
	2015-12-30	13:59:00	D	9.93	43.08	11.3	13.46	12.5	12.2	27.71	58.67	11.35	20.49	13.35	21.59	75.45	9.42	29.45	30.45	11.19	12.94	15.87	9.13	53.19	8.08	12.29	61.05	50.24	12.73	21.54	32.11	15.11	41.43
	2015-12-30	14:59:00	D	11.17	41.14	10.53	12.74	13.83	12.2	26.44	57.96	9.91	19.79	10.57	18.23	74.43	8.87	26.96	28.06	10.66	11.68	14.77	7.04	47.72	9.24	10.99	56.42	48.54	12.78	22.21	33.26	15.11	44.48
	2015-12-30	15:59:00	D	10.31	40.43	10.53	12.79	13.16	12.2	26.44	56.76	12.02	19.09	11.9	16.79	72.2	12.07	29.39	33.7	12.53	14.22	19.32	5.85	42.89	9.15	8.86	55.87	46.66	12.78	22.16	36.48	15.82	44.55
	2015-12-30	16:59:00	D	12.33	40.43	10.44	11.46	13.21	10.1	27.1	56.22	10.72	19.15	9.75	15.54	72.76	10.73	28.72	34.36	11.14	14.27	18.57	7.7	39.8	9.66	10.8	54.66	47.86	12.68	20.81	37.72	16.48	44.42
	2015-12-30	17:59:00	D	10.94	41.67	11.17	11.98	13.73	12.84	27.66	57.36	10.58	20.44	13.2	19.56	72.76	12.59	29.9	37.46	13.15	14.84	20.55	17.49	42.89	26.17	12.15	54.05	47.8	13.33	22.77	38.95	17.79	46.22
	2015-12-30	18:59:00	D	14.03	45.28	13.04	13.26	15	14.12	29.47	57.85	11.2	21.72	13.88	21.7	74.98	14.62	31.86	41.27	14.47	17.53	25.93	26.87	46.51	24.05	18.85	54.1	48.32	15.2	29.29	43.88	19.73	47.95
	2015-12-30	19:59:00	D	24.67	48.9	21.81	15.18	16.9	14.75	31.98	58.34	12.54	27.1	18.74	23.65	74.98	15.98	34.41	44.34	13.76	19.59	29.94	24.53	48.25	22.13	24.04	53.44	50.65	17.16	35.01	48.15	25.78	49.61
	2015-12-30	20:59:00	N	41.84	52.94	34.12	17.56	22.72	23.4	33.13	59.33	18.96	30.93	27.12	25.38	76.55	23.72	37.48	46.07	21.6	22.82	35.01	34.23	49.3	28.97	31.06	47.88	52.35	22.01	40.46	51.58	26.77	49.97
	2015-12-30	21:59:00	N	49.15	57.58	43.6	30.17	31.82	34.75	38.71	61.51	31.53	37.4	35.55	29.85	78.62	30.11	41.11	48.96	30.1	28.69	39.39	42.51	51.08	32.78	37.25	47.11	54.05	30.51	44.06	55.63	27.44	53.58
	2015-12-30	22:59:00	N	56.34	61.02	47.24	33.43	35.66	35.37	39.25	63.19	32.04	37.3	40.03	33.73	80.17	36.52	44.17	51.91	40.37	35.21	45.05	43.61	52.84	40.4	40.87	47.56	56.95	29.8	46.48	57.41	28.07	56.57
	2015-12-30	23:59:00	N	59.92	62.73	48.42	29.41	36.86	39.22	39.79	64.28	35.25	41.8	45.76	37.65	81.75	37.73	45.98	53.1	40.33	37.05	44.32	42.41	54.03	44.11	43.95	49.4	58.08	31.66	48.84	59.69	25.35	57.77
	2015-12-31	00:59:00	N	59.89	64.46	50.26	29.3	37.41	40.36	39.02	65.91	35.76	40.41	52.53	40.86	82.79	41.52	47.78	55.46	49.73	41.5	48.05	47.48	54.6	47.19	43.91	51.22	59.2	30.3	47.57	61.41	25.3	58.88
	2015-12-31	01:59:00	N	61.08	66.21	49.63	28.58	37.96	40.97	40.24	67.03	35	36.39	56.14	43.99	84.34	47.11	50.2	57.2	55.77	47.77	51.12	52.41	55.21	48.32	47.01	51.18	59.76	32.77	49.32	63.08	24.62	60.07
	2015-12-31	02:59:00	N	63.25	67.89	55.1	29.92	39.85	40.93	41.47	68.15	37.54	37.66	59.13	47.1	85.35	51.37	51.36	58.93	58.77	52.74	54.12	55.99	56.99	50.08	49.99	52.96	60.92	32.72	50.49	64.81	25.25	60.62
	2015-12-31	03:59:00	N	68.59	69.55	58.03	30.63	40.49	44.15	43.91	68.67	41.35	40.87	62.7	50.21	86.89	50.72	53.76	60.69	58.15	52.68	55.32	58.25	57.48	50.01	52.95	54.69	62.05	28.98	49.32	65.95	25.3	60.62
	2015-12-31	04:59:00	N	73.33	71.81	61.52	28.58	41.08	37.1	44.62	67.58	40.14	40.87	64.8	52.69	87.91	52.54	55.56	61.26	59.26	53.27	55.91	59.44	58.65	51.84	55.92	56.48	64.37	28.98	51.74	65.95	31.37	58.8
	2015-12-31	05:59:00	N	76.9	72.91	63.03	25.48	32.89	31.21	46.49	68.74	35.62	42.8	66.52	56.38	87.4	50.69	56.77	63.04	53.27	52.05	56.52	58.73	59.22	46.95	56.38	57.03	64.91	27.71	51.14	67.65	34.53	58.8
	2015-12-31	06:59:00	D	70.89	74.04	55.68	22.97	29.11	29.94	48.39	67.63	24.78	39.01	66.03	57.63	89.44	37.68	56.83	61.91	38.93	46.54	52.91	58.22	59.78	33.71	57.54	58.79	65.47	26.49	42.01	66.52	32.6	60.03
	2015-12-31	07:59:00	D	65.32	72.99	55.61	17.98	24.71	22.91	47.94	66.61	21.57	36.44	59.3	54.06	87.91	28.82	53.36	56.06	22.87	31.29	37.2	47.44	61.63	26.72	55.49	60.67	64.96	23.31	38.32	61.99	26.19	58.42
	2015-12-31	08:59:00	D	15.13	69.25	18.52	12.94	19	14.8	41.88	63.93	19.01	33.9	44.2	51.75	85.89	19.11	48.63	51.34	16.33	22.12	28.85	25.91	61.19	15.75	22.15	59.62	61.1	15.84	27.21	56.31	17.29	55.1
	2015-12-31	09:59:00	D	10.18	59.71	12.57	8.96	13.21	10.23	34.64	60.66	14.47	28.13	21.46	44.44	83.86	13.96	42.55	45.92	13.1	16.82	21.61	23.52	60.72	9.61	11.48	56.78	55.45	14.46	25.33	49.84	12.83	49.63
	2015-12-31	10:59:00	D	7.43	50.38	9.76	9.01	10.48	11.69	29.2	55.07	12.63	24.37	13.98	31.48	82.84	12.64	35.01	37.24	11.96	14.27	19.75	8.31	55.44	9.11	9.71	53.92	50.19	13.43	21.65	34.15	11.38	39.73
	2015-12-31	11:59:00	D	7.19	42.49	9.85	12.32	12.64	11.08	25.32	51.59	11.35	19.85	11.45	24.2	79.73	11	31.08	38.81	12.15	14.47	19.32	8.4	39.51	10.66	9.63	50.37	46.6	12.92	20.97	31.01	12.06	34.19
	2015-12-31	12:59:00	D	8.47	34.81	9.85	10.33	12.83	10.41	22.75	49.37	10.18	17.35	10.76	20.22	74.43	9.73	28.37	35.3	11.38	13.9	14.21	8.44	40.05	7.84	9.11	48.55	44.24	12.36	21.81	32.76	14.23	32.05
	2015-12-31	13:59:00	D	7.73	31.69	10.67	10.38	10.4	11.12	20.88	46.24	10.35	15.38	10.15	16.89	71.73	8.26	26.96	30.3	12.05	13.08	14.72	7.04	36.93	7.97	8.42	47.4	41.27	8.82	21.91	23.13	14.18	31.55
	2015-12-31	14:59:00	D	10.49	32.86	7.9	13.89	11.56	13.32	21.61	46.74	10.95	16.24	14.23	17.66	68.42	10.45	28.26	29.68	12.15	13.18	15.02	21.25	41.65	26.22	9.67	47.55	37.37	14.56	23.93	30.34	16.94	35.24
	2015-12-31	15:59:00	D	11.12	33.53	9.29	21.02	19.47	22.03	23.98	47.81	18.35	20.86	17.63	16.57	68.42	16.44	32.92	33.44	18.86	19.2	27.05	18.57	41.05	41.08	10.31	48.23	37.9	18.85	28.19	35.88	20.64	37.38
	2015-12-31	16:59:00	D	12.66	32.37	10.2	27.36	22.62	26	30.24	51.24	23.12	24.75	18.95	16.42	70.08	16.44	33.3	37.74	19.72	18.1	35.49	28.29	40.89	41.67	19.11	48.23	39.09	22.71	33.24	41.46	25.15	39.41
	2015-12-31	17:59:00	D	17.05	34.2	19.44	37.59	32.85	33.98	35.28	54.14	24.55	30.08	28.13	20.27	70.55	22.99	34.46	40.68	25.53	22.18	39.31	37.7	41.89	47.85	20.88	46.29	42.09	29.56	38.14	45.14	33.47	44.77
	2015-12-31	18:59:00	D	25.68	39.72	26.68	38.03	34.61	36.4	37.05	57.55	30.62	31.2	28.08	24.2	72.2	32.42	38.13	44.92	29.33	26.02	41.79	43.29	45.4	43.48	28.78	46.87	44.53	30.71	38.67	47.42	32.04	48.93
	2015-12-31	19:59:00	D	28.68	43.89	29.08	39.76	36.41	37.53	37.49	60.42	31.63	32.32	34.47	29.43	74.9	34.9	42.5	47.85	35.53	32.23	43.46	55.92	49.51	40.21	35.12	46.82	47.53	33.07	39.73	52.1	33.26	51.22
	2015-12-31	20:59:00	N	44.34	49.94	40.62	44.06	38.75	44.35	39.2	63.19	36.61	37.4	43.92	33.15	77.57	43.52	45.48	50.77	44.87	33.98	45.78	60.52	51.85	51.01	43.16	47.3	50.5	34.12	40.85	54.99	31.22	53.54
	2015-12-31	21:59:00	N	58.21	55.2	49.88	45.81	41.72	45.52	41.6	65.37	40.93	37.3	46.95	36.94	80.71	48.41	49.07	53.67	46.62	37.71	48.81	63.36	54.17	58.12	47.3	49.57	52.21	33.47	44.49	55.51	29.21	55.97
	2015-12-31	22:59:00	N	68.09	58.67	57.67	63.17	49.84	54.28	43.4	67.03	43.41	39.76	51.29	40.16	81.22	50.79	51.44	55.42	51.53	43.41	50.57	67.9	55.91	60.41	53.23	53.14	54.53	34.12	42.58	57.85	31.83	56.53
	2015-12-31	23:59:00	N	70.49	61.55	62.34	87.18	55.96	83.58	56.97	67.66	68.92	44.86	66.34	43.39	82.26	74.89	56.37	59.03	74.63	52.37	56.71	68.97	57.04	66.21	55.49	54.25	55.62	82.08	62.92	65.41	66.25	61.29
	2016-01-01	00:59:00	N	74.71	63.82	64.62	91.1	56	90.56	59.95	68.8	76.26	47.98	67.46	51.05	82.76	81.42	58.14	61.38	80.69	56.55	60.92	82.92	61.27	78.48	60.75	57.77	57.97	82.61	67.41	69.34	61.59	62.42
	2016-01-01	01:59:00	N	77.1	66.69	66.69	92.57	67.6	92.04	68.69	69.99	84.54	56.07	82.54	60.35	83.29	86.24	61.12	63.19	86.14	67.48	66.29	86.03	60.68	93.46	64.17	59.51	59.7	92.61	75.16	74.3	76.72	64.75
	2016-01-01	02:59:00	N	78.69	67.8	67.26	94.44	72.51	92.97	72.58	71.67	85.59	58.5	89.27	65.12	82.26	84.67	63.58	64.98	85.08	72.09	68.11	86.55	62.45	88.51	71	63.04	60.86	95.66	76.76	77	84.58	67.57
	2016-01-01	03:59:00	N	82.28	69.53	75.49	95.85	75.7	93.44	75.87	73.86	84.5	58.46	89.27	69.1	83.31	88.82	67.02	67.3	88.23	75.98	69.84	84.99	62.45	87.5	85	66.69	61.58	95.15	78.88	79.11	87.11	69.79
	2016-01-01	04:59:00	N	81.16	69.57	76.61	93.49	77.8	92.96	77.5	75.48	85.55	60.82	88.75	71.34	85.39	87.78	68.71	68.42	88.22	77.62	70.39	84.46	64.17	86.46	83.99	71.22	62.21	96.67	80.98	80.15	89.12	70.32
	2016-01-01	05:59:00	N	88.26	69.04	84.79	93.96	79.89	92	78.58	76.55	85.02	60.22	89.76	72.44	85.39	88.81	70.38	70.11	88.22	78.16	72.68	83.93	65.3	85.43	82.96	73.43	63.97	95.66	82.02	81.18	90.61	72.54
	2016-01-01	06:59:00	D	85.16	69.69	85.34	93.01	79.36	92.48	79.67	77.61	85.55	61.97	89.76	74.65	85.39	87.78	71.48	71.82	88.74	79.26	74.36	82.85	66.46	84.91	83.48	73.98	65.14	95.66	83.59	82.74	91.1	73.61
	2016-01-01	07:59:00	D	83.09	70.29	84.81	89.64	79.89	90.56	80.21	78.7	83.95	63.16	88.23	74.67	86.41	86.74	73.72	72.36	86.12	79.26	75.52	77.53	67.61	82.85	82.44	74.52	65.14	91.57	82.54	83.27	90.61	74.7
	2016-01-01	08:59:00	D	72.34	70.92	77.35	87.68	80.41	88.12	80.75	79.23	82.35	62.57	86.69	75.22	85.89	84.13	74.83	72.95	85.06	79.26	75.52	72.64	68.79	81.27	76.18	75.07	65.75	92.08	83.07	82.76	91.1	75.24
	2016-01-01	09:59:00	D	58.76	71.56	70.78	87.18	79.89	89.09	80.75	80.3	78.54	63.78	84.62	76.32	86.41	80.41	75.38	74.63	80.25	77.65	75.54	60.74	68.3	78.09	68.06	72.4	65.21	87.92	82.56	82.24	90.11	74.7
	2016-01-01	10:59:00	D	46.88	68.83	62.8	80.61	74.62	82.05	77.5	80.86	72.44	63.23	79.87	77.41	86.41	80.43	75.93	75.19	78.08	75.98	75.54	56.62	67.19	75.4	59.57	70.21	63.53	81	78.34	77.56	82.5	72.64
	2016-01-01	11:59:00	D	46.25	66.09	61.62	74.36	73.57	76.29	76.98	80.86	66.21	63.82	76.07	73.61	85.39	73.9	74.85	75.22	72.51	73.19	73.88	55.31	66.08	63.15	57.25	68.53	62.99	75.54	75.7	73.33	78.84	71.06
	2016-01-01	12:59:00	D	36.26	62.19	52.07	78.01	72.48	79.45	75.32	81.39	71.87	62.6	77.15	74.14	86.94	70.56	74.3	74.69	69.72	71.52	73.91	51.14	65.51	69.35	51.44	67.44	61.85	70.56	75.18	73.4	78.33	71.06
	2016-01-01	13:59:00	D	38.86	59.32	52.17	65.63	65.42	72.5	69.76	80.9	54.56	59.79	64.29	69.77	85.95	74.96	74.3	74.66	73.61	70.91	71.6	48.69	64.97	67.65	50.77	66.91	61.9	57.39	67.02	55.06	71.26	63.95
	2016-01-01	14:59:00	D	40.63	59.21	50.31	70.55	66.44	76.78	70.86	80.35	60.94	58.54	66.55	66.9	85.43	64.89	73.77	74.72	66.28	66.35	69.94	58.8	64.88	65.43	57.75	65.15	61.81	66.59	70.27	62.85	74.55	66.07
	2016-01-01	15:59:00	D	49.06	60.3	57.99	75.89	68.65	81.01	73.09	80.86	66.72	60.3	70.5	65.15	85.41	73.32	72.66	73.57	72.51	68.61	68.75	59.41	66.04	65.93	60.61	65.69	63.53	76.05	72.97	66.12	77.21	67.12
	2016-01-01	16:59:00	D	60.87	63.07	65.57	80.07	71.36	83.07	75.27	81.37	71.84	62.01	77.13	67.95	87.46	78.76	74.28	75.19	77.48	72.57	72.14	56.43	66.62	73.17	65.68	67.93	65.21	78.79	75.11	70.54	80.4	69.83
	2016-01-01	17:59:00	D	63.18	65.91	69.53	82.62	75.63	83.57	76.38	81.37	72.95	62.6	76.58	69.64	86.43	79.85	75.91	76.28	78.56	74.81	73.25	68.02	67.11	74.28	68.47	66.79	65.79	83.12	77.79	73.76	83.51	72.54
	2016-01-01	18:59:00	D	71.09	68.14	72.87	82.62	76.17	85.59	78.56	82.41	76.84	63.75	81.42	71.29	87.44	81.97	76.44	77.38	81.28	76.47	74.93	68.6	67.64	77.5	72.85	69.58	66.91	83.12	79.37	76.44	84.55	74.7
	2016-01-01	19:59:00	D	75.5	71.49	76.72	85.66	79.31	86.09	80.16	82.92	79.03	64.3	84.58	72.95	87.94	84.09	78.06	78.44	83.96	77.54	76.03	70.82	68.18	79.61	73.92	71.19	68	87.91	80.94	79.07	85.56	75.73
	2016-01-01	20:59:00	N	78.73	73.12	78.32	86.15	80.87	85.58	80.15	83.96	79.55	65.44	84.57	74.59	88.96	85.67	79.67	79.52	85.02	79.19	77.13	76.31	69.85	80.68	77.12	72.82	70.25	85.62	81.98	80.1	86.58	77.85
	2016-01-01	21:59:00	N	81.43	74.74	80.48	85.65	81.38	85.08	80.68	84.99	79	65.41	83.51	76.23	89.46	85.14	80.19	80.62	85.01	79.74	76.55	77.96	70.38	80.13	77.63	73.35	70.23	86.14	82.5	81.13	85.56	78.88
	2016-01-01	22:59:00	N	83.02	76.95	81.02	86.15	81.89	86.09	81.22	84.99	80.1	65.99	85.62	76.23	89.44	85.14	81.27	81.15	83.94	79.72	77.65	77.96	70.91	79.6	78.17	73.87	71.36	85.1	82.5	82.7	83.83	79.93
	2016-01-01	23:59:00	N	81.42	78.03	81.02	84.64	81.37	84.05	80.68	85.51	80.1	65.38	84.04	77.32	90.46	85.14	80.73	81.69	85.01	80.27	79.32	78.49	72.04	80.66	77.62	74.96	71.33	86.14	82.5	82.69	86.58	80.46
	2016-01-02	1900-01-02 00:59:00	N	81.41	78.03	79.93	85.65	81.89	85.08	81.22	86.02	81.19	68.29	85.62	77.31	90.46	85.14	81.26	81.69	84.48	80.27	79.32	77.4	72.56	81.2	78.15	74.94	71.9	86.14	83.55	84.24	86.07	80.97
	2016-01-02	1900-01-02 01:59:00	N	81.94	80.18	80.47	85.14	81.37	84.56	80.68	86.54	80.09	66.55	83.51	77.31	90.45	83.54	81.25	82.22	82.86	79.16	78.75	76.28	72.56	79.04	77.62	75.48	71.88	89.14	84.07	84.24	85.83	81.49
	2016-01-02	1900-01-02 02:59:00	N	82.48	79.62	81	84.13	81.88	84.05	80.13	87.06	78.99	66.52	84.57	78.39	92.46	84.6	81.25	82.22	85.01	80.26	79.86	76.83	73.12	79.04	77.6	74.94	73	84.42	81.97	84.75	84.26	82.52
	2016-01-02	1900-01-02 03:59:00	N	81.94	80.17	79.92	85.4	83.43	85.34	81.76	86.54	82.26	67.68	85.09	78.93	91.46	79.76	81.25	81.68	81.23	78.61	78.2	76.81	73.09	77.95	77.06	75.46	73	86.5	82.88	85.27	84.76	82.52
	2016-01-02	1900-01-02 04:59:00	N	82.47	80.69	80.99	81.43	80.23	81.85	80.67	87.05	79.53	67.08	82.34	80	91.96	80.81	81.24	82.75	80.65	76.93	79.3	76.81	74.2	77.41	77.05	76	73.54	83.38	80.32	84.23	82.16	83.54
	2016-01-02	1900-01-02 05:59:00	N	82.46	81.77	79.9	80.92	79.21	79.82	79.03	87.57	77.85	66.49	82.34	80.54	91.96	79.76	81.24	82.75	79.05	76.93	78.74	76.26	74.18	76.87	77.58	75.44	74.1	84.42	80.83	84.75	82.24	83.54
	2016-01-02	1900-01-02 06:59:00	D	80.86	83.37	78.81	79.4	78.18	79.82	79.03	88.08	76.74	66.49	80.25	79.47	92.46	80.28	81.78	83.82	80.12	78.04	79.85	75.15	74.18	76.31	75.43	75.99	74.1	82.25	79.2	84.23	81.65	83.54
	2016-01-02	1900-01-02 07:59:00	D	75.4	81.23	75.51	78.89	77.68	78.27	77.93	87.57	76.19	65.88	80.84	80	91.96	77.63	80.71	83.28	77.93	75.81	79.3	72.35	74.18	75.77	73.26	74.9	74.66	80.74	78.24	84.75	80.19	84.05
	2016-01-02	1900-01-02 08:59:00	D	68.7	81.78	71.6	78.89	77.68	79.31	77.93	87.05	75.63	65.88	78.67	79.47	91.45	75.39	81.24	83.29	72.9	72.43	78.75	68.42	74.18	71.35	69.4	75.46	73.54	78.14	78.24	83.2	79.16	84.05
	2016-01-02	1900-01-02 09:59:00	D	61.28	80.18	67.05	75.76	75.02	78.29	76.28	87.05	68.84	64.76	68.08	77.31	91.46	71.49	79.63	82.76	68.9	69	76.53	59.13	73.65	67.43	64.34	73.3	73	78.18	77.72	80.61	78.72	83.56
	2016-01-02	1900-01-02 10:59:00	D	55.41	77.52	65.33	61.44	65.18	66.76	71.3	86.04	62.47	63.02	64.03	74.05	90.46	65.83	78.03	81.69	63.15	64.98	73.77	54.42	73.71	60.57	62.09	72.75	71.9	70.93	71.2	73.73	73.88	79.47
	2016-01-02	1900-01-02 11:59:00	D	40.31	73.24	56	55.64	60.71	64.47	64.53	83.46	53.54	57.17	59.36	71.26	89.46	57.72	75.34	79.56	52.42	59.09	71	50.22	72.1	57.03	56.87	70.58	70.79	59.45	69.04	67.78	68.33	73.12
	2016-01-02	1900-01-02 12:59:00	D	41.06	69.36	54.21	60.9	59.51	62.2	65.11	81.9	54.28	59.62	58.83	69.07	87.94	47.54	69.87	77.46	45.2	51.96	65.4	47.8	70.49	55.29	53.39	71.16	70.28	57.7	63.43	62.23	68.36	67.73
	2016-01-02	1900-01-02 13:59:00	D	41.54	65.41	53.59	61.44	58.37	63.37	62.81	79.28	47.05	55.46	52.84	64.47	85.39	52.41	67.02	74.16	50.1	51.33	60.09	44.73	68.83	49.99	53.39	69.52	67.45	64.66	63.97	55.8	70.02	67.61
	2016-01-02	1900-01-02 14:59:00	D	45.84	63.66	54.86	63.2	56.64	65.08	62.78	78.2	54.85	53.62	61.23	62.73	85.39	56.59	65.83	73	54.35	56.77	64.18	47.22	68.26	59.53	54.64	68.99	66.33	60.68	66.82	60.4	71.16	70.39
	2016-01-02	1900-01-02 15:59:00	D	48.34	63.71	54.29	69.32	61.22	73.48	66.24	77.64	59.66	56.03	61.79	60.99	85.39	60.7	65.8	72.97	57.93	58.6	62.95	43.01	67.72	58.94	55.28	67.33	66.91	68.71	68.48	63.76	73.36	70.91
	2016-01-02	16:59:00	D	45.36	60.85	51.35	73.15	64.61	75.65	70.76	78.14	61.42	57.25	67.58	62.11	86.41	67.59	67.5	74.07	66.7	62.1	65.83	32.37	60.63	64.74	61.65	68.46	68.03	74.32	71.24	65.98	76.08	72.51
	2016-01-02	17:59:00	D	53.84	62.53	62.04	77.41	69.62	80.96	72.99	79.75	68.37	58.98	75.43	65.57	86.39	73.22	70.87	76.81	71.27	68.52	69.24	43.01	59.27	65.89	67.28	68.99	69.71	78.75	74.5	70.42	80.36	74.1
	2016-01-02	18:59:00	D	69.37	65.29	74.48	84.64	76.66	84.57	77.42	80.8	74.58	61.94	80.86	68.99	87.41	81.95	73.65	77.89	80.16	75.87	73.2	55.17	62.58	73.14	74.44	70.64	71.39	85.78	79.33	74.75	84.02	77.3
	2016-01-02	19:59:00	D	77.66	69.18	78.87	87.15	80.35	88.09	80.69	82.38	79.57	64.82	83.52	72.37	88.42	85.14	76.95	79.52	85.01	79.74	75.43	72.99	65.3	73.7	77.12	71.72	72.49	89.65	82.5	78.51	87.6	78.34
	2016-01-02	20:59:00	N	83.55	73.09	83.69	90.12	82.93	90.55	82.84	83.42	83.36	67.13	87.18	74.03	90.46	87.75	78.57	80.6	87.66	82.45	78.21	80.11	67.53	82.77	81.32	74.44	74.14	91.17	84.07	81.13	87.81	79.92
	2016-01-02	21:59:00	N	86.69	75.29	85.28	91.57	84.45	92	84.99	84.47	84.43	68.87	89.24	76.23	90.45	89.82	80.72	82.22	89.76	84.07	80.43	82.26	69.21	84.85	82.89	75.5	75.24	92.67	86.14	83.21	89.27	79.92
	2016-01-02	22:59:00	N	86.69	76.93	84.75	90.67	86.48	89.21	83.91	85.51	86.03	69.99	89.24	77.31	90.45	89.82	81.26	84.37	89.76	84.6	81.51	83.84	70.88	86.39	81.83	77.1	75.79	93.09	86.66	83.73	90.15	82.52
	2016-01-02	23:59:00	N	88.75	79.1	86.32	89.26	86.47	90.16	86.04	84.99	86.56	71.14	90.25	78.4	89.94	88.01	82.86	84.37	89.76	85.14	82.61	84.37	71.44	86.39	83.39	77.64	75.79	92.59	86.92	84.24	90.63	83.55
	2016-01-03	00:59:00	N	88.24	79.1	85.8	89.73	86.47	89.69	85.51	87.57	85.5	71.11	87.94	80.02	90.96	87.51	82.85	84.9	87.44	85.67	83.15	83.84	73.09	86.91	82.87	78.7	76.9	92.59	86.92	85.27	91.11	84.57
	2016-01-03	01:59:00	N	87.72	80.71	86.84	90.67	87.48	91.57	86.57	87.05	88.15	71.68	90.41	81.08	91.96	89.01	83.91	85.43	89.47	84.6	83.69	82.79	73.65	86.39	82.87	79.23	76.9	94.5	86.92	86.29	91.59	85.58
	2016-01-03	02:59:00	N	87.72	81.78	86.84	93.47	88.96	93.79	88.68	87.06	91.8	73.95	94.28	82.15	91.96	91.5	84.96	85.43	92.48	87.79	84.77	81.72	74.76	86.39	81.83	79.76	77.99	96.96	89.88	92.76	93.48	86.6
	2016-01-03	03:59:00	N	86.69	82.32	86.32	95.21	91.41	96.05	90.76	87.57	94.87	75.63	97.5	83.74	92.46	94.91	84.97	85.96	96.4	91.44	86.91	83.32	74.76	86.4	83.39	79.76	77.44	97.93	90.37	92.76	94.41	87.09
	2016-01-03	04:59:00	N	88.75	82.85	87.37	95.75	92.38	97.02	91.79	89.1	96.39	76.75	96.65	83.74	92.46	96.35	85.49	87.02	97.37	95.51	89.04	83.86	75.31	86.92	83.41	80.29	77.44	98.5	91.34	94.7	94.41	88.59
	2016-01-03	05:59:00	N	88.24	82.85	87.37	96.65	93.34	97.02	91.79	89.61	97.39	77.3	98.05	86.85	93.45	97.3	86.53	87.55	97.85	93.99	92.69	84.92	75.86	89.45	84.95	81.33	77.99	98.5	91.83	94.7	94.96	91.54
	2016-01-03	06:59:00	D	88.75	83.38	87.89	95.3	93.81	97.02	93.33	89.61	98.39	77.85	98.51	87.88	94.44	97.3	87.57	88.6	98.33	95.51	96.28	83.86	76.4	90.46	86.48	82.37	77.99	99.06	94.69	95.65	94.96	91.54
	2016-01-03	07:59:00	D	85.66	82.87	85.82	98.63	94.29	97.02	92.82	90.12	97.89	78.96	100	88.89	96.88	98.71	89.62	90.68	100	96.01	97.29	81.21	76.4	89.96	83.94	81.33	77.99	98.58	92.31	96.6	94.5	96.3
	2016-01-03	08:59:00	D	79.87	83.41	83.18	98.63	94.29	97.46	91.79	90.12	98.38	78.96	100	94.83	97.85	99.77	92.14	92.74	100	98.5	97.79	77.46	76.43	84.87	80.31	80.3	78.56	99.06	96.16	97.07	95.89	97.69
	2016-01-03	09:59:00	D	79.87	82.88	82.67	98.17	94.76	98.09	92.82	90.12	95.88	80.05	100	97.71	98.8	100	93.14	94.77	99.85	98.98	98.79	74.75	77	84.88	78.21	80.85	77.47	98.66	95.18	97.07	95.43	98.61
	2016-01-03	10:59:00	D	73.36	82.39	78.91	95.38	94.76	94.85	92.82	90.12	93.35	79.52	99.57	98.64	99.28	99.76	94.13	95.28	98.87	99.47	98.79	69.17	76.49	76.47	77.7	79.27	77.49	97.69	95.18	98.01	95.89	98.6
	2016-01-03	11:59:00	D	66.17	81.37	72.37	92.54	94.29	93.43	92.31	91.12	88.18	79	96.69	98.64	99.28	95.86	95.12	95.78	95.38	98.49	99.78	64.11	76.52	75.38	72.33	78.77	76.96	95.66	94.19	98	97.84	98.14
	2016-01-03	12:59:00	D	54.04	79.84	66.76	87.19	92.87	87.63	92.32	90.13	81.31	79.57	95.24	99.11	99.28	95.86	94.63	97.28	93.87	99.96	99.78	61.15	74.91	73.75	66.85	78.23	75.89	87.94	94.69	98.49	97.37	96.77
	2016-01-03	13:59:00	D	43.08	74.56	59.88	84.69	89	84.63	89.75	89.64	76.35	76.28	91.78	99.58	100	90.87	93.65	96.29	90.31	98.49	99.79	54.74	74.43	66.58	62.97	77.73	74.28	85.82	93.21	98.02	97.84	98.15
	2016-01-03	14:59:00	D	46.14	70.1	53.96	86.68	87.02	87.62	88.18	89.63	78.02	75.73	90.78	99.11	99.28	89.35	94.14	96.79	87.72	97.51	100	54.18	73.36	62.06	58.39	76.18	70.45	87.93	92.22	98.01	96.9	98.15
	2016-01-03	15:59:00	D	48.54	70.1	50.36	87.18	86.02	88.61	87.65	90.13	75.82	74.64	89.78	99.11	99.75	89.85	94.63	96.29	87.7	97.01	99.79	44.57	72.34	67.15	56.61	75.13	70.42	88.46	91.73	98.94	96.42	98.61
	2016-01-03	16:59:00	D	42.5	65.6	49.68	86.7	86.02	89.09	86.6	90.13	74.67	73.52	89.26	99.57	99.75	90.35	95.12	96.79	89.77	95.51	99.78	37.7	67.01	71.04	64.65	74.58	72.08	89.5	91.23	99.41	96.42	98.61
	2016-01-03	17:59:00	D	50.35	63.9	61.53	89.64	86.51	91.52	88.17	91.13	81.81	74.02	93.26	99.11	100	93.37	96.1	97.28	92.34	97	98.79	48.69	66.28	74.31	70.19	75.67	73.16	93.62	92.22	98.47	96.43	99.06
	2016-01-03	18:59:00	D	71.12	68.22	73.99	91.09	87.49	92.48	88.16	91.63	84.47	75.7	95.23	100	100	94.87	97.07	97.28	94.37	96.51	99.28	66.9	67.19	78.09	73.4	74.52	74.22	94.65	92.22	98	96.43	99.96
	2016-01-03	19:59:00	D	78.77	73.74	79.46	93.01	88.48	92.48	88.68	91.12	86.06	75.68	95.72	100	100	95.86	96.58	97.28	95.38	97.01	99.28	75.83	69.92	83.33	78.74	75.58	75.86	96.17	93.21	98.01	96.91	99.06
	2016-01-03	20:59:00	N	84.1	75.35	83.2	93.96	89.95	93.43	89.73	91.63	88.17	76.23	96.7	100	100	96.84	97.55	98.27	95.89	97.5	99.29	81.23	70.98	85.91	81.88	76.09	76.94	97.69	93.7	98.01	96.91	99.51
	2016-01-03	21:59:00	N	88.24	76.98	85.82	94.44	89.95	94.85	90.25	91.63	89.22	75.68	97.18	100	100	97.33	97.07	98.27	96.38	97.5	99.78	84.41	73.18	87.45	85.46	78.21	77.49	98.69	94.2	98.01	96.91	99.51
	2016-01-03	22:59:00	N	91.81	78.59	89.45	95.38	91.41	94.85	90.76	92.12	90.26	76.23	97.18	100	100	97.82	97.07	98.77	96.38	98	100	85.97	74.26	87.45	87.99	80.3	79.1	99.18	93.7	98.01	97.37	99.51
	2016-01-03	23:59:00	N	92.74	80.72	90.97	95.38	91.41	94.38	90.77	91.63	89.74	76.79	97.66	100	100	98.31	97.07	99.75	97.38	98	100	87.01	74.81	88.96	86.98	80.3	79.08	98.69	95.66	98.47	97.84	99.51
	2016-01-04	00:59:00	N	95.07	82.3	91.99	94.91	91.41	96.25	90.77	91.63	90.26	77.34	97.66	100	100	98.79	97.07	99.75	96.88	97.5	99.78	88.04	76.43	88.45	88.49	81.87	79.63	99.18	95.17	98.47	97.37	99.96
	2016-01-04	01:59:00	N	95.26	84.41	92.43	95.38	91.9	96.25	90.76	91.63	91.29	76.79	98.14	100	100	97.82	97.55	97.78	97.38	98	100	90.07	76.43	89.96	89.97	83.38	79.63	99.68	95.18	98.94	97.37	99.96
	2016-01-04	02:59:00	N	96.08	85.46	92.28	96.78	91.41	96.25	90.76	92.62	90.25	76.77	99.58	100	100	98.8	97.55	98.77	97.89	98.49	100	93.6	77.47	91.94	89.05	83.35	80.68	98.18	95.18	98.47	97.37	99.51
	2016-01-04	03:59:00	N	97.96	84.25	93.74	95.75	90.93	96.86	89.2	93.12	92.32	76.19	97.97	98.5	100	98.16	98.04	98.78	97.69	96.02	98.79	95.58	77.47	93.38	90.34	82.17	81.74	97.61	94.69	98.01	97.85	99.51
	2016-01-04	04:59:00	N	98.31	85.12	94.64	96.65	90.99	97.22	89.2	93.62	90.38	76.73	98.27	99.24	100	98.47	97.02	99.28	99.44	94.99	97.31	97.53	78.55	94.72	90.67	84.1	82.8	99.94	93.75	97.55	96.35	99.97
	2016-01-04	05:59:00	N	97.9	85.2	94.15	97.01	91.38	97.74	89.72	92.7	91.31	74.47	99.57	99.53	100	98.94	97.02	97.76	99.12	97.01	97.8	97.05	79.07	94.41	92.97	82.52	83.33	99.46	93.75	97.55	97.38	99.52
	2016-01-04	06:59:00	D	98.84	85.79	96.3	98.16	93.33	99.89	90.76	93.61	95.88	76.75	99.73	99.16	100	100	97.07	100	100	99.96	100	93.11	79.11	95.38	92.1	84.51	83.86	100	96.15	98.94	97.84	99.52
	2016-01-04	07:59:00	D	94.31	84.42	94.01	97.24	93.82	96.25	92.32	92.62	92.35	77.87	99.58	100	100	100	98.03	99.26	99.35	98.98	100	86.05	78.06	90.5	89.97	83.18	82.81	100	96.15	99.4	97.84	99.06
	2016-01-04	08:59:00	D	51.13	82.9	75.2	71.86	93.41	78.58	95.38	91.64	85.61	80.11	97.19	100	100	86.28	97.07	98.77	81.41	98.01	100	67.56	78.63	73.82	70.81	83.89	79.65	78.93	95.2	99.41	95.49	98.16
	2016-01-04	09:59:00	D	37.03	80.89	62.17	59.13	83.74	61.51	90.87	91.67	80.27	79.62	80.45	100	100	81.55	96.59	98.77	76.5	94.54	100	65.9	78.65	63.86	58.98	81.33	77.54	71.73	86.75	99.87	81.6	97.73
	2016-01-04	10:59:00	D	36.31	77.74	52.07	53.84	63.55	61.46	83.05	88.74	63.49	75.85	71.24	100	100	70.63	97.58	98.78	54.72	87.89	100	53	78.72	49.1	44.79	80.33	73.76	60.95	80.59	99.13	72.53	94.2
	2016-01-04	11:59:00	D	30.08	70.77	42.87	60.68	61.1	58.53	79.31	88.77	56.54	68.65	55.11	100	100	61.72	96.16	97.8	41.58	81.06	100	52.49	73.49	52.25	47.23	79.29	71.58	52.24	75.28	100	66.44	93.89
	2016-01-04	12:59:00	D	28.84	65.23	43.57	59.61	57.74	64.87	73.84	87.78	56.49	64.67	60.46	100	98.84	53.51	94.3	96.38	51.85	71.83	100	51.3	72.89	56.41	38.05	78.82	68.82	58.07	73.13	99.66	64.14	91.7
	2016-01-04	13:59:00	D	32.58	59.43	42.98	62.41	55.36	63.18	71.64	86.27	54.71	64.03	54.6	100	98.36	53.51	92.81	94.49	50.55	59.05	100	54.28	73.96	44.4	42.43	77.28	67.76	43.95	71.52	88.97	65.25	93.51
	2016-01-04	14:59:00	D	35	58.72	41.1	59.56	55.91	65.37	67.66	85.73	57.6	57.56	58.66	100	97.88	54.68	93.28	91.51	48.83	60.21	95.21	54.28	72.89	58.06	45.99	77.81	64.92	56.23	70.89	88.11	68.03	97.86
	2016-01-04	15:59:00	D	39.4	59.37	42.98	72.25	61.49	74.72	70.96	84.66	62.3	62.76	64.96	100	98.84	56.39	92.27	90.93	53.54	61.91	90.42	44.63	71.82	59.8	50.77	74.62	66.57	67.81	75.78	92.42	74.63	96.01
	2016-01-04	16:59:00	D	41.28	58.12	44.85	71.16	64.32	72.59	74.29	85.13	60.52	65.08	60.87	99.17	99.77	61.58	92.22	91.86	55.28	55.39	92.9	34.62	64.34	63.23	59.03	74.62	68.78	68.35	78.41	94.3	78.33	97.78
	2016-01-04	17:59:00	D	41.28	59.86	51.55	80.61	69.79	83.1	74.79	85.1	69.08	63.9	74.99	92.94	100	71.13	91.72	90.81	69.72	66.42	92.33	36.32	62.46	67.76	60.69	74.62	69.31	77.2	81.55	94.28	80.94	99.11
	2016-01-04	18:59:00	D	60.91	62.62	64.44	89.64	77.8	90.08	80.75	86.1	80.19	68.45	85.14	97.7	100	82.55	94.65	93.29	82.94	77.07	93.78	55.92	65.07	76.49	69.63	74.04	70.95	90.01	84.63	94.71	87.62	99.54
	2016-01-04	19:59:00	D	72.22	67.6	73.99	91.57	81.43	91.52	82.89	87.11	84.48	70.14	89.25	97.7	100	87.26	94.14	93.78	87.69	81.43	95.79	74.75	68.3	82.83	76.66	74.52	73.69	93.11	87.19	94.7	89.62	99.52
	2016-01-04	20:59:00	N	87.21	71.49	81.6	93.49	84.49	92.96	84.5	87.09	87.13	71.82	91.27	98.64	100	90.84	94.63	94.79	90.8	84.11	96.29	83.88	70.45	86.44	82.4	75.58	75.86	95.66	88.71	96.13	92.08	99.97
	2016-01-04	21:59:00	N	89.72	74.18	85.79	94.91	86.49	94.38	85.55	88.1	87.64	72.92	92.27	99.11	100	91.86	95.12	94.78	92.34	85.7	97.29	85.98	72.1	86.94	85.46	79.25	77.49	97.69	90.22	96.12	93.06	99.97
	2016-01-04	22:59:00	N	93.07	76.89	88.91	94.91	86.99	94.85	86.06	88.61	88.17	74.05	93.26	99.11	100	92.36	95.12	95.28	92.34	87.29	97.29	88.04	73.18	87.95	87.48	81.85	78.01	98.19	91.22	96.12	94.03	100
	2016-01-04	23:59:00	N	96.57	78.5	89.05	95.38	86.99	94.85	87.64	89.63	88.7	74.02	94.25	100	100	92.36	95.61	95.78	93.36	87.29	97.79	90.08	73.71	88.96	88.47	82.33	78.54	98.69	91.72	96.59	94.51	100
	2016-01-05	1900-01-02 00:59:00	N	96.75	79.04	90.96	95.38	86.99	95.78	87.64	89.11	90.25	74.56	95.23	100	100	93.87	96.1	96.28	93.36	88.86	97.79	89.06	74.81	88.96	88.65	83.87	79.6	99.18	92.22	97.07	95	100
	2016-01-05	1900-01-02 01:59:00	N	97.22	80.66	93.49	95.84	86.99	95.32	87.64	89.62	90.25	75.68	95.23	99.58	100	93.37	96.1	95.78	93.87	89.89	98.29	88.55	75.91	89.46	89.54	85.4	80.67	99.18	92.22	97.07	95	100
	2016-01-05	1900-01-02 02:59:00	N	97.49	82.81	92.21	95.84	87.49	95.32	86.59	90.12	91.29	76.79	95.73	100	100	94.87	96.1	96.28	95.38	90.41	98.29	89.57	76.43	89.96	92.8	85.91	81.21	98.18	93.7	97.54	95.47	99.96
	2016-01-05	1900-01-02 03:59:00	N	97.9	81.58	93.6	95.38	86.49	95.79	87.12	91.13	91.81	76.77	97.66	100	100	96.35	96.1	96.28	96.39	90.41	98.79	90.07	76.95	89.96	90.75	84.02	81.73	98.18	93.7	98	95.95	99.96
	2016-01-05	1900-01-02 04:59:00	N	98.2	83.5	93.95	95.85	86.99	96.25	87.12	90.62	91.8	77.32	97.66	100	100	95.86	97.55	96.78	96.89	89.37	98.29	94.09	78.01	89.96	92.03	84.44	82.8	98.18	93.7	97.54	95.95	99.96
	2016-01-05	1900-01-02 05:59:00	N	99.07	83.94	94.31	96.31	85.98	97.18	87.11	91.63	92.32	77.87	98.63	99.12	100	94.82	97.07	96.78	96.8	88.32	97.29	94.59	78.55	92.44	91.89	84.78	82.17	98.58	93.7	97.54	95.96	100
	2016-01-05	1900-01-02 06:59:00	D	99.59	83.94	95.87	95.67	86.47	95.97	86.58	91.62	91.8	77.85	97.5	98.04	100	96.18	97.07	96.79	97.61	89.36	97.79	95.58	79.09	94.41	92.77	85.7	82.09	98.9	92.72	96.12	95.96	100
	2016-01-05	1900-01-02 07:59:00	D	98.76	83.66	89.95	78.61	90.93	89.58	89.21	92.12	91.8	76.19	98.51	98.41	100	97.69	98.05	97.78	97.77	91.44	99.29	92.09	81.22	92.44	92.25	86.48	82.17	93.11	94.69	97.07	95.95	99.97
	2016-01-05	1900-01-02 08:59:00	D	60.91	81.78	71.72	56.18	85.08	70.48	89.77	90.65	92.32	77.32	98.62	100	100	87.3	97.55	97.28	79.75	90.42	100	70.31	79.11	85.43	70.15	84.89	81.22	66.74	89.76	98.94	94.58	98.66
	2016-01-05	1900-01-02 09:59:00	D	31.91	79.21	53.92	39.55	73.85	53.26	88.28	90.19	83.47	79.02	67.2	100	100	76.79	96.6	96.8	73.24	86.32	100	72.12	79.16	76.56	48.78	81.83	78.03	72.36	85.23	99.89	77.58	95.58
	2016-01-05	1900-01-02 10:59:00	D	31.97	76.06	46.59	38.32	53.18	51.97	81.44	88.23	64.03	74.14	50.21	98.66	100	65.63	94.69	95.83	50.6	76.66	99.37	63.06	78.68	68.33	42.32	81.35	74.84	52.24	76.93	98.81	66.09	91.33
	2016-01-05	1900-01-02 11:59:00	D	22.63	69.58	32.6	46.67	55.96	53.83	70.51	86.76	60.61	68.6	45.41	95.88	100	52.34	93.78	95.36	33.38	67.71	95.98	53.67	72.98	59.84	34.69	78.77	72.15	46.23	71.52	88.32	56.78	90.4
	2016-01-05	1900-01-02 12:59:00	D	18.87	61.7	28.21	55.04	54.27	55.66	69.41	84.24	55.38	65.84	52.13	93	98.85	49.36	92.38	91.92	47.57	64.92	83.96	54.34	74.55	58.75	38.29	78.32	68.91	45.04	69.38	85.86	53.21	87.83
	2016-01-05	1900-01-02 13:59:00	D	23.71	59.55	36.75	53.79	47.11	59.13	67.13	81.73	48.16	59.47	43.01	90.59	98.38	48.17	93.86	87.97	48.89	57.94	76.77	57.33	73.41	58.16	42.6	76.21	67.28	31.06	66.57	63.02	54.93	86.65
	2016-01-05	1900-01-02 14:59:00	D	29.23	56.42	33.49	52.64	50.64	58.53	64.91	81.65	51.74	54.78	49	86.07	97.92	47.48	95.3	82.77	42.64	56.06	76.26	53.1	74	61.03	48.53	75.74	65.55	33.93	65.44	72.76	53.72	91.64
	2016-01-05	1900-01-02 15:59:00	D	35.66	58.12	37.3	61.26	52.35	63.71	65.98	82.11	50.55	55.89	59.81	81.53	97.92	43.28	95.33	82.68	46.94	55.44	74.87	40.27	72.98	65.64	51.49	76.31	67.19	51.68	69.34	79.95	59.61	90.24
	2016-01-05	16:59:00	D	30.46	54.59	32.77	71.2	59.25	74.78	68.19	82.08	63.44	58.72	56.33	64.47	98.39	46.4	95.3	82.63	52.41	51.26	81.9	32.84	65.12	63.91	45.31	73.02	66.57	67.32	73.68	83.45	71.39	89.51
	2016-01-05	17:59:00	D	37.08	54.7	47.96	74.9	66.51	77.93	73.7	84.09	69.11	63.31	78.29	69.8	98.38	71.19	96.18	84.06	72.04	67.01	83.41	39.62	62.52	67.76	61.37	74.11	68.25	74.51	77.37	84.44	75.66	90.85
	2016-01-05	18:59:00	D	57.42	58.01	60.43	80.61	68.65	77.37	73.7	84.06	63.91	61.58	70	67.55	98.85	71.69	97.11	86.12	63.47	60.66	85.53	51.14	65.7	60.3	63.51	72.98	70.45	70.5	74.64	84.88	78.82	93.11
	2016-01-05	19:59:00	D	66.6	64.25	67.81	86.67	73.52	82.56	75.87	84.56	75.77	63.23	78.78	74.17	99.77	75.51	97.57	86.58	76.92	70.34	86.49	67.45	67.19	64.85	69.03	72.91	72.64	84.73	79.92	87.86	83.52	93.52
	2016-01-05	20:59:00	N	80.33	68.11	74.48	90.12	76.19	90.07	79.65	85.04	81.77	67.26	87.7	77.37	100	88.28	98.99	88.12	87.67	76.47	88.55	78.53	69.36	82.79	76.07	73.37	73.66	92.08	83.58	88.83	87.6	94.91
	2016-01-05	21:59:00	N	86.57	72.48	80.44	91.09	78.8	91.52	81.8	86.57	84.45	68.96	90.25	78.97	100	89.3	98.51	89.67	89.76	79.77	91.16	82.27	70.98	85.9	83.42	76.61	75.31	92.76	86.15	90.31	90.11	95.84
	2016-01-05	22:59:00	N	93	74.67	88.92	93.01	81.93	91.04	84.47	87.59	86.59	70.08	89.75	81.11	100	88.79	98.51	90.18	89.24	81.94	91.15	83.33	72.63	85.9	85.45	79.23	76.94	95.16	87.17	92.27	91.59	95.84
	2016-01-05	23:59:00	N	95.62	75.23	90.97	92.53	83.46	92	86.59	88.1	87.11	71.79	90.76	81.65	100	90.84	98.99	91.21	90.8	84.1	91.67	84.38	73.71	85.38	87.97	80.79	77.99	94.14	88.19	92.76	92.08	97.23
	2016-01-06	00:59:00	N	97.04	76.89	94	92.05	83.45	92	86.05	88.09	87.11	72.89	90.76	82.7	100	90.33	99.47	91.2	90.28	84.08	92.18	84.92	74.26	85.9	89.97	83.39	79.63	93.26	88.7	91.78	91.59	97.23
	2016-01-06	01:59:00	N	97.51	77.99	94.5	92.05	84.97	92.96	86.58	88.6	87.63	72.87	90.25	83.22	100	89.82	99.47	91.72	90.8	85.68	91.66	84.92	74.81	86.4	89.48	83.91	79.63	92.76	88.7	93.73	92.09	97.22
	2016-01-06	02:59:00	N	96.73	77.99	93	91.09	85.47	89.57	84.99	89.61	86.04	73.43	89.75	84.79	100	89.82	99.48	91.71	90.28	85.68	92.18	83.33	75.91	85.37	87.48	84.42	79.63	91.67	88.7	93.73	91.19	96.76
	2016-01-06	03:59:00	N	93.82	79.08	88.4	89.63	84.96	89.57	86.05	89.61	84.97	73.41	89.75	85.3	100	90.33	99.48	92.23	89.76	85.68	94.24	81.73	75.88	84.33	84.95	83.91	80.17	91.17	88.7	93.73	89.75	97.22
	2016-01-06	04:59:00	N	91.81	80.17	87.37	90.6	85.47	89.57	87.1	90.12	86.57	72.84	90.25	85.82	100	90.33	99.48	91.71	90.28	86.21	93.21	80.11	76.43	84.33	85.44	82.86	80.15	92.17	89.21	93.73	90.23	97.68
	2016-01-06	05:59:00	N	95.15	81.23	88.4	89.63	85.47	90.06	87.63	90.62	84.43	73.41	90.25	86.34	100	90.33	99.95	92.74	90.28	86.21	94.75	80.12	76.97	85.38	83.39	83.89	80.69	91.67	89.71	94.69	89.75	98.14
	2016-01-06	06:59:00	D	89.27	81.78	84.22	91.09	86.98	91.04	87.63	90.62	87.1	74.53	91.26	86.34	100	91.35	99.48	92.23	91.31	86.74	94.24	79.58	76.97	84.85	81.32	83.39	80.69	93.17	89.71	95.17	90.71	98.14
	2016-01-06	07:59:00	D	80.92	81.26	81.58	87.66	86.49	88.59	86.58	90.12	83.92	75.09	89.75	88.9	100	88.27	99.95	93.76	88.19	85.15	93.72	76.89	77.52	81.21	76.6	82.89	80.17	91.57	89.71	95.65	92.58	98.6
	2016-01-06	08:59:00	D	71.63	81.83	75.06	83.15	83.98	84.59	85.01	90.12	81.24	74.56	85.64	87.38	100	85.16	99.47	93.25	83.43	84.1	93.22	66.36	77.54	76.96	74.47	81.87	79.1	86.86	88.19	95.65	90.6	98.14
	2016-01-06	09:59:00	D	49.11	79.75	63.81	78.52	80.41	79.45	80.21	90.65	75.79	75.17	80.92	86.88	100	77.71	99.47	92.75	79.7	82.51	92.2	66.32	77.57	70.48	67.91	80.85	78.06	81.56	87.19	95.66	88.12	97.23
	2016-01-06	10:59:00	D	48.44	77.61	62	75.91	74.11	74.72	80.8	89.16	71.91	70.68	71.67	84.84	100	72.78	98.52	92.26	71.97	76.51	89.11	57.13	77.1	67.72	62.31	79.29	77.54	71.1	81	91.88	85.58	97.71
	2016-01-06	11:59:00	D	42.28	71.71	54.34	75.4	75.73	80	78.62	88.65	69.08	70.71	75.55	83.29	100	72.84	98.53	90.73	64.6	72.12	87.07	48.69	73.41	68.25	58.3	78.77	74.81	80.45	82.03	88.39	83.54	96.34
	2016-01-06	12:59:00	D	38.75	68.39	57.43	74.87	71.42	77.88	75.32	87.65	65.12	67.91	71.13	83.29	99.76	68.89	98.06	90.23	65.15	69.25	81.75	53.56	73.41	63.81	58.34	77.73	74.31	75.54	81	87.93	81.99	95.43
	2016-01-06	13:59:00	D	38.81	65.6	53.3	79.59	74.11	78.94	76.98	86.63	63.95	66.75	70.57	80.69	99.29	68.39	97.58	88.69	68.6	72.12	82.26	54.79	72.29	61.52	53.76	76.68	73.23	79.91	81.53	86.4	83.03	94.01
	2016-01-06	14:59:00	D	47.35	63.85	53.92	81.12	76.74	82.06	78.6	86.61	70.19	68.45	75.55	80.69	99.29	76.09	97.57	88.67	74.77	74.32	83.29	49.94	71.21	64.85	62.44	76.75	72.11	79.91	81	86.91	83.03	94
	2016-01-06	15:59:00	D	53.33	64.92	60.98	84.17	79.36	85.11	80.21	87.11	71.87	68.99	77.17	79.6	99.29	78.24	97.56	88.66	76.41	75.95	84.89	50	71.21	67.68	64.08	74.58	73.76	83.16	83.08	87.39	84.56	94.45
	2016-01-06	16:59:00	D	58.67	64.88	60.43	86.17	81.93	86.11	79.65	88.13	76.33	70.11	81.97	80.09	99.76	82	97.55	89.16	80.75	78.71	86.45	38.25	66.44	69.91	69.63	75.67	73.76	84.21	83.59	87.37	87.1	94.91
	2016-01-06	17:59:00	D	58.07	65.5	67.3	87.67	82.96	87.11	83.43	87.61	76.33	71.25	83.57	81.16	99.76	84.64	98.03	89.67	82.38	80.34	86.43	41.99	64.06	67.68	70.19	75.1	74.84	88.44	85.65	88.84	89.12	94.91
	2016-01-06	18:59:00	D	68.32	68.26	72.34	88.65	85.49	88.11	83.41	88.1	76.88	71.82	85.64	81.68	99.28	84.1	98.51	90.19	84.5	81.95	87.48	54.65	66.13	69.35	74.49	75.61	76.44	89.48	85.64	89.33	89.11	95.84
	2016-01-06	19:59:00	D	77.13	72.05	78.91	89.63	84.98	90.06	84.47	88.1	82.31	72.92	88.22	83.24	100	88.28	98.03	91.21	88.2	84.1	89.58	72.51	69.39	73.73	76.6	76.09	77.51	92.6	87.69	90.81	90.11	96.3
	2016-01-06	20:59:00	N	87.21	74.21	84.76	91.09	86.49	90.55	86.05	89.11	84.45	72.33	89.75	83.76	100	90.33	98.99	91.2	89.24	84.62	90.1	78.51	71.54	84.35	79.25	77.14	78.03	94.14	88.19	91.29	92.08	97.22
	2016-01-06	21:59:00	N	89.78	76.95	85.82	92.05	87.48	92	87.64	89.62	86.58	73.99	90.25	84.79	100	90.84	98.99	91.2	91.31	87.27	90.1	82.8	72.63	85.9	82.4	78.21	78.03	92.76	90.22	92.27	92.58	96.3
	2016-01-06	22:59:00	N	88.76	78.05	87.9	92.05	87.98	92.48	87.64	90.62	86.05	74.56	92.27	86.86	100	91.35	98.99	92.23	90.28	87.27	91.66	85.44	74.81	87.44	83.94	79.27	79.1	93.26	90.22	93.24	94.52	97.68
	2016-01-06	23:59:00	N	88.76	79.68	87.9	93.01	88.47	92	88.68	90.12	87.11	75.68	92.27	86.85	100	92.36	99.47	92.74	92.34	88.32	91.66	85.44	74.81	86.92	83.42	80.85	80.19	93.26	90.72	93.73	94.04	97.68
	2016-01-07	00:59:00	N	89.27	80.2	88.42	92.53	88.47	92.96	88.68	90.62	88.15	76.21	91.77	86.85	100	92.36	99.47	92.74	91.31	88.84	92.69	85.97	75.36	87.44	83.94	81.87	80.19	94.25	91.22	94.21	93.55	97.68
	2016-01-07	01:59:00	N	91.3	81.81	89.96	94.44	89.46	94.39	89.2	91.12	89.2	76.21	93.76	87.88	100	93.37	99.47	93.25	93.87	89.37	92.69	84.92	76.97	87.44	84.45	81.87	81.27	97.12	91.72	94.69	93.56	98.14
	2016-01-07	02:59:00	N	94.31	82.33	90.98	95.38	89.95	93.91	88.68	91.12	89.2	76.21	93.76	87.88	100	92.36	99.95	93.25	92.85	89.88	93.21	84.39	77.52	86.4	84.96	81.87	81.27	95.16	92.72	94.69	93.56	97.69
	2016-01-07	03:59:00	N	94.81	83.38	91.48	93.97	89.95	93.44	89.2	92.62	89.72	76.75	93.27	87.87	100	91.86	99.95	93.25	92.34	89.36	92.69	82.8	77.52	86.4	86.47	83.39	81.25	95.16	93.71	94.69	93.56	98.15
	2016-01-07	04:59:00	N	94.27	84.44	91.48	93.49	88.96	92.96	89.72	93.12	88.15	77.3	93.76	88.38	100	92.87	99.95	93.76	92.85	89.36	93.72	84.9	78.03	86.92	89.47	84.91	82.31	95.16	91.22	95.17	93.09	98.6
	2016-01-07	05:59:00	N	96.27	85.99	94	93.97	88.96	93.44	89.72	92.62	90.24	77.3	93.76	88.89	100	92.87	99.95	93.76	92.34	88.84	94.24	84.9	78.57	85.89	87.97	84.91	81.76	96.14	92.22	95.17	93.56	98.6
	2016-01-07	06:59:00	D	97.83	87.03	92.49	94.91	89.95	94.86	90.76	93.12	90.24	77.85	94.26	89.39	100	93.37	100	93.25	94.38	89.36	94.24	80.65	79.11	85.89	88.48	86.43	81.76	95.65	92.22	95.17	94.03	98.6
	2016-01-07	07:59:00	D	83.56	85.48	84.23	93.97	89.95	93.44	90.76	92.62	88.68	77.85	93.27	89.39	100	92.36	100	93.25	92.34	89.36	94.75	75.78	79.11	83.29	79.76	84.93	82.31	95.16	90.86	95.65	93.95	99.06
	2016-01-07	08:59:00	D	74.4	86.03	78.32	89.63	89.46	89.08	88.68	91.62	83.92	77.85	91.26	89.9	100	89.3	100	94.26	87.14	88.32	94.75	69.65	78.06	78.54	74.98	82.89	81.25	91.05	91.72	96.12	93.56	99.06
	2016-01-07	09:59:00	D	54.45	82.95	68.93	78.48	87.49	80.47	87.64	91.63	75.21	76.21	82.49	89.4	100	83.04	99.95	94.27	80.21	86.23	95.27	63.99	78.09	69.85	69.56	81.87	80.73	80.97	87.69	95.17	90.11	99.51
	2016-01-07	10:59:00	D	46.14	80.86	62.63	72.68	80.93	71.89	82.89	91.14	67.31	72.89	70.5	88.4	100	69.93	98.99	92.75	64.53	76.51	90.68	58.8	78.11	61.94	55.42	80.85	78.06	72.69	81.49	89.86	82.47	97.69
	2016-01-07	11:59:00	D	39.34	75.62	56.17	65.52	75.7	71.36	78.58	90.14	57.98	68.41	67.1	85.86	98.8	63.17	98.52	92.26	48.56	68.1	86.03	48.58	73.49	51.94	53.01	79.29	75.91	68.79	78.86	86.42	75.57	97.27
	2016-01-07	12:59:00	D	32.47	70.15	50.78	66.65	69.21	73.55	73.06	89.65	62.65	64.92	64.84	83.27	98.33	52.64	97.11	89.73	49.72	60.57	79.75	51.66	71.73	51.94	47.12	78.26	74.31	62.55	75.67	85.46	73.97	95.02
	2016-01-07	13:59:00	D	36.8	65.07	51.97	69.38	69.73	72.44	73.62	88.64	64.38	67.22	69.33	81.16	98.33	64.23	97.09	87.1	61.53	63.36	75.67	48.58	71.69	52.56	49.44	76.15	72.11	69.91	75.65	80.27	77.72	94.01
	2016-01-07	14:59:00	D	41.7	63.21	51.4	67.71	66.97	72.42	71.94	89.15	59.1	65.55	67.64	80.65	98.33	57.28	95.17	84.53	52.68	59.33	75.18	47.9	72.25	52.46	52.4	75.64	69.31	72.69	75.63	79.71	75.55	93.05
	2016-01-07	15:59:00	D	44.67	64.34	49.53	66.02	61.83	67.38	69.1	86.59	51.95	60.9	63.6	76.92	97.85	51.89	95.15	82.9	52.01	56.28	71.74	38.62	71.17	55.38	55.83	72.95	71.51	65.85	72.92	77.06	76.1	92.1
	2016-01-07	16:59:00	D	40.36	61.44	47.02	63.75	60.09	58.74	67.39	86.08	47.63	59.06	53.5	67.59	97.86	53.03	94.65	82.88	49.52	46.53	74.51	28.4	64.75	54.77	55.83	73.46	72.04	62.35	71.24	81.2	73.33	92.06
	2016-01-07	17:59:00	D	39.02	60.85	48.13	68.21	65.72	65.08	67.39	85.03	39.58	56.12	61.19	64.02	97.37	52.98	93.17	81.26	54.27	48.28	75.04	29.55	61.16	58.26	55.75	70.64	72.57	66.96	71.77	82.24	77.14	93.47
	2016-01-07	18:59:00	D	56.54	61.3	61.27	75.81	70.18	75.65	70.19	85.53	62.54	58.42	69.83	62.7	97.37	71.53	88.1	82.83	67.84	60.94	76.64	47.8	63.17	62.96	60.37	70.61	73.66	74.87	75.05	82.21	82.45	94.89
	2016-01-07	19:59:00	D	70.43	67.49	73.31	82.59	75.04	82.5	75.19	86.03	73.97	63.05	79.22	68.96	98.33	79.78	84.97	84.39	78.49	71.31	79.34	66.69	65.3	72.51	71.65	70.58	74.73	82.93	80.92	84.25	83.33	94.89
	2016-01-07	20:59:00	N	79.23	70.83	77.18	82.85	78.21	82.86	77.94	87.06	78.42	64.76	81.3	71.77	99.75	80.81	86.01	85.44	80.65	74.69	82.06	74.04	68.68	78.48	74.9	72.2	76.9	85.9	81.35	86.79	84.18	95.83
	2016-01-07	21:59:00	N	80.79	74.71	80.45	83.84	79.21	82.78	80.12	87.57	78.41	66.49	82.26	75.1	100	80.73	85.48	86.49	81.1	76.37	84.23	74.6	70.32	78.47	75.97	74.37	77.98	87.37	82.29	88.81	84.68	95.83
	2016-01-07	22:59:00	N	85.2	75.23	81.52	84.74	80.15	83.7	79.04	88.59	80.06	67.66	83.73	76.74	100	83.26	84.27	89.12	83.66	77.48	83.68	74.57	70.85	78.47	75.95	73.79	78.52	87.3	82.21	87.91	85.6	96.77
	2016-01-07	23:59:00	N	89	76.87	80.92	84.25	79.64	83.7	80.1	88.59	79.52	68.21	84.24	75.72	100	83.77	83.75	88.07	83.13	78.59	86.37	76.24	72.54	80.08	78.62	75.96	79.6	87.3	82.72	87.91	86.09	97.23
	2016-01-08	00:59:00	N	87.22	79.05	82.05	86.62	80.66	85.18	80.55	87.8	81.65	68.79	85.69	76.79	100	86.25	84.78	89.64	85.66	80.25	87.97	77.9	72.51	80.08	81.8	78.11	80.13	90.79	83.66	89.37	87	95.75
	2016-01-08	01:59:00	N	86.72	79.05	84.73	86.21	80.66	85.67	82.22	87.8	81.65	70.5	87.27	77.77	100	85.82	85.29	90.16	85.74	80.79	88.5	78.99	73.09	82.21	79.7	78.12	80.14	91.87	85.76	90.33	88.47	95.29
	2016-01-08	02:59:00	N	87.3	81.22	85.25	85.72	81.24	85.67	81.16	89.29	82.25	69.92	86.27	78.9	100	84.8	85.79	89.64	84.7	81.34	89.03	79.54	73.65	79.55	80.76	79.19	80.14	90.86	85.68	90.33	87.98	96.2
	2016-01-08	03:59:00	N	87.88	81.22	85.78	85.72	81.66	84.69	81.61	89.78	82.79	70.5	85.76	79.43	100	84.8	85.79	90.16	84.18	81.34	87.97	80.62	74.18	81.15	81.81	79.71	80.14	89.34	85.18	90.33	87.98	96.2
	2016-01-08	04:59:00	N	85.44	81.77	84.73	85.72	81.66	85.18	81.61	88.8	80.59	71.64	86.77	79.95	100	84.8	86.3	90.16	84.18	81.89	89.03	79.54	74.73	81.14	82.33	79.19	80.68	90.36	86.18	90.81	87.98	95.75
	2016-01-08	05:59:00	N	85.44	81.76	84.73	86.21	82.17	84.69	82.14	89.21	81.12	71.64	85.76	80.99	100	85.82	86.8	90.68	85.22	81.34	90.09	77.35	75.83	79.55	80.23	79.19	80.68	89.34	85.68	90.81	87.98	97.01
	2016-01-08	06:59:00	D	82.27	82.28	80.92	84.25	82.17	83.2	82.22	88.8	82.25	71.64	85.34	81.51	100	82.22	87.31	90.68	82.69	80.79	91.14	77.34	75.83	77.93	81.28	79.17	81.75	88.32	85.18	91.76	88.06	96.2
	2016-01-08	07:59:00	D	75.42	83.36	77.72	78.89	81.66	78.27	81.16	89.78	75.63	71.07	80.78	81.51	100	79.23	89.1	91.19	78.48	78.04	90.61	71.22	74.73	74.67	73.76	77.57	81.75	85.38	84.25	91.76	85.6	96.65
	2016-01-08	08:59:00	D	50.07	82.83	68.74	74.7	79.28	73.44	81.76	92.12	70.57	69.37	77.59	83.21	100	73.18	88.59	90.68	70.1	74.72	87.98	60.29	76.38	66.86	62.61	76.51	80.14	77.15	81.86	93.73	79.28	99.07
	2016-01-08	09:59:00	D	32.18	78.59	54.74	68.16	74.51	67.33	75.75	90.62	63.1	68.26	70.94	82.16	99.76	68.11	87.57	88.6	61.39	71.35	85.88	57.92	75.88	55.82	56.27	77.08	78.54	71.5	79.33	93.24	69.51	97.69
	2016-01-08	10:59:00	D	35.38	75.93	53.51	57.42	67.5	59.86	72.47	89.12	56.03	64.23	63.56	79.49	99.75	64.14	84.48	87.57	45.84	62.7	81.12	53.73	75.88	51.71	48.11	76.56	75.86	60.64	70.71	78.36	62.18	93.66
	2016-01-08	11:59:00	D	39.12	71.07	50.01	57.42	60.67	51.58	67.45	86.61	48.21	59.02	52.22	76.24	98.32	51.84	81.37	87.58	30.96	57.42	75.07	45.22	70.04	47.45	49.2	74.96	72.54	52.38	66.82	75.15	62.14	83.62
	2016-01-08	12:59:00	D	31.57	66.62	45.07	53.93	56.08	53.97	61.09	84.58	42	54.9	49.19	75.18	96.41	44.59	74.97	83.41	41.5	53.87	67.05	47.71	69.39	46.24	42.63	74.42	73.13	52.99	65.15	74.11	61.56	74.91
	2016-01-08	13:59:00	D	30.29	62.08	45.07	53.93	52.57	54.54	59.32	81.49	38.93	48.26	45.53	71.85	95.93	44.49	71.63	79.78	42.1	46.48	54.45	46.44	69.92	42.58	41.41	74.44	69.81	42.2	62.89	51.55	60.35	75.28
	2016-01-08	14:59:00	D	35.27	60.8	43.84	57.46	53.69	56.9	59.91	81.43	48.12	49.42	54.61	67.89	94.95	48.75	71.04	74.34	34.02	47.01	57.51	46.49	69.92	48.7	50.39	74.49	69.24	42.15	64	60.57	63.25	81.19
	2016-01-08	15:59:00	D	42.72	63.07	45.7	58.05	53.73	60.46	61.05	81.94	43.87	46.32	56.98	62.21	94.95	41.45	69.87	75.34	43.92	49.5	58.37	37.25	68.87	54.69	53.95	72.3	70.91	56.5	66.22	67.18	66.67	83.77
	2016-01-08	16:59:00	D	36.52	61.39	38.88	63.71	56.6	62.78	64.53	81.39	51.2	48.74	52.27	52.81	94.95	44.59	70.41	77.49	47.01	43.42	66.49	25.82	61.87	60.01	55.15	72.3	71.45	61.23	68.48	73.21	69.46	82.14
	2016-01-08	17:59:00	D	35.32	61.39	46.34	68.21	61.77	67.36	63.92	80.86	50	51.77	65.26	51.29	94.95	52.41	69.81	76.91	51.88	48.33	68.79	31.63	59.97	60.01	61.58	70.05	73.1	66.98	69.57	75.93	74.98	86.66
	2016-01-08	18:59:00	D	54.8	62.44	59.55	74.72	64.58	75.08	69.05	81.88	63.1	54.73	68.13	55.62	95.44	64.69	72.02	78.51	57.89	51.91	71.6	47.12	61.99	64.09	63.82	69.49	73.64	69.81	71.77	78.03	78.21	88.61
	2016-01-08	19:59:00	D	69.29	67.49	71.07	80.53	67.92	81.99	71.85	83.45	71.72	58.3	77.04	62.6	96.41	75.4	74.21	80.63	75.17	66.15	74.34	64.99	64.75	73.07	72.2	70.55	75.28	81.43	76.65	79.57	81.3	90.08
	2016-01-08	20:59:00	N	81.39	70.83	79.37	85.65	71.77	86.09	76.86	84.47	78.43	62.43	82.98	67.79	97.37	81.41	75.85	82.23	81.78	71.9	77.11	72.93	66.96	80.64	77.6	73.85	76.36	89.06	80.91	81.65	84.26	91.05
	2016-01-08	21:59:00	N	83.82	73.6	82.07	86.37	75.02	86.32	79.59	84.47	81.72	64.17	86.66	70.63	97.84	82.9	78.03	83.84	85.55	74.72	79.32	77.37	68.64	82.75	79.7	75.44	77.44	90.08	83.55	84.75	86.74	92.5
	2016-01-08	22:59:00	N	89.15	75.23	86.31	88.3	78.23	88.25	80.68	86.02	83.35	66.52	86.43	72.33	97.84	84.96	79.64	84.9	85.01	76.39	80.43	81.7	69.18	83.79	82.85	78.12	77.98	91.01	82.88	85.78	88.21	93.94
	2016-01-08	23:59:00	N	92.44	77.94	88.91	89.26	79.28	88.73	81.22	86.54	84.42	67.1	87.44	73.44	98.32	85.47	81.26	85.97	86.08	78.07	82.06	83.3	70.29	84.32	84.13	80.22	79.58	92.52	84.41	87.8	89.11	93.94
	2016-01-09	1900-01-02 00:59:00	N	93.21	80.12	88.47	89.65	81.37	88.65	82.3	87.57	85.49	68.24	86.93	76.21	98.8	85.98	81.79	85.44	85.38	79.17	83.15	84.88	71.42	86.9	85.39	79.54	80.11	93.02	85.41	87.3	89.59	93.94
	2016-01-09	1900-01-02 01:59:00	N	95.85	80.45	91.58	91.06	82.4	90.55	82.3	87.57	87.62	69.39	89.34	78.39	99.28	88.93	83.39	85.96	88.89	81.36	84.23	86.16	71.95	88.43	87.22	79.9	82.27	94.92	86.83	88.31	90.55	94.89
	2016-01-09	1900-01-02 02:59:00	N	97.16	81.35	91.51	91.14	83.43	91.02	83.38	88.08	88.15	70.54	90.33	78.92	99.28	90.43	84.44	87.02	90.9	81.9	85.3	88.02	73.04	88.14	87.08	80.77	81.13	95.42	87.83	87.51	91.03	95.37
	2016-01-09	1900-01-02 03:59:00	N	97.21	81.87	92.49	92.46	84.45	91.95	82.84	88.59	88.15	71.09	92.68	77.32	98.8	91.83	84.96	87.02	92.81	81.9	85.84	89.44	74.13	89.45	88.48	81.21	81.57	96.88	88.32	88.48	91.51	95.37
	2016-01-09	1900-01-02 04:59:00	N	97.9	81.94	94.08	92.92	85.47	93.33	83.38	89.1	89.2	70.52	93.16	77.85	91.08	91.41	85.48	87.55	92.89	82.99	86.91	89.79	74.67	90.01	89.92	82.22	82.09	97.86	88.82	88.97	91.98	96.3
	2016-01-09	1900-01-02 05:59:00	N	96.14	81.14	94.23	94.76	85.97	93.71	84.45	89.1	86.89	70.52	94.04	78.38	91	92.81	86.01	88.07	93.8	82.98	86.91	91.62	75.75	90.1	88.9	82.65	82.53	98.34	89.31	89.45	91.98	95.84
	2016-01-09	1900-01-02 06:59:00	D	96.68	81.66	94.78	95.21	87.48	95.52	84.45	89.61	89.37	71.07	93.64	80.47	90.1	92.81	86.53	88.59	94.21	80.8	87.44	93.14	76.3	91.87	90.76	83.09	83.5	98.83	89.8	89.93	91.51	96.77
	2016-01-09	1900-01-02 07:59:00	D	87.74	82.28	88.42	95.38	87.48	91.52	88.68	89.1	89.2	73.36	93.81	83.73	91.45	93.45	87.05	89.64	94.89	85.15	89.03	92.6	76.86	87.94	87.51	81.86	83.65	95.24	89.88	92.76	93.55	97.69
	2016-01-09	1900-01-02 08:59:00	D	49.27	80.74	70.1	80.13	87.52	82.06	87.13	89.62	82.85	73.97	90.76	82.69	90.95	82.55	87.57	89.64	79.7	83.03	90.1	65.71	76.38	75.9	75.06	82.32	81.77	76.67	87.21	94.21	82.59	96.77
	2016-01-09	1900-01-02 09:59:00	D	26.92	77.09	54.53	67.28	82.57	72.01	83.46	89.15	71.37	75.17	78.83	83.24	88.96	74.46	87.08	89.15	73.67	79.83	87.5	63.95	76.4	65.39	58.93	80.25	78.58	75.56	83.62	92.78	69.27	95.43
	2016-01-09	1900-01-02 10:59:00	D	31.8	74.43	49	68.95	73.66	72.01	78.62	87.64	66.21	72.39	67.82	83.27	83.29	67.24	85.58	88.66	52.31	74.92	85.47	58.72	76.46	55.05	47.12	80.81	75.91	53.96	74.16	78.01	57.33	89.75
	2016-01-09	1900-01-02 11:59:00	D	32.35	69.01	44.1	63.96	68.23	65.9	73.7	86.65	56.34	66.79	57.4	81.73	74.9	51.62	82.54	86.6	33.93	65.92	75.74	49.79	71.21	53.27	47.02	79.27	74.31	51.58	69.26	74.3	54.32	71.99
	2016-01-09	1900-01-02 12:59:00	D	39.18	64.97	46.49	61.17	61.58	60.18	68.73	85.18	48.56	62.26	52.65	75.33	51.39	48.62	76.22	83.55	44.45	60.16	67.87	51.66	71.13	53.83	43.42	79.82	73.23	45.66	68.22	77.15	52.04	68.83
	2016-01-09	1900-01-02 13:59:00	D	24.29	61.7	39.15	61.13	54.61	58.99	66.47	82.14	50.96	55.74	46.58	70.93	55.48	43.69	73.54	78.88	46.2	51.1	52.83	52.28	71.13	56.67	41.74	78.26	69.96	38.4	60.94	45.34	48.96	66.4
	2016-01-09	1900-01-02 14:59:00	D	31.8	56.91	38.55	60.01	56.3	63.55	63	81.02	52.71	56.25	56.05	66.93	48.84	46.69	71.78	73.95	33.14	51.05	54.19	51.66	71.13	59.7	50.11	77.22	68.82	41.25	61.39	55.55	58.88	73.54
	2016-01-09	1900-01-02 15:59:00	D	39.82	59.81	44.74	67.24	58.53	66.37	65.21	81.49	53.9	56.81	59.63	63.56	57.65	44.8	69.45	74.38	43	52.82	57.35	38.13	69.52	55.51	53.01	74.55	69.88	56.1	65.85	63.43	64.57	75.08
	2016-01-09	16:59:00	D	34.83	59.26	39.69	62.16	58.53	55.98	62.37	80.99	46.62	54.42	46.95	48.84	52.36	53.73	69.34	75.34	50.82	48.43	62.57	43.65	65.12	62.44	51.75	74.01	69.85	56.7	66.38	68.94	66.22	77.6
	2016-01-09	17:59:00	D	31.69	58.61	40.88	71.01	65.24	64.06	62.88	80.4	42.32	54.42	58.39	48.42	58.12	48.31	71.6	75.9	45.93	44.17	66.03	38.02	64	61.94	51.65	73.98	70.95	61.34	69.68	71.68	68.46	80.63
	2016-01-09	18:59:00	D	40.7	60.8	43.74	79.53	69.67	73.02	68.02	81.94	62.09	56.12	59.47	51.47	56.91	60.7	70.97	77.46	52.01	50.22	68.86	51.61	64.39	61.94	50.39	73.4	72.04	58.97	68.54	72.17	69.53	82.11
	2016-01-09	19:59:00	D	42.34	63.54	43.55	87.66	72.38	80.99	70.24	83.5	71.25	60.22	69.28	57.91	65	68.76	72.6	78.51	67.87	59.2	70.45	68.53	66.53	64.23	47.21	72.8	71.98	72.65	69.57	73.71	69.48	85.13
	2016-01-09	20:59:00	N	70.35	67.43	69.96	91.57	75.59	88.59	72.99	84.51	81.74	63.09	86.66	64.35	74.54	85.14	74.78	80.63	83.41	68.49	74.34	79.02	69.28	80.63	76.58	73.35	74.75	90.66	80.41	78.51	79.3	87.13
	2016-01-09	21:59:00	N	82.93	71.87	80.44	94.76	77.7	92.33	72.95	85.51	80.07	64.79	88.35	68.35	78.91	88.85	77.48	82.23	90.24	68.42	77.65	84.36	69.75	84.98	82.85	76.51	76.36	84.94	80.92	81.12	80.78	88.11
	2016-01-09	22:59:00	N	89.73	74.62	83.29	95.59	79.8	95.07	76.84	86.54	78.98	67.68	90.17	72.29	81.58	89.7	79.09	82.75	92.17	71.84	78.74	87.17	71.98	87.75	82.54	77.03	78.51	95.08	85.11	83.73	85.05	89.1
	2016-01-09	23:59:00	N	93.09	75.27	87.24	94.68	81.37	95.89	77.38	88.08	82.63	67.1	90.1	72.46	83.05	91.67	79.63	84.36	92.09	74.67	81.49	89.59	72.51	89.64	83.82	78.43	79.03	96.55	86.66	84.75	87.09	90.56
	2016-01-10	00:59:00	N	92.61	76.35	86.59	96.49	82.91	94.92	77.38	88.08	83.6	68.24	92.05	74.02	82.97	91.53	80.12	85.42	93.01	77.46	80.38	88.87	73.6	91.02	85.67	78.8	80.65	61.48	77.17	83.72	77.07	90.07
	2016-01-10	01:59:00	N	94	78.41	87.1	96.93	84.96	94.84	77.38	86.3	85.17	69.37	91.97	75.56	86.03	93.41	81.61	85.25	93.31	79.39	79.76	90.35	74.13	91.98	86.17	79.83	81.18	44.52	66.65	84.75	56.57	90.56
	2016-01-10	02:59:00	N	94.85	79.32	89.54	97.23	81.24	94.01	78.48	87.8	87.24	69.94	92.87	77.61	85.45	92.86	83.08	85.17	93.37	82.05	80.76	92.38	75.22	93.88	86.59	80.26	81.65	47.1	68.37	83.2	56.06	90.07
	2016-01-10	03:59:00	N	95.32	79.32	88.54	73.08	82.93	89.23	76.35	88.63	86.65	70.5	93.76	78.07	85.87	88.99	83.08	86.21	89.96	80.99	83.42	91.75	75.77	93	87.5	80.7	80.52	45.26	71.18	83.73	62.58	88.09
	2016-01-10	04:59:00	N	95.32	80.82	87.03	57.72	81.51	79.58	77.43	88.63	87.75	69.35	94.17	79.05	85.8	83.99	83.59	86.72	85.44	80.99	81.82	90.7	76.3	93.55	87.99	81.72	81.05	43.45	70.07	83.74	63.74	88.1
	2016-01-10	05:59:00	N	95.37	81.35	85.95	51.81	78.62	73.45	77.43	88.63	82.55	68.19	92.8	80.61	86.3	83.1	84.11	87.23	77.2	79.54	82.44	92.17	76.84	93.07	87.08	82.22	81.57	48.34	69.51	83.74	63.77	84.05
	2016-01-10	06:59:00	D	96.79	81.87	86.02	48.83	75	72.45	79.58	87.72	81.57	67.61	94.23	81.13	86.3	78.46	84.18	86.8	81.86	78.46	81.37	92.17	77.92	94.09	88.48	82.22	82.01	50.89	72.31	84.25	63.19	85.09
	2016-01-10	07:59:00	D	78.19	81.14	64.75	43.56	75.09	65.66	80.68	89.1	80.65	69.94	90.25	82.38	85.52	78.69	86	88.59	73.47	79.7	85.3	79.58	78.51	90.96	81.69	81.43	82.8	36.9	68.51	86.34	61.59	90.15
	2016-01-10	08:59:00	D	41.49	79.64	49.97	40.43	63.75	48.74	81.3	86.63	62.68	71.19	80.96	82.69	86.89	60.86	86.04	88.09	40.11	70.28	79.93	64.58	76.95	66.58	55.15	81.79	81.22	28.79	54.81	81.31	47.99	85.83
	2016-01-10	09:59:00	D	37.07	77.55	41.27	42.28	65.07	58.49	79.76	85.64	64.62	72.42	63.96	82.81	78.69	34.4	83.51	86.05	25.83	53.2	65.25	53.42	77	59.06	41.89	80.78	78.03	25.53	45.25	75	41.08	81.25
	2016-01-10	10:59:00	D	27.94	73.84	33.16	36.84	53.78	52.25	74.82	85.13	68.61	70.71	55.43	77.41	71.44	30.32	78.19	80.2	24.99	37.95	57.55	39.33	76.55	67.11	36.53	78.7	74.84	37.65	53.66	76.58	47.41	82.77
	2016-01-10	11:59:00	D	22.94	70.5	23.94	27.15	39.63	33.14	68.05	84.63	34.34	64.96	42.41	72.47	62.33	31.04	77.65	78.59	27.71	39.92	57.59	67.68	76.01	63.81	44.79	78.21	74.31	29.35	50.05	72.82	44.22	81.77
	2016-01-10	12:59:00	D	17.65	64.39	19.17	33.63	45.28	36.35	64.63	84.11	40.12	60.82	44.89	70.24	62.88	33.64	76.01	77.49	30.36	41.23	62.36	65.32	76.04	78.21	37.41	77.19	69.39	40.84	52.47	77.65	48.04	83.8
	2016-01-10	13:59:00	D	40.36	64.29	33.11	23.89	42.71	24.32	65.32	82.63	29.16	61.71	25.28	68.62	47.69	27.1	74.97	79.81	27.01	37.11	66.11	74.35	77.1	72.82	37.77	75.61	70.49	19.85	46.78	61.16	35.05	82.65
	2016-01-10	14:59:00	D	18.17	61.65	24.95	26.4	38.23	28.25	56.58	80.06	31.62	51.43	30.34	58.23	42.42	26.87	70.13	71.13	26.1	34.45	56.75	53.16	77.17	35.31	47.29	75.64	70.53	20.26	45.6	60.87	33.13	78.45
	2016-01-10	15:59:00	D	21.94	57.51	22.29	23.04	29.36	22.14	40.24	78	19.8	36.57	19.05	48.2	31.78	15.26	66.27	65.12	15.93	34.06	47.76	33.04	75.11	24.85	29.05	74.62	64.92	17.09	34.48	58.47	29.28	71.24
	2016-01-10	16:59:00	D	17.51	54.7	17.22	19.74	26.04	18.18	40.93	76.46	18.55	35.25	11.45	38.81	25.81	13.02	58.84	55.6	16.24	23.94	39.96	13.52	65.12	20.84	24.42	72.95	64.97	17.63	33.83	57.19	28.6	69.82
	2016-01-10	17:59:00	D	16.9	52.3	20.4	18.89	27.06	22.14	44.08	74.82	13.29	36.57	16.09	37.19	25.48	15.68	54.62	57.96	16.14	23.25	39.91	18.31	60.52	21.49	24.37	70.77	62.63	18.74	33.13	57.24	31.13	71.29
	2016-01-10	18:59:00	D	21.14	51	22.82	26.74	29.64	25.94	38.28	74.18	20.93	37.72	20.92	35.41	28.33	19.58	53.35	58.51	18.21	27.34	45	22.61	61.34	19.55	26.3	70.77	63.21	19.48	35.01	57.14	36.86	72.81
	2016-01-10	19:59:00	D	27.49	55.64	25.26	27.31	31.48	27.28	46.36	74.14	22.68	44.03	28.18	40.99	33.29	24.04	53.24	60.09	22.67	27.12	46.75	31.41	62.83	22.19	28.83	70.21	63.75	24.97	41.14	60.53	39.3	73.78
	2016-01-10	20:59:00	N	51.74	61.3	42.46	25.69	31.21	28.13	47.46	73.99	24.99	45.73	36.98	43.89	40.67	28.87	54.83	62.28	29.53	32.79	53.34	41.96	64.34	34.22	37.46	64.54	66.53	32.37	48.93	64.37	42.95	69.23
	2016-01-10	21:59:00	N	62.93	65.18	49.17	25.69	32.48	31.46	49.17	73.92	28.85	48.16	43.92	45.54	45.62	38.47	55.88	65.05	37.86	37.86	56.25	53.73	65.38	39.9	46.01	57.98	68.1	31.66	53.07	67.71	44.76	71.99
	2016-01-10	22:59:00	N	63.49	67.43	50.96	29.72	35.11	34.85	51.58	73.89	34.08	50	48.26	48.6	51.15	39.07	57.01	65.56	41.67	41.64	59.81	56.1	67.07	38.6	50.75	57.87	69.74	33.72	55.41	70.51	45.39	71.95
	2016-01-10	23:59:00	N	63.46	69.12	53.4	27.66	35.76	32.15	53.4	73.89	36.66	48.7	53.84	50.5	58.48	42.89	58.17	67.27	42.31	44.22	61.62	54.84	66.99	37.95	54.36	59.65	70.82	33.02	55.41	69.95	45.39	74.73
	2016-01-11	00:59:00	N	69.78	70.78	55.78	26.99	35.71	34.13	54.01	73.89	37.26	46.13	56.91	53.58	61.44	42.89	59.97	69	39.77	45.51	61.62	55.45	67.57	44.75	54.96	60.8	71.95	33.62	57.77	71.62	45.97	75.24
	2016-01-11	01:59:00	N	68.66	71.91	57.6	26.31	33.09	32.1	54.57	73.31	35.35	46.13	59.3	54.81	62	43.48	60.56	69	41.02	46.74	62.78	60.86	68.68	52.85	54.32	61.39	72.49	28.53	57.18	72.72	45.97	74.15
	2016-01-11	02:59:00	N	72.66	73.04	58.91	28.28	36.36	37.33	55.78	72.75	37.82	44.81	62.25	56.62	65.49	45.43	62.33	70.14	41.71	48.65	64.56	57.28	69.25	52.24	53.72	62.56	73.03	34.22	58.32	72.69	45.97	73.61
	2016-01-11	03:59:00	N	88.25	74.21	76.72	27.77	33.19	34.85	56.34	73.31	33.47	48.61	63.5	59.05	65.52	43.61	62.92	70.71	41.85	48.06	65.77	77.48	70.38	38.55	56.2	70.02	73.05	30.56	54.26	73.81	46.02	75.78
	2016-01-11	04:59:00	N	80.88	75.29	67.71	35.54	37.76	40.78	56.38	73.31	38.67	49.86	65.81	60.28	67.8	45.7	62.44	69.06	40.81	43.91	62.32	71.35	71.54	46.29	69.98	74.42	73.61	40.69	54.77	73.76	47.85	75.21
	2016-01-11	05:59:00	N	85.44	77.46	76.09	34.89	37.7	43.33	57.57	73.86	36.81	50.53	65.81	62.04	67.8	43.07	62.4	68.49	41.9	44.41	64.07	67.9	71.51	54.04	67.73	72.2	73.59	40.74	54.81	74.3	49.14	77.37
	2016-01-11	06:59:00	D	87.2	78.53	75.55	32.32	37.06	40.12	58.76	74.41	32.91	49.28	66.42	63.23	67.8	41.79	62.4	68.49	36.79	41.83	61.69	63.26	72.07	50.43	67.14	71.07	74.68	38.14	53.58	73.76	49.76	78.99
	2016-01-11	07:59:00	D	77.28	79.14	72.4	28.09	33.46	31.89	58.84	73.95	32.4	50.57	60.7	62.07	67.35	36.97	61.3	66.25	31.81	38.16	57.59	50.85	72.66	40.16	61.61	71.09	74.73	33.93	51.31	72.75	43.1	78.06
	2016-01-11	08:59:00	D	27.6	76.65	34.77	70.03	70.11	70.96	67.7	72.96	31.84	48.12	56.09	62.21	64.59	34.4	58.45	62.82	29.85	33.62	52.77	36.81	72.77	28.67	36.7	71.75	72.08	71.1	69.78	86.42	56.68	82.22
	2016-01-11	09:59:00	D	81.59	76.1	68.49	83.71	75.78	82.6	70.4	77.2	71.94	62.09	83.09	68.09	83.31	77.76	66.55	73.63	75.91	67.55	78.92	91.66	77.1	89.52	52.5	71.81	70.45	83.18	76.27	90.37	71.32	86.72
	2016-01-11	10:59:00	D	75.19	80.92	73.07	66.08	77.85	66.9	70.33	78.23	60.34	61.49	85.68	71.99	87.46	64.96	68.77	74.16	60.03	68.17	83.32	82.87	84.47	79.25	68.06	72.98	72.11	68.19	71.32	90.85	70.68	88.18
	2016-01-11	11:59:00	D	71.82	83.56	67.34	82.65	79.93	87.15	75.93	79.84	86.67	67.91	90.29	73.11	89.99	92.39	72.13	77.43	90.33	76.63	92.77	72.08	87.57	83.94	60.02	72.95	72.64	81.52	79.43	93.75	76.15	90.62
	2016-01-11	12:59:00	D	45.73	82.56	53.4	74.36	79.49	75.27	75.99	80.93	74.2	69.67	80.48	73.18	88.53	73.47	75.56	79.17	70.97	76.14	96.43	66.66	87.6	64.53	46.04	71.29	70.49	73.36	76.27	94.26	76.23	91.14
	2016-01-11	13:59:00	D	34.51	77.4	44.32	70.1	80.53	68.23	78.73	81.99	73.71	72.52	75.12	73.15	89.54	74.62	76.04	81.31	72.71	77.22	97.38	56.78	87.63	75.57	40.69	71.91	67.81	62.76	76.86	95.73	76.89	92.13
	2016-01-11	14:59:00	D	33.54	75.3	43.91	61.98	76.49	59.78	73.92	81.52	59.51	69.8	61.65	69.92	80.92	58.36	76.69	81.41	50.2	70.16	98.02	48.91	87.67	58.21	46.78	73.05	66.71	45.72	69.38	95.38	66.52	92.71
	2016-01-11	15:59:00	D	37.8	72	42.04	62.46	69	59.23	69.46	82.6	53.09	63.05	56.33	60.33	69.51	47.03	74.57	77.7	41.58	59.1	93	49.65	88.21	54.65	46.1	71.99	66.66	52.34	68.26	90.52	65.95	91.82
	2016-01-11	16:59:00	D	32.7	67.6	36.27	45.03	63.55	39.84	68.93	82.18	37.23	61.91	34.91	60.01	61.7	34.53	72.47	75.02	38.32	54.37	93	46.43	86.76	48.02	48.47	70.85	67.19	33.28	57.54	90.56	59.11	89.46
	2016-01-11	17:59:00	D	29.46	65.28	36.27	64.61	63.22	58.49	63.17	81.05	38.3	57.11	50.83	44.95	60.79	46.22	67.95	72.78	44.45	45.79	90.42	28.29	83.43	59.3	47.91	71.4	67.76	55.17	62.1	87.08	59.01	88.37
	2016-01-11	18:59:00	D	37.56	64.64	41.16	79.11	70.42	78.46	67.62	81.52	65.71	57.51	62.74	50.62	63.1	65.67	68.92	73.78	55.38	53.64	91.38	53.16	82.67	66.17	46.04	71.95	67.76	66.16	69.85	87.01	69.19	89.75
	2016-01-11	19:59:00	D	61.63	67.86	61.66	83.67	73.03	78.43	70.89	82.51	70.8	62.17	77.23	59.35	71.44	73.4	71.63	75.86	76.47	66.46	90.75	73.69	85.11	68.9	71.37	71.36	69.35	78.33	74.67	87.91	73.53	90.17
	2016-01-11	20:59:00	N	76.63	71.63	71.24	86.17	72.43	83.58	70.84	84.02	71.27	63.23	80.92	63.91	78.5	80.93	74.33	77.43	81.3	68.06	91.72	80.74	86.07	80.72	74.52	73.46	72.64	81.52	76.76	88.86	75.64	90.62
	2016-01-11	21:59:00	N	83	74.82	78.34	89.14	76.68	87.6	71.91	85.55	73.47	67.29	84.59	67.31	81.13	83.56	76.46	79.58	85.56	70.28	92.71	84.97	86.55	86.92	77.14	75.01	75.36	82.07	78.34	89.84	77.77	92.07
	2016-01-11	22:59:00	N	89.38	78.05	83.68	93.49	81.43	93.91	79.67	86.05	77.35	68.38	86.67	68.99	81.64	87.76	78.08	81.74	89.24	74.24	93.73	86.51	87.04	88.43	79.21	76.02	75.31	88.97	80.98	90.32	83.03	93.02
	2016-01-11	23:59:00	N	92.1	79.1	86.83	96.31	79.85	94.39	76.91	86.57	81.74	68.38	89.75	72.39	84.8	91.35	79.16	82.26	94.38	74.78	94.75	87.55	87.52	90.45	81.29	78.14	75.81	87.39	82.03	90.81	83.02	92.54
	2016-01-12	1900-01-02 00:59:00	N	93.96	80.69	89.13	96.78	81.41	95.79	79.09	87.58	83.36	68.93	91.26	74.05	84.79	91.86	80.76	82.8	93.87	77	94.24	90.61	87.52	89.61	84.91	79.7	77.44	88.44	83.07	91.3	83.54	92.04
	2016-01-12	1900-01-02 01:59:00	N	94.85	82.28	90.54	96.31	82.44	96.26	78.54	87.58	85.5	69.47	91.77	75.12	85.82	92.87	81.29	83.86	96.39	75.87	94.24	90.09	87.5	90.98	84.21	80.22	77.98	92.08	84.1	91.79	85.08	93.96
	2016-01-12	1900-01-02 02:59:00	N	95.8	83.35	92.02	97.7	82.95	98.09	79.62	88.6	87.09	70.05	90.9	76.76	86.33	94.37	82.88	84.91	94.94	76.41	94.24	94.59	87.98	93.3	84.71	81.8	78.51	90.01	84.1	91.78	85.07	93
	2016-01-12	1900-01-02 03:59:00	N	96.61	83.87	91.38	98.16	84.98	99	81.79	88.6	87.62	69.44	92.36	77.85	87.37	92.97	83.4	84.91	94.86	76.97	94.24	95.09	87.98	92.19	87.1	82.83	79.58	94.65	85.65	92.27	86.6	93.47
	2016-01-12	1900-01-02 04:59:00	N	97.08	84.4	93.82	98.62	85.48	99.45	82.87	89.11	89.2	69.42	93.81	78.4	88.91	94.42	83.92	85.98	97.29	78.62	94.24	94.06	87.96	92.67	87.51	81.16	79.57	98.19	87.18	92.27	88.62	93.47
	2016-01-12	1900-01-02 05:59:00	N	97.96	83.74	93.74	98.63	85.48	96.49	81.24	88.59	87.92	69.99	94.68	80.01	89.93	95.31	84.45	85.97	97.77	79.17	94.75	94.06	88.96	93.15	87.93	82.09	80.66	90.01	87.18	92.76	86.6	94.42
	2016-01-12	1900-01-02 06:59:00	D	97.96	84.25	94.71	99.08	86.48	95.6	81.24	90.62	90.24	71.71	94.2	81.08	90.95	94.74	84.96	85.96	95.19	82.43	94.24	95.02	88.44	94.56	88.34	83.1	81.19	82.07	84.11	93.24	83.55	94.42
	2016-01-12	1900-01-02 07:59:00	D	99.2	85.46	92.51	94.94	89	93.92	83.95	89.61	93.34	71.71	94.25	82.16	88.92	96.85	85.49	87.55	97.89	84.61	96.78	95.59	88.47	96.81	88.47	85.91	81.2	73.92	82.05	92.77	75.17	93.51
	2016-01-12	1900-01-02 08:59:00	D	55.46	83.43	74.71	66.4	86.7	74.31	87.21	88.64	91.32	72.89	86.26	80.09	88.46	84.73	86.05	87.58	81.43	84.17	97.8	76.57	88	80.82	74.11	81.83	78.58	57.48	74.19	91.84	64.8	91.16
	2016-01-12	1900-01-02 09:59:00	D	33.48	79.88	61.26	48.76	75.65	56.93	83.62	87.67	82.99	77.42	63.96	79.68	82.87	67.4	84.56	87.1	64.19	78.84	94.29	65.36	88.05	59.89	60.83	80.33	75.39	58.12	71.56	88.96	51.59	91.41
	2016-01-12	1900-01-02 10:59:00	D	29.75	76.77	45.65	44.52	55.16	56.93	69.02	85.79	67.58	74.77	45.53	75.43	76.04	49.87	82.07	85.62	37.85	66.64	89.79	60.94	87.09	42.01	45.7	79.87	73.31	37.76	61.09	74.45	38.13	82.3
	2016-01-12	1900-01-02 11:59:00	D	31.48	69.78	36.99	49.26	55.58	52.19	66.16	83.75	56.6	69.27	42.54	72.26	61.23	41.59	75.89	82.02	31.11	56.22	81.53	47.82	83.23	40.9	39.52	78.91	69.53	34.94	56.56	67.6	42.65	65.59
	2016-01-12	1900-01-02 12:59:00	D	25.26	63.76	33.84	49.87	49.08	46.11	61.61	81.78	49.47	62.51	40.05	65.06	44.48	35.97	68.82	78.98	32.83	47.77	73.95	50.28	82.62	37.76	31.59	78.41	66.8	33.1	54.3	65.84	38.25	56.49
	2016-01-12	1900-01-02 13:59:00	D	21.35	56.3	31.27	46.28	46.72	48.54	57.52	78.72	43.43	57.88	33.19	58.69	45.76	34.17	62.57	71.5	33.5	40.97	54.57	44.05	83.19	26.39	30.8	77.42	64	25.8	51.41	39.53	38.84	54.92
	2016-01-12	1900-01-02 14:59:00	D	21.46	51.43	28.16	47.35	44.72	46.58	56.33	78.09	43.25	50.62	39.33	52.66	47.03	36.63	61.92	66.46	25.39	42.74	54.78	44.05	81.08	36.32	35.27	76.43	60.63	27.47	50.87	50	41.31	59.57
	2016-01-12	1900-01-02 15:59:00	D	29.02	53.78	33.29	42.97	42.13	41.46	51.49	78	35.61	44.3	38.49	44.06	42.82	32.04	59.5	63.95	29.51	40.14	55.42	34.68	80.65	51.69	38.29	72.72	62.3	34.05	51.85	54.46	43	58.97
	2016-01-12	16:59:00	D	25.03	51.93	24.76	38.45	41.33	33.69	47.14	77.46	28.48	42.32	30.79	46.25	42.17	29.91	55.23	64.42	27.23	32.38	59.39	24.52	74.16	55.2	37.41	71.52	62.14	34.53	49.98	56.1	41.61	61.42
	2016-01-12	17:59:00	D	23.07	51.99	29.06	40.26	43.65	36.72	46.46	75.83	22.59	42.32	35.17	34.12	45.1	31.03	53.35	63.79	28.48	31.65	61.73	28.29	70.8	54.59	36.11	70.93	62.14	34.41	49.38	58.42	42.77	65.22
	2016-01-12	18:59:00	D	33.02	52.42	35.32	47.54	47.25	44.33	48.84	76.83	34.66	42.85	35.56	38.69	42.59	36.53	53.85	64.22	29.05	32.77	62.22	47.76	71.56	52.2	39.17	69.21	63.21	35.66	51.09	58.32	42.61	68.44
	2016-01-12	19:59:00	D	42.23	58.66	41.58	50.47	52.01	47.32	50.58	77.3	42.16	47.1	42.46	43.49	49.82	40.27	56.14	66.41	40.26	39.63	64.4	67.64	74.09	55.75	44.62	69.77	64.87	42.78	53.24	61.07	45.63	69.99
	2016-01-12	20:59:00	N	60.2	62.53	53.16	58.09	53.69	58.14	53.45	78.28	51.86	50.71	52.89	45.72	56.91	52.98	59.6	68.59	53.73	47.06	67.7	73.73	75.61	68.22	54.17	62.84	67.1	49.4	55.49	64.37	48.61	72.64
	2016-01-12	21:59:00	N	74.36	66.99	61.93	56.87	56.04	60.42	57.57	79.28	52.97	53.1	60.6	49.36	61.54	60.67	63.58	70.2	59.66	52.49	68.75	76.41	75.53	72.01	61.03	62.73	68.71	50.59	57.77	67.71	50.42	74.25
	2016-01-12	22:59:00	N	79.25	69.18	68.84	58.05	58.96	63.34	58.69	80.84	58.95	54.24	65.23	53.62	64.38	64.69	65.25	72.41	63.18	56.08	71.57	80.2	77.13	75.81	64.94	66.09	70.35	51.2	58.94	68.84	49.8	74.76
	2016-01-12	23:59:00	N	79.22	70.83	71.62	54.53	58.92	63.92	60.43	80.84	58.91	54.2	69.23	56.62	67.23	64.69	68.1	74.07	65.48	57.88	72.09	80.14	77.61	75.79	67.17	67.17	71.42	48.79	60.11	70.51	49.23	77.46
	2016-01-13	00:59:00	N	85.2	74.14	75.51	52.16	58.92	63.31	61.61	80.29	58.35	55.38	72.6	59.59	70.63	68.69	68.62	74.61	63.77	61.47	73.77	79.55	78.11	77.97	69.35	69.39	73.61	48.79	58.94	71.03	48.61	75.81
	2016-01-13	01:59:00	N	89.57	74.1	77.16	53.37	60.05	63.34	64.5	80.82	57.78	56.6	74.83	61.95	72.31	67.51	70.89	75.7	68.35	61.4	73.18	81.69	79.14	71.4	74.31	71.58	74.12	46.35	60.11	72.69	45.58	75.3
	2016-01-13	02:59:00	N	89.07	76.3	80.43	53.33	61.19	62.75	63.95	80.82	55.99	57.21	75.94	63.73	73.99	69.24	72	77.36	70.65	65.54	75.99	82.13	79.65	70.81	75.94	72.67	74.66	41.47	58.98	73.27	46.21	75.85
	2016-01-13	03:59:00	N	88.65	77.41	81.52	43.75	57.19	59.83	65.69	80.3	51.82	56.64	77.06	66.07	75.08	66.96	72.56	77.36	67.79	64.95	75.45	83.69	80.16	64.09	78.09	73.78	75.22	39.61	54.3	73.27	49.9	75.3
	2016-01-13	04:59:00	N	88.73	78.5	81.52	38.82	47.72	50.29	66.87	80.86	40.77	56.68	74.34	66.71	73.45	52.98	72.6	77.41	53.73	61.54	76.05	84.35	80.16	62.34	77.02	74.87	75.77	40.25	53.11	71.65	49.85	75.85
	2016-01-13	05:59:00	N	84.06	78.52	77.76	38.93	45.38	46.69	66.94	79.84	44.51	56.07	68.22	65.57	72.4	45.66	69.87	74.69	42.05	50.17	68.75	79.02	80.18	61.23	73.26	75.99	76.32	41.47	57.85	72.2	51.7	75.3
	2016-01-13	06:59:00	D	78.75	79.1	71.12	38.39	44.23	44.27	66.97	78.28	40.87	56.73	65.39	65.02	71.87	48.94	69.37	74.19	39.72	46.53	65.32	75.78	80.21	59.49	72.73	74.92	75.24	42.78	60.19	73.88	53.53	76.96
	2016-01-13	07:59:00	D	53.94	77.58	37.02	39.04	41.8	42.44	63	78.85	39.03	55.55	64.96	65.7	70.31	43.37	67.16	70.88	39.67	44.07	61.84	71.59	79.19	46.44	49.35	74.96	74.19	43.46	54.99	71.72	49.94	74.32
	2016-01-13	08:59:00	D	35.43	75.51	35.92	35.97	41.28	38.71	63.04	77.84	34	53.76	59.26	65.81	68.19	38.38	64.89	68.63	35.24	42.78	61.89	68.3	79.25	34.54	38.42	73.95	70.95	41.09	53.89	69.58	48.8	74.91
	2016-01-13	09:59:00	D	29.29	71.19	28.95	30.26	35.64	32.21	59.6	76.83	30.89	50.81	48.48	64.77	63.2	32.19	61.56	67.61	30.23	37.82	56.03	46.49	78.83	25.01	33.6	71.81	68.82	33	48.56	65.76	44.57	72.85
	2016-01-13	10:59:00	D	22.16	66.86	22.45	33.46	35.04	33.52	54.32	74.69	30.17	47.1	40.24	59.48	56.08	30.92	57.49	61.28	28.88	33.95	50.58	23.15	76.75	23.05	25.96	69.69	64.97	35.54	47.39	62.36	41.44	70.68
	2016-01-13	11:59:00	D	22.85	61.76	21.75	34.23	35.15	33.69	52.66	74.78	33.56	47.78	39.64	57.77	52.46	34.13	54.52	59.55	32.8	35.28	50.58	23.09	71.31	26.28	24.01	68.08	60.41	37.59	47.44	61.3	43.47	70.22
	2016-01-13	12:59:00	D	25.95	58.77	26.39	34.89	34.61	33.07	45.54	72.66	31.68	44.14	39.04	53.01	50.09	34.3	54.01	57.85	34.85	37.33	50.06	25.07	69.09	27.08	27.26	64.17	61.6	40.73	49.32	57.88	41.08	68.13
	2016-01-13	13:59:00	D	27.43	57.63	27.13	43.71	43.46	41.63	49.2	72.11	39.43	48.57	46.05	51.82	53.75	41.88	55.78	60.79	42.53	44.34	54.91	26.51	65.7	32.27	28.61	65.32	60.46	44.47	53.49	61.4	46.74	69.31
	2016-01-13	14:59:00	D	28.84	55.87	29.8	44.34	40.39	40.92	48.03	70.99	36.87	45.58	48.48	51.82	51.33	37.64	56.49	60.89	39.52	45.04	54.45	28.52	63.42	32.33	32.51	64.22	58.73	51.68	59.83	61.98	50.92	68.18
	2016-01-13	15:59:00	D	30.98	53.6	30.65	54.49	42.31	50.32	49.26	71.04	43.25	43.78	48.65	50.22	53.86	38.89	56.49	56.98	40.11	41.92	50.9	42.17	62.99	60.49	31.41	63.16	58.18	65.13	66.66	64.14	57.48	66.53
	2016-01-13	16:59:00	D	27.6	48.8	24.76	63.52	55.85	56.22	55.68	70.9	53.48	52.21	60.41	55.43	58.4	54.12	61.02	63.68	57.76	57.18	62.07	44.11	61.99	72.3	30.57	65.52	56.98	60.45	65.44	65.81	60.78	67.51
	2016-01-13	17:59:00	D	41.51	52.42	46.29	77	64.24	72.01	60.15	72.4	66.25	55.69	70.07	54	60.6	69.49	63.82	65.25	71.47	68.71	66.61	59.59	64	78.69	57.4	64.84	62.04	77.75	72.48	70.06	68.56	71.15
	2016-01-13	18:59:00	D	63.26	54.48	65.06	76.98	70.35	75.27	65.86	75.05	69.11	59.79	75.02	64.02	67.45	75.01	66.59	68.59	75.88	70.98	69.98	70.95	66.66	78.69	64.74	65.81	65.41	77.2	73.58	72.78	71.32	74.32
	2016-01-13	19:59:00	D	72.84	61.35	71.84	75.84	71.88	74.64	66.9	76.63	69.59	60.26	75.47	65.05	69.61	75.49	68.77	71.91	76.37	70.88	71.03	73.13	68.3	78.07	67.98	68.57	67.6	76.03	72.92	73.78	72.32	75.88
	2016-01-13	20:59:00	N	74.98	66.45	73.99	80.57	74.01	78.88	70.81	77.66	74.06	62.01	78.18	68.44	71.79	79.27	71.48	73.51	79.08	74.22	73.79	75.28	70.49	76.96	71.75	70.14	69.21	82.57	75.63	75.88	73.93	77.9
	2016-01-13	21:59:00	N	77.1	69.79	73.36	83.14	76.17	83.05	75.27	79.77	76.84	63.16	83.01	71.26	75.69	81.97	73.7	74.61	82.35	75.91	76.61	75.23	70.98	78.02	73.89	71.72	70.88	85.79	78.84	79.07	78.8	79.47
	2016-01-13	22:59:00	N	77.66	71.46	75.03	89.14	80.36	89.57	80.18	80.84	75.7	64.34	91.77	73.51	82.16	80.35	74.81	76.25	80.18	74.76	77.15	75.81	73.77	78.02	74.96	73.35	71.95	85.25	78.29	79.6	80.37	80.52
	2016-01-13	23:59:00	N	83.55	73.12	78.32	84.13	79.29	85.58	76.32	82.91	75.68	64.27	86.66	73.45	81.6	78.16	75.32	77.89	78.5	73.61	77.67	77.4	73.18	73.63	76.58	72.8	72.51	83.1	77.2	80.1	78.75	81
	2016-01-14	00:59:00	N	83.31	75.29	78.28	83.62	79.29	84.05	76.3	83.95	76.21	63.65	85.09	75.11	82.67	80.86	76.95	78.43	80.69	74.16	78.77	74.05	73.71	73.6	73.81	72.75	73.03	84.58	78.8	81.66	79.82	82.53
	2016-01-14	01:59:00	N	90.49	77.42	80.98	86.15	80.33	83.86	76.3	84.99	78.43	64.2	84.4	75.65	83.18	80.87	78.04	78.98	80.69	75.29	79.87	74.07	73.68	74.71	76.49	75.44	74.68	85.02	79.86	83.21	80.87	83.55
	2016-01-14	02:59:00	N	91.82	79.04	83.37	86.65	81.37	84.85	76.86	85.51	79.53	65.96	86.14	76.75	83.18	83.55	78.59	80.6	81.24	76.39	80.43	75.17	74.78	76.35	77.03	74.9	75.22	85.54	80.92	83.21	81.93	85.09
	2016-01-14	03:59:00	N	93.63	81.19	88.32	82.6	80.85	81.47	77.95	85.51	76.76	65.96	81.38	76.76	81.05	78.15	79.13	81.15	77.94	75.27	79.87	75.74	74.23	77.44	79.17	76.53	76.32	82.48	79.86	83.21	82.45	84.06
	2016-01-14	04:59:00	N	94.75	79.61	87.88	80	79.28	79.89	76.29	86.02	74.52	64.79	79.21	77.3	80.51	76.49	79.11	81.69	76.27	73.57	79.31	70.69	74.78	73.05	74.37	76.54	75.24	79.75	77.72	83.21	78.72	84.06
	2016-01-14	05:59:00	N	83.9	80.15	77.18	81.04	78.74	78.82	76.28	86.02	73.94	63.58	77.61	76.19	81.05	74.26	79.64	81.68	73.44	71.84	78.75	69.52	74.76	69.09	68.25	73.83	75.77	78.68	77.17	82.69	77.15	86.09
	2016-01-14	06:59:00	D	79.78	80.68	73.28	76.29	77.15	75.05	74.05	87.05	72.25	64.17	77.02	76.74	80.5	78.14	79.64	81.68	77.37	73.56	79.85	70.1	75.31	70.79	67.12	73.28	75.22	78.14	77.17	83.72	77.15	85.08
	2016-01-14	07:59:00	D	75.42	80.68	70.46	76.29	77.68	75.05	75.17	87.05	72.23	64.17	74.37	74.1	79.42	83.26	79.63	83.3	84.18	80.79	83.68	67.82	75.31	68.53	67.14	72.18	75.22	77.61	76.63	83.2	75.57	85.58
	2016-01-14	08:59:00	D	72.63	81.22	69.31	73.6	75	73.41	72.92	87.05	68.24	63.58	73.13	75.64	78.88	77.04	80.71	83.29	75.81	74.11	82.59	64.91	74.76	66.23	67.14	71.62	75.22	74.43	74.99	83.21	72.35	84.05
	2016-01-14	09:59:00	D	65.24	80.69	65.28	57.94	69.6	66.13	67.84	86.02	59.42	60.64	65.71	73.42	73.95	65.78	79.1	83.3	63.66	67.81	80.96	59.63	75.31	61.06	61.41	71.07	74.1	65.17	70.07	81.16	67.77	84.11
	2016-01-14	10:59:00	D	53.47	79.1	57	44.86	56.04	57.36	60.36	83.45	50.99	55.87	53.3	70.07	69.47	55.26	74.78	81.72	50.59	59.06	74.39	53.07	74.78	58.23	56.16	69.41	73.56	48.61	62.82	71.2	60.35	79.23
	2016-01-14	11:59:00	D	42.57	75.35	51	43.56	50.62	51.25	53.82	80.82	43.04	53.54	52.02	63.11	62.03	52.86	70.35	79.56	49.3	56.01	68.72	41.46	72.21	44.93	45.48	70.02	70.79	41.23	55.29	60.08	47.18	63.5
	2016-01-14	12:59:00	D	40.65	67.57	49.75	47.26	49.48	51.91	54.42	78.16	36.81	46.22	50.81	61.41	50.69	44.93	68.13	77.98	47.5	52.41	61.89	45.22	69.92	46.19	47.21	67.23	68.54	49.27	59.96	70.13	55.05	61.89
	2016-01-14	13:59:00	D	35.76	65.29	47.95	54.97	49.96	60.89	57.39	74.36	43.04	43.67	52.61	59.62	50.65	43.8	60.63	73.1	42.64	45.74	54.81	39.46	69.32	37.51	47.83	66.12	67.42	70.91	62.79	54.15	64.32	58.17
	2016-01-14	14:59:00	D	30.69	62.4	41.77	47.09	45.67	50.04	52.03	75.43	35.5	39.31	45.2	54.78	50.16	40.51	59.37	70.81	32.98	43.63	53.53	39.41	69.36	42.97	47.17	65.55	64.52	41.82	54.06	52.66	54.91	64.83
	2016-01-14	15:59:00	D	39.22	61.17	44.7	46.43	43.79	48.11	49.54	74.34	33.52	40.6	46.99	49.99	47.52	39.77	56.93	69.06	39.82	42.33	53.96	29.11	67.68	40.31	42.82	64.97	65.69	44.83	54.03	54.99	54.85	64.25
	2016-01-14	16:59:00	D	32.92	57.07	33.86	51.85	46.79	52.42	50.77	74.34	35.35	40.46	41.42	42.59	49.4	40.41	55.08	69.6	39.12	37.3	56.86	31.19	64.34	41.5	42.78	63.21	66.23	50.23	55.75	57.82	55.42	66.96
	2016-01-14	17:59:00	D	32.31	58.23	40.93	57.78	53.35	56.08	53.78	73.19	39.17	41.7	50.7	43.47	52.97	47.19	56.26	68.97	44.79	40.38	59.25	24.58	61.55	50.89	48.25	60.84	66.2	53.3	57.49	61.31	58.99	69.13
	2016-01-14	18:59:00	D	47.16	59.83	50.77	60.64	58.05	59.02	55.5	74.27	43.54	45.45	54.97	51.71	54.81	61.03	60.37	71.17	59.42	54.05	62.71	44.85	62.45	49.65	50.68	59	67.88	59.82	61.53	64.12	63.07	72.4
	2016-01-14	19:59:00	D	56.86	63.26	56.23	62.78	61.52	64.31	60.22	76.44	52.67	47.85	62.72	52.78	58.29	62.17	61.51	72.83	62.97	55.81	64.44	50.98	64.02	55.61	54.22	58.97	69.01	66.55	64.37	65.81	65.19	74.02
	2016-01-14	20:59:00	N	60.79	66.69	58.01	62.13	60.83	62.92	60.77	78.06	56.85	47.73	61.26	56.38	62.38	59.57	63.83	73.93	59.18	55.73	66.14	59.51	65.7	62.11	56.57	59.51	70.7	62.4	62.47	68.03	61.63	75.6
	2016-01-14	21:59:00	N	65.94	69	62.81	66.59	62.53	66.32	61.84	77.01	59.89	50.2	64.73	57.01	63.42	64.2	65.95	76.16	64.43	60.01	69.63	59.46	67.41	63.87	58.33	60.69	71.25	68.65	65.83	70.82	65.59	78.28
	2016-01-14	22:59:00	N	62.52	70.67	58.61	67.07	63.58	67.91	61.84	78.59	62.86	52.04	64.73	58.79	64.48	66.55	66.51	76.71	65.08	62.44	70.79	55.81	67.95	62.08	57.74	60.67	71.25	66.89	65.2	69.92	64.95	78.27
	2016-01-14	23:59:00	N	63.74	72.38	62.83	69.25	66.36	68.55	65.84	79.12	65.23	53.89	65.87	59.38	65.7	65.34	66.51	77.82	65.58	61.82	70.79	60.06	69.1	65.03	61.31	62.45	72.38	70.25	68.51	72.09	68.37	79.87
	2016-01-15	00:59:00	N	70.26	74.05	63.83	74.14	68.56	75.05	69.21	78.59	69.33	56.95	72.03	62.31	68.53	69.28	69.31	78.93	69.55	65.4	73.66	59.44	69.1	70.72	62.45	64.78	72.94	69.69	67.41	72.63	67.19	80.4
	2016-01-15	01:59:00	N	69.01	75.16	62.02	71.86	67.93	71.75	67.45	80.16	67.35	55.7	69.74	62.89	69.64	67.52	69.31	78.92	67.21	62.9	73.65	55.24	69.07	63.66	59.43	61.82	73.49	73.49	70.08	73.7	72.04	80.92
	2016-01-15	02:59:00	N	72.11	75.19	63.03	73.53	70.19	73.37	69.21	80.68	69.33	58.14	73.05	65.68	71.23	66.47	70.34	80.56	66.15	64.22	75.35	58.83	69.64	64.43	60.67	62.99	72.93	74.12	71.7	75.74	70.49	81.97
	2016-01-15	03:59:00	N	71.22	76.81	64.83	67.07	66.28	66.24	65.19	81.12	62.74	57.5	68.13	64.62	69.56	64.77	70.34	80.02	64.43	62.42	75.92	58.25	70.21	62.65	60.08	62.99	74.61	69.69	68.44	75.29	68.85	82.49
	2016-01-15	04:59:00	N	71.36	76.35	68.31	71.33	68.4	70.04	67.93	81.64	67.27	56.89	71.32	65.68	71.7	69.84	71.45	81.11	68.99	64.07	75.48	60.57	70.21	66.5	63.59	64.16	74.61	71.22	70	75.13	69.8	80.83
	2016-01-15	05:59:00	N	64.73	76.35	60.86	72.39	70.11	71.75	69.13	82.15	67.35	60.52	70.85	67.38	72.33	67.6	72	80.56	67.29	65.4	77.05	59.4	70.78	63.84	58.86	63.58	74.6	72.39	70.54	77.83	71.5	83.52
	2016-01-15	06:59:00	D	73.2	76.81	65.82	70.18	69.49	67.84	66.81	81.56	65.55	57.47	72.97	67.3	72.8	69.2	72.54	80	69.48	64.07	77.13	62.24	71.32	61.47	62.71	63.39	75.71	73.42	71.63	77.23	70.96	82.35
	2016-01-15	07:59:00	D	63.17	77.34	62.1	67.14	69.65	67.44	68.01	82.08	64.07	60.52	69.81	68.99	73.89	64.77	72.54	80	63.85	62.42	76.58	59.44	71.34	57.36	63.43	66.45	75.71	70.25	70	77.75	66.15	84.55
	2016-01-15	08:59:00	D	41.74	76.84	53.26	52.49	65.62	55.44	63.74	83.93	59.31	56.28	63.3	70.02	71.09	63.96	74.13	82.2	61.23	62.47	78.73	47.32	71.36	53.81	56.03	65.36	74.62	58.02	67.77	77.4	59.56	83.03
	2016-01-15	09:59:00	D	24.56	71.35	41.44	43.52	61.15	55.5	61.43	81.82	53.32	56.35	57.42	70.05	67.15	56.28	73.04	80.59	51.6	55.9	73.18	43.53	71.39	55.07	43.37	64.23	70.74	56.3	66.12	75.32	60.18	80.48
	2016-01-15	10:59:00	D	27.95	66.27	40.8	43.56	48.78	50.04	55.02	80.29	46.64	52.15	51.95	62.52	61.37	53.9	70.85	78.98	48.59	53.5	69.24	41.68	70.83	44.75	35.3	63.67	68.51	45.46	57.55	62.76	49.51	73.35
	2016-01-15	11:59:00	D	32.26	61.73	39.59	41.53	43.21	43.15	51.42	77.61	39.77	45.4	40.77	60.19	49.49	46.6	64.58	77.34	35.43	47.97	65.28	34.79	65.38	39.75	38.4	63.73	67.42	38.14	54.59	55.35	50.05	65.27
	2016-01-15	12:59:00	D	26.66	57.11	38.43	40.44	42.72	47.6	47.77	74.91	40.42	44.17	44.01	55.97	44.57	40.46	59.37	74.07	34.21	42.43	57.25	38	65.3	40.35	34.1	60.84	65.69	44.79	55.78	53.35	51.25	62.31
	2016-01-15	13:59:00	D	26.09	54.17	37.82	45.89	40.17	47.6	47.19	69.42	39.72	41.05	42.07	54.85	42.6	36.67	55.8	71.34	33.54	36.69	49.32	35.46	65.84	30.99	38.59	61.42	63.38	41.23	51.66	38.36	51.86	59.31
	2016-01-15	14:59:00	D	29.19	52.84	38.47	43.43	38.25	44.44	45.99	70.52	36.66	38.61	43.32	51.71	47.02	37.32	53.97	65.75	25.42	37.9	46.33	36.12	64.72	37.85	40.42	62.63	60.58	36.21	51.66	47.8	53.09	61.29
	2016-01-15	15:59:00	D	35.51	55.86	39.73	47.09	37.01	50.63	49.58	70.46	36.05	38.05	45.76	43.89	43.2	36.72	51.52	64.5	37.96	40.48	47.19	30.41	64.8	43.52	43.5	60.9	62.21	47.87	55.78	53.7	56.63	64.17
	2016-01-15	16:59:00	D	33.08	53.41	36.66	54.33	44.42	53.73	52.6	71.02	36.81	42.44	44.61	45.38	47.6	39.27	52.75	66.18	39.26	32.9	54.49	23.57	58.17	47.81	46.55	60.31	63.94	55.73	58.7	58.37	60.77	65.21
	2016-01-15	17:59:00	D	34.35	54.68	46.06	59.57	54.02	59.1	56.19	70.44	35.6	43.08	52.64	38.51	50.57	45.43	54.55	66.72	40.46	36.02	57.51	27.44	56.25	50.89	49.56	59.09	65.07	60.46	60.42	61.86	66.56	69.07
	2016-01-15	18:59:00	D	53.43	54.59	58.21	65.27	59.28	64.95	58.52	72.63	45.45	43.58	56.84	44.94	52.43	55.12	57.44	68.36	49.22	43.03	60.45	43.89	58.97	52.77	56.76	60.84	66.78	62.78	63.26	62.96	66.31	72.35
	2016-01-15	19:59:00	D	66.36	61.55	66.98	71.95	63.9	71.73	64.36	74.83	61.79	49.11	69.15	51.64	59.52	67.45	61.56	71.15	66.54	58.32	62.12	58.36	61.15	58.68	62.52	62.53	68.46	72.7	69.47	67.5	71.81	74
	2016-01-15	20:59:00	N	73.16	66.16	70.41	73.61	67.26	72.91	66.07	76.44	67.03	52.15	71	55.82	64.19	71.58	65.02	74.5	71.31	63.07	66.77	67.75	63.99	70.75	67.07	64.8	70.15	75.28	69.14	70.27	72.2	76.15
	2016-01-15	21:59:00	N	81.52	68.42	76.03	77.19	70.06	75.58	70.64	76.98	71.07	56.38	76.46	60.66	68.25	74.78	68.49	75.61	75.18	67.79	70.23	70.63	65.12	71.86	72.11	68.78	71.83	80.58	73.93	74.13	75.41	78.28
	2016-01-15	22:59:00	N	85.49	71.81	78.8	77.7	70.27	75.5	70.88	79.14	71.86	57.56	76.84	63.02	69.08	78	71.32	77.27	77.74	70.68	73.09	74.02	66.86	77.39	75.93	69.89	72.96	79.98	74.38	74.76	77.44	79.35
	2016-01-15	23:59:00	N	88.51	73.5	80.92	79.75	73.37	79.22	75.15	80.21	75.61	58.77	79.12	65.4	72.79	78	72.47	78.39	79.43	71.83	73.66	77.34	67.98	77.93	78.62	73.23	74.07	83.75	77.03	76.87	80.55	81.45
	2016-01-16	1900-01-02 00:59:00	N	93.69	75.16	83.45	81.77	73.48	80.68	76.27	81.28	77.29	60.58	81.66	67.13	75.02	81.7	74.13	80.02	82.08	74.68	76.49	78.43	67.98	79.01	82.62	75.4	75.18	86.27	79.12	78.35	83.09	82.49
	2016-01-16	1900-01-02 01:59:00	N	95.01	75.73	86.02	84.25	74.54	84.19	76.82	81.82	80.06	61.18	84.16	68.02	74.59	80.73	75.81	80.03	81.1	74.69	77.07	78.43	69.1	80.61	81.96	75.45	76.28	88.32	80.67	79.9	84.1	83.01
	2016-01-16	1900-01-02 02:59:00	N	94.95	76.19	85.27	84.25	76.63	83.7	78.48	82.88	80.05	62.93	85.69	70.26	76.21	83.69	76.35	81.12	85.14	75.79	78.17	77.38	70.23	78.98	84.32	76.87	76.82	89.34	80.67	80.93	85.6	84.55
	2016-01-16	1900-01-02 03:59:00	N	96.13	78.11	88.41	84.25	77.15	84.61	75.81	83.93	80.05	62.34	86.12	71.76	76.66	86.18	78.54	82.74	86.1	75.79	78.22	78.14	70.78	79.95	85.11	77.24	77.91	88.83	81.19	82.45	84.6	84.55
	2016-01-16	1900-01-02 04:59:00	N	97.46	79.56	92.25	83.76	78.1	85.59	75.81	82.75	82.1	63.5	87.05	72.3	78.71	87.12	78.01	83.28	87.56	75.36	78.76	83.09	71.86	79.42	86.03	78.14	76.79	89.27	81.7	82.88	86.58	86.08
	2016-01-16	1900-01-02 05:59:00	N	99.25	80.54	92.74	84.74	78.62	86.57	76.89	83.26	82.55	63.5	87.98	73.86	79.16	86.61	78.46	82.12	88	75.28	79.76	81.02	71.86	80.9	86.34	78.52	77.79	90.36	83.15	82.88	85.6	86.58
	2016-01-16	1900-01-02 06:59:00	D	98.47	81.13	90.4	83.26	79.64	84.12	77.43	84.79	82.47	64.66	88.97	74.33	80.74	86.11	79.52	82.64	89.96	76.29	80.76	77	72.96	79.87	87.81	79.54	79.84	89.34	82.65	84.38	86.02	84.35
	2016-01-16	1900-01-02 07:59:00	D	91.82	81.87	75.96	74.7	80.23	77.75	80.67	85.5	81.04	64.09	85.61	76.63	80.29	84.65	80.65	83.17	85.58	76.45	81.37	69.64	72.98	73.53	81.3	79.24	79.38	82.25	81.19	84.96	81.73	86.58
	2016-01-16	1900-01-02 08:59:00	D	43.75	80.11	62.31	60.22	72.9	63.84	72.95	85.51	72.23	64.68	74.26	75.72	79.43	72.61	82.85	85.42	68.9	76.94	84.22	55.96	73	64.5	60.21	75.3	78.47	60.55	75.02	85.78	68.36	86.11
	2016-01-16	1900-01-02 09:59:00	D	27.44	76.36	45.42	46.83	66.44	52.16	72.45	85	63.04	64.15	59.36	74.54	75.62	64.05	80.72	84.36	61.3	67.83	79.31	48.58	74.18	53.92	53.72	75.39	75.75	56.46	70.11	84.27	53.57	84.31
	2016-01-16	1900-01-02 10:59:00	D	29.46	71.99	39.22	57.28	55.96	55.03	60.43	82.95	52.31	57.09	49.05	71.24	64.41	45.52	78.1	81.72	40.06	59.7	73.31	43.75	72.54	43.61	46.59	74.87	73.56	53.48	65.09	74.9	53.88	76.42
	2016-01-16	1900-01-02 11:59:00	D	30.02	65.87	34.78	50.9	55.49	50.87	58.13	81.92	47.4	52.88	47.25	65.57	58.04	40.01	73.25	80.15	31.19	48.73	66.53	38.75	69.89	40.55	42.38	73.26	70.85	43.27	61.16	67.42	49.76	71.39
	2016-01-16	1900-01-02 12:59:00	D	29.97	61.26	36.05	54.45	50.66	53.27	55.7	80.35	46.18	49.23	48.42	60.35	46.48	36.27	64.27	74.19	33.7	41.28	52.49	36.98	69.32	38.16	30.61	72.75	65.75	43.27	59.45	62.85	48.47	67.97
	2016-01-16	1900-01-02 13:59:00	D	18.51	55.54	28.97	47.97	48.39	47.86	54.01	75.6	38.33	46.37	34.17	59.19	46.1	36.37	63.15	71.52	35.79	41.38	47.71	37.69	68.22	35.75	26.54	71.14	63.57	34.03	51.91	41.8	41.72	61.89
	2016-01-16	1900-01-02 14:59:00	D	25.79	51.91	31.15	53.97	50.75	51.58	55.82	75.02	44.51	47.53	46.07	51.91	48.42	41.94	59.56	66.99	37	41.97	51.87	41.56	67.68	44.39	40.03	69.52	61.26	36.57	54.81	49.89	49.67	63.86
	2016-01-16	1900-01-02 15:59:00	D	31.97	52.42	35.55	59.77	51.88	59.3	57.01	75.54	48.21	44.46	48.56	46.46	48.37	40.76	58.37	65.25	35.08	40.12	48.12	37.31	67.77	51.8	40.03	68.99	62.36	46.3	56.55	54.56	52.05	65.49
	2016-01-16	16:59:00	D	33.79	54.17	38.02	64.86	57.19	63.37	59.32	75.54	54.28	50	57.05	53.82	54.44	50.56	60.04	69.13	47.01	47.65	57.11	42.7	62.63	51.67	46.68	66.72	64.63	55.9	61.7	57.41	58.02	67.08
	2016-01-16	17:59:00	D	41.19	57.07	46.1	68.16	59.4	65.03	59.25	76.03	57.17	51.69	61.69	55.47	58.52	58.81	62.89	71.28	55.42	52.99	61.17	46.4	64.8	58.19	50.3	66.69	65.72	61.7	63.91	60.79	62.02	68.63
	2016-01-16	18:59:00	D	42.57	58.27	47.41	71.47	64.01	67.9	63.92	77.61	57.21	54.16	62.91	57.94	59.12	59.44	65.19	72.38	52.46	52.49	65.25	54.42	67.03	60.6	55.75	66.69	66.88	64.63	67.33	65.35	68.31	71.37
	2016-01-16	19:59:00	D	59.47	61.69	60.07	80.53	66.23	76.16	67.33	78.68	67.73	56.52	73.73	59.62	64.91	68.69	68.02	74.02	69.52	60.26	66.91	63.85	66.99	66.37	63.25	66.66	69.14	75.96	70.63	68.11	72.76	74.05
	2016-01-16	20:59:00	N	75.4	65.08	72.75	81.43	69	81.35	68.98	80.25	73.39	58.27	79.75	63.7	69.47	78.14	69.69	75.66	77.93	66.1	70.31	69.52	68.61	73.01	71.62	70	70.79	82.32	76.64	71.98	77.67	76.74
	2016-01-16	21:59:00	N	80.71	68.49	76.07	82.85	72.29	82.7	70.11	81.83	73.36	58.8	81.22	67.15	73.39	79.67	72.5	77.85	81.55	68.98	73.12	72.35	69.72	76.31	74.88	71.6	72.44	84.42	78.78	75.24	79.24	77.78
	2016-01-16	22:59:00	N	81	72.41	78.8	83.84	73.93	85.67	71.79	82.88	74.07	61.21	82.7	66.89	75.59	83.18	74.71	78.39	83.51	70.68	74.24	74.6	70.29	80.08	75.95	72.69	72.98	85.38	79.32	77.39	80.7	79.89
	2016-01-16	23:59:00	N	87.87	74.06	80.76	86.77	75.55	88.57	73.49	84.46	76.73	62.96	83.65	68.58	75.04	85.23	76.36	80.03	87.12	72.96	75.93	78.43	71.39	82.8	79.04	74.86	74.64	88.47	80.91	78.99	82.32	80.94
	2016-01-17	00:59:00	N	90.6	74.18	86.22	90.51	78.21	91.33	74.05	84.45	79.89	61.77	87.05	71.83	76.21	87.62	77.45	80.02	91.03	70.92	76.03	82.49	71.93	86.19	81.37	74.85	75.72	90	81.35	81.64	82.82	82.51
	2016-01-17	01:59:00	N	92.93	75.65	87.53	91.37	77.68	88.42	74.05	85.5	82.02	62.93	86.98	71.76	76.74	89.55	77.48	82.2	92.52	74.18	77.13	83.3	72.46	88.66	82.75	75.67	76.81	79.67	78.76	81.64	78.64	82.5
	2016-01-17	02:59:00	N	95.7	77.57	88.91	86.13	77.07	88.35	74.03	84.71	83	62.93	89.46	74.4	78.26	89.91	78.46	81.59	92.81	77.23	76.97	87.73	72.98	89.57	84.05	77.1	76.34	67.6	74.01	79.47	67.42	83.52
	2016-01-17	03:59:00	N	97.03	78.57	90.78	70.79	76.39	84.81	72.46	85.64	81.27	61.69	89.82	75.33	79.69	89.42	79.89	82.04	92.81	78.24	78.52	87.66	74.09	90.41	86.89	79.1	78.32	60.24	69.69	79.47	63.49	83
	2016-01-17	04:59:00	N	97.93	79.49	93.17	65.96	75.35	79.8	72.38	86.07	79.06	61.07	89.75	76.26	80.66	87.85	80.33	83.01	89.76	78.17	79.53	89.96	75.17	90.89	87.32	79.54	78.78	45.11	61.34	77.39	51.67	82.48
	2016-01-17	05:59:00	N	97.97	80.54	92.14	57.49	72.03	72.53	71.27	85.99	75.81	59.87	91.16	77.26	81.11	83.79	80.78	84.5	88.64	78.03	78.38	89.9	75.71	92.87	87.75	79.48	78.78	38.15	59.71	73.7	46.72	81.96
	2016-01-17	06:59:00	D	98.4	81.07	94.09	48.61	72.64	66.57	71.83	86.49	72.59	58.63	90.12	77.72	81.56	83.66	81.23	83.38	85.11	79.64	78.3	91.86	76.26	92.74	89.2	80.5	79.76	36.25	64.35	76.85	44.93	82.48
	2016-01-17	07:59:00	D	97.96	80.68	87.46	35.14	73.37	55.41	73.09	85.22	73.92	61.09	86.84	80.47	80.59	83.55	82.41	83.98	70.67	79.46	81.75	90.92	76.82	93.3	87.08	81.72	79.84	35.27	64.98	79.54	43.36	82.01
	2016-01-17	08:59:00	D	44.25	79.58	51.04	28.49	62.48	43.38	75.75	84.48	74.5	64.09	85.62	79.19	79.4	67.59	84.96	86.49	52.96	78.61	84.76	47.53	76.32	55.78	63.28	77.99	79.03	25.47	52.94	78.05	33.47	79.52
	2016-01-17	09:59:00	D	15.43	75.35	25.1	22.51	46.26	33.35	61.12	82.47	57.25	64.79	57.31	79.51	80.07	41.2	81.83	84.92	31.49	71.97	79.35	38.8	75.83	26.36	31.17	77.04	73.61	24.08	47.01	71.07	24	76.8
	2016-01-17	10:59:00	D	14.76	65.95	22.5	24.63	34.79	37.39	52.51	79.99	49.66	60.26	22	61.51	61.62	25.3	76.56	81.26	17.45	53.82	66.46	32.49	74.81	23.31	22.89	74.92	68.1	18.48	34.75	55.5	20.64	62.09
	2016-01-17	11:59:00	D	14.33	58.01	18.57	27.69	32.58	31.42	44.6	76.29	41.03	54.42	18.08	46.91	40.53	18.19	65.65	75.9	13.49	36.84	57.11	24.8	70.09	20.25	20.19	72.25	62.49	14.17	31.03	44.73	22.09	43.26
	2016-01-17	12:59:00	D	9.76	49.75	14.52	26.29	29.36	26.91	40.24	73.12	30.95	45.3	12.43	40.02	22.34	25.9	58.74	71.7	24.65	36.55	50.52	36.32	69.52	25.65	19.81	72.33	62.04	13.43	27.92	37.35	17.94	42.82
	2016-01-17	13:59:00	D	11.21	43.66	15.29	24.98	29.3	26.16	36.52	67.71	26.38	39.08	12.82	36.82	20.34	21.99	55.84	63.95	24.48	31.42	41.25	37.65	69	22.08	17.77	67.89	55.66	13.52	25.39	23.43	17.79	42.54
	2016-01-17	14:59:00	D	8.99	39.13	11.17	25.61	25.36	27.5	35.93	67.6	27.01	35.97	11.94	28.21	19.32	19.74	50.88	58.13	13.47	24.64	41.38	41.58	68.52	46.88	18.31	66.26	50.98	11.71	25.44	31.39	18.44	42.73
	2016-01-17	15:59:00	D	18.61	40.37	18.84	23.45	25.25	23.78	31.98	67.46	22.95	33.26	11.8	28.54	22.71	16.99	43.98	55.05	16.24	23.89	39.59	37.88	69.14	60.49	24.37	64.66	53.22	10.87	25.33	35.66	17.63	44.61
	2016-01-17	16:59:00	D	14.57	40.43	14.87	22.72	23.78	23.29	31.93	66.37	24.44	35.2	17.42	29.86	25.48	15.48	38.89	53.67	15.43	18.6	43.83	30.35	62.17	60.49	20.14	60.54	53.11	17.21	28.52	38.74	20.37	46.86
	2016-01-17	17:59:00	D	14.38	40.37	17.92	27.2	28.81	25.19	31.88	65.7	23.75	37.12	18.58	23.55	27.95	20.07	38.83	53.56	17.4	19.15	47.54	32.28	59.85	61.62	26.14	59.36	54.29	20.41	33.67	41.88	22.88	51.47
	2016-01-17	18:59:00	D	20.07	42.08	23.08	35.49	33.9	41.63	42.03	67.38	59.46	50.4	22.43	30.27	31.79	28.47	41.26	55.24	24.62	26.49	50.52	53.78	61.11	65.6	36.42	58.77	56.62	22.74	35.34	43.52	25.35	54.9
	2016-01-17	19:59:00	D	28.41	49.32	28.29	44.86	36.41	66.52	50.63	68.47	70.91	56.35	28.39	32.73	32.92	38.72	46.84	58.71	38.81	34.85	53.43	72.08	64.39	71.67	38.1	60.5	58.33	25.88	39.68	46.52	26.61	57.22
	2016-01-17	20:59:00	N	47.16	53.89	35.7	67.12	45.14	80.5	57.1	71.18	66.69	57.38	39.98	34.4	41.12	42.8	49.7	61.49	44.79	38.47	55.64	81.27	65.96	83.35	36.51	49.48	59.95	32.07	41.96	50.66	28.43	60.03
	2016-01-17	21:59:00	N	59.04	57.92	49.52	78.98	54.09	76.69	56.26	73.81	72.9	57.81	51.25	39.46	47.98	64.08	55.8	64.95	60.1	46.7	62.18	87.55	68.75	88.48	47.59	50.53	62.21	44.71	48.02	54.8	34.99	61.72
	2016-01-17	22:59:00	N	67.4	61.42	60.45	91.09	55.22	80.84	57.99	75.94	77.88	58.34	62.13	45.21	55.35	84.62	61.12	67.82	82.87	53.54	65.68	85.47	69.28	87.93	51.73	54.69	63.87	58.73	54.62	59.49	45.17	64.6
	2016-01-17	23:59:00	N	70.04	63.15	60.94	83.62	59.87	78.79	59.15	77.02	78.97	61.3	71.44	52.23	58.95	81.4	63.38	70.06	79.96	63.09	68.53	87.01	70.94	87.64	54.77	55.82	66.7	59.3	58.14	62.96	48.85	64.56
	2016-01-18	00:59:00	N	75.36	64.87	67.59	65.86	58.13	72.91	60.87	79.16	75.04	58.27	76.54	58.29	63.65	85.23	66.22	71.7	87.2	68.96	71.38	89.07	72.07	89.45	56.38	56.45	67.26	52.62	55.71	64.67	44.41	66.26
	2016-01-18	01:59:00	N	78.43	65.82	71.98	59.52	59.28	71.83	61.43	79.68	72.41	60.04	74.76	60.05	65.37	76.94	69.08	74.5	77.82	67.77	72.52	90.07	72.59	91.79	61.49	59.88	68.37	45.85	52.12	64.09	43.14	67.91
	2016-01-18	02:59:00	N	86.62	68	77.95	46.89	56.29	62.34	60.22	80.21	65.63	55.16	72.5	59.97	67.65	67.19	69.06	75.07	60.58	64.24	71.37	89.67	73.09	92.27	68.69	64.37	70.66	38.36	50.95	64.67	39.33	68.48
	2016-01-18	03:59:00	N	86.18	69.13	77.35	44.43	56.29	58.35	61.41	79.12	65.06	53.89	71.32	60.48	69.38	63.78	69.06	75.05	54.51	61.27	70.21	90.84	74.15	88.24	71.87	66.61	71.21	32.62	46.1	62.96	33.53	67.91
	2016-01-18	04:59:00	N	87.07	70.17	79.27	46.2	54.43	58.27	61.41	79.64	68.48	56.35	71.88	62.08	69.08	60.38	70.19	76.17	51.44	60.66	70.21	90.7	75.24	89.64	71.8	68.2	71.2	28.78	43.04	61.22	31.58	66.77
	2016-01-18	05:59:00	N	90	71.68	78.21	69.41	58.61	70.74	61.97	79.64	77.28	60.58	71.25	62.66	69.56	59.15	69.63	76.17	50.15	58.84	70.21	90.64	75.22	90.61	72.8	68.12	69.75	30.66	46.71	62.38	30.29	66.77
	2016-01-18	06:59:00	D	90.54	72.85	77.74	65.29	59.69	66.32	62.56	79.56	79.97	60.58	71.25	63.16	70.67	60.98	70.76	76.17	53.24	59.43	71.94	91.13	76.3	92.53	72.8	69.7	71.97	34.49	52.76	65.24	35.6	66.2
	2016-01-18	07:59:00	D	79.06	73.01	70.48	64.49	68.03	74.07	67.86	80.76	83.34	65.35	70.37	65.03	69.64	82.5	72.5	77.86	83.96	63.76	75.96	84.88	76.86	92.99	68.84	67.8	72.9	30.86	54.62	67.59	33.21	65.75
	2016-01-18	08:59:00	D	32.79	71.91	36.1	52.53	63.79	65.33	71.43	79.23	85.52	65.96	69.25	64.23	68.88	66.63	72.58	79.01	64.56	69.73	77.71	77.05	76.4	80.77	52.83	69.33	70.74	20.36	45.2	66.05	24.88	65.41
	2016-01-18	09:59:00	D	18.37	67.6	33.27	38.2	57.09	53.16	68.73	78.79	73.61	68.38	56.23	65.12	67.42	64.47	72.66	77.98	64.06	65.8	74.98	67.6	76.49	68.37	51.49	68.9	66.98	42.94	55.03	65.02	32.24	65.38
	2016-01-18	10:59:00	D	24.45	62.08	39.21	37.73	41.73	57.38	62.63	76.25	66.33	67.91	45.94	62.97	61.78	55.74	70.01	76.42	40.23	60.06	70.63	59.5	76.52	60.49	41.15	69.02	64.16	39.57	52.89	55.18	36.16	54.61
	2016-01-18	11:59:00	D	27.99	58.12	34.05	43.71	45.41	52.03	58.56	75.79	57.1	64.58	35.84	58.88	51.39	46.28	65.74	74.86	34.72	56.06	66.75	53.1	72.38	54.59	38.59	67.36	63.07	27.68	46.32	45.02	31.52	39.56
	2016-01-18	12:59:00	D	25.03	52.86	36.09	45.99	44.03	50.26	59.1	74.18	48.73	58.22	40.18	55.28	39.51	38.71	61.12	72.17	36.29	51.05	54.74	53.56	71.73	52.76	36.7	65.69	61.94	28.12	48.1	41.98	33.4	41.86
	2016-01-18	13:59:00	D	22.37	50.5	32.16	42.17	40.8	41.29	52.55	69.35	41.2	50.45	28.68	49.2	35.68	31.2	56.39	66.17	33.58	39.19	41.9	46.9	71.73	39.3	35.34	66.26	60.21	20.26	36.45	26.07	27.93	39.45
	2016-01-18	14:59:00	D	21.41	47.3	26.79	48.31	41.33	46.3	49.5	70.29	48.56	47.94	30.8	43.34	37.87	29.52	53.19	60.94	20.09	33.84	43.13	43.76	70.13	47.85	32.6	64.04	55.61	22.3	39.46	38.48	33.57	42.02
	2016-01-18	15:59:00	D	25.05	47.76	26.05	61.17	48.12	59.04	57.92	70.81	52.87	49.77	41.97	41.99	45.51	42.52	55.07	59.76	39.99	46.15	48.39	43.29	70.13	60.34	37.77	61.72	57.82	42.47	53.29	48.71	49.37	46.98
	2016-01-18	16:59:00	D	29.85	48.5	30.87	63.39	52.15	56.07	59.01	71.88	51.06	52.15	41.87	51.09	46.05	42.3	55.53	63	39.18	37.93	54.3	29.49	64.93	63.19	45.1	62.3	60.12	47.07	52	53.4	51.61	48.46
	2016-01-18	17:59:00	D	30.29	49.58	35.04	72.7	59.08	63	60.11	72.36	45.52	53.39	51.07	40.07	50.2	46.48	56.7	63.5	39.77	39.79	58.47	33.89	61.99	63.77	46.3	61.09	61.22	46.35	51.95	55.11	52.7	55.5
	2016-01-18	18:59:00	D	38.91	50.72	44.43	75.89	62.99	70.27	62.92	74.47	57.46	53.24	48.51	44.53	48.37	49.94	57.73	65.13	38.36	38.97	60.74	50.52	62.78	58.51	50.48	61.64	62.36	44.96	50.62	55.59	52.01	59.52
	2016-01-18	19:59:00	D	50.51	57.67	49.88	77.42	65.18	70.21	64.01	76.6	66.72	56.12	53.92	48.09	53.74	60.11	61.19	67.33	59.1	50.71	62.95	66.29	65.46	70.41	56.98	61.6	64.04	46.63	52.3	57.85	48.85	62.35
	2016-01-18	20:59:00	N	64.05	61.1	58.27	73.07	65.66	72.3	61.54	78.18	65.4	55.99	60.44	50.42	60.25	65.78	64.03	69.54	68.9	53.57	65.18	75.78	67.64	78	65	63.82	66.33	44.67	51.63	58.93	43.82	64.02
	2016-01-18	21:59:00	N	77.39	65.05	68.12	72.51	66.77	74.06	63.81	80.25	68.22	59.54	62.15	52.78	61.31	69.75	67.42	72.31	71.73	55.9	67.99	81.15	69.25	82.74	71.58	66.55	67.97	44.63	50.95	60.64	39.33	65.72
	2016-01-18	22:59:00	N	82.35	68.42	74.41	87.15	71.81	84.85	68.43	81.31	73.94	60.71	69.14	55.82	66.55	76.02	69.12	73.42	78.51	60.14	70.27	84.2	70.32	85.99	72.8	68.74	69.6	69.77	62.74	66.41	55.52	67.97
	2016-01-18	23:59:00	N	84.78	69.53	77.49	60.66	67.84	73.98	66.69	81.83	71.06	60.67	71.08	58.87	67.13	64.92	69.67	74.52	61.1	60.08	70.25	83.09	71.42	90.75	73.17	68.98	70.7	35	49.05	60.58	33.29	67.37
	2016-01-19	1900-01-02 00:59:00	N	85.73	72.35	77.35	60.66	65.57	69.1	66.09	82.88	65.63	57.63	60.17	58.82	62.26	56.2	70.2	75.07	52.14	57.62	70.81	87.02	71.95	89.71	76.73	71.55	71.8	26.48	41.62	58.22	25.99	66.75
	2016-01-19	1900-01-02 01:59:00	N	88.18	71.99	79.93	62.98	66.16	70.74	66.66	83.4	68.48	57.59	58.99	60.03	61.68	55.6	70.77	76.17	50.12	57.01	70.23	85.86	73.04	90.12	78.14	72.56	73.48	21.89	36.59	55.27	21.92	65.02
	2016-01-19	1900-01-02 02:59:00	N	88.13	73.55	80.92	39.26	59.77	58.86	65.49	82.75	64.48	56.38	54.22	60.03	61.68	49.38	70.76	76.72	39.29	54.54	67.89	85.72	72.44	91.5	77.03	73.02	74.58	16.55	32.12	51.63	17.79	65.6
	2016-01-19	1900-01-02 03:59:00	N	91.52	75.03	81.37	28.23	50.79	46.2	63.15	81.64	66.78	56.38	54.22	57.61	63.42	51.28	70.2	76.17	41.28	52.71	68.49	85.65	74.65	91.64	76.44	72.41	74.17	19.39	32.22	51.66	20.75	62.73
	2016-01-19	1900-01-02 04:59:00	N	92.49	75.57	79.8	27.61	47.14	43.39	63.74	81.2	72.22	58.8	54.3	58.71	65.91	50.65	71.35	76.74	39.98	52.08	68.49	84.12	74.65	91.64	75.39	71.8	73.54	22.15	34.2	52.95	22.93	60.4
	2016-01-19	1900-01-02 05:59:00	N	89.18	76.73	78.34	27.04	44.72	39.57	63.76	81.29	65.3	58.8	54.24	61.83	63.58	40.1	70.79	73.38	33.62	49.64	66.16	79.73	75.2	88.05	73.94	73.02	74.71	24.17	33.56	55.96	25.61	59.22
	2016-01-19	1900-01-02 06:59:00	D	84.47	76.27	75.34	25.27	36.58	35.71	64.36	79.69	41.44	55.8	54.88	60.68	64.19	38.89	68.55	74.56	36.92	45.94	66.21	73.04	75.77	61.57	71.48	72.71	76.26	23.66	34.9	55.36	27.7	59.84
	2016-01-19	1900-01-02 07:59:00	D	69.34	77.39	67.71	20.91	31.67	30.73	63.83	78.14	28.07	50.94	51.98	59.5	60.75	30.68	65.74	69.48	26.72	40.29	59.75	55.99	76.36	47.27	68.75	71.71	75.71	24.44	33.75	51.85	27.86	58.76
	2016-01-19	1900-01-02 08:59:00	D	29.46	75.87	29.64	19.37	26.07	22.26	60.46	74.99	24.36	49.77	44.79	59.62	57.96	25.08	60.63	62.67	20.32	30.1	49.48	45.71	75.31	30.94	57.62	73.81	73	20.88	31.42	50.18	24.94	57.17
	2016-01-19	1900-01-02 09:59:00	D	17.26	71.11	19.33	18.09	24.98	19.78	56.46	72.96	40.39	51.24	32.21	55.58	48.57	21.29	54.83	58.07	19.89	28.27	47.82	33.48	74.29	18.63	26.14	70.55	68.1	19.73	29.67	46.7	23.62	55.55
	2016-01-19	1900-01-02 10:59:00	D	21.89	62.62	20.73	18.84	20.39	18.44	46.31	68.6	18.04	41.2	20.86	45.82	36.55	20.07	47.67	49.15	19.35	24.42	40.34	21.58	72.21	17.53	21.09	70.08	64.83	17.85	27.26	40.02	22.46	52.14
	2016-01-19	1900-01-02 11:59:00	D	23.21	59.16	23.57	17.1	20.06	16.77	41.61	67.14	18.3	39.46	20.32	38.25	33.57	20.97	43.45	46.18	20.85	25.33	36.64	17.6	70.09	18.94	21.84	66.83	62.63	16.55	26.93	37.3	20.31	47.14
	2016-01-19	1900-01-02 12:59:00	D	21.41	55.2	21	22.24	21.93	19.93	34.74	63.15	19.49	33.71	22.27	36.36	32.79	23.41	40.83	44.87	23.3	24.47	37.19	20.99	64.97	20.79	24.53	64.04	59.76	22.66	29.94	37.02	23.31	43.84
	2016-01-19	1900-01-02 13:59:00	D	24.59	52.07	24.26	31.43	29.86	30.16	35.98	63.05	29.44	37.56	33.55	42.19	41.13	37.13	43.98	49.82	35.24	34.5	47.33	22.98	58.56	26.17	25.16	60.63	58.02	32.29	38.78	43.2	28.66	48
	2016-01-19	1900-01-02 14:59:00	D	29.23	53.86	28.27	30.98	32.63	31.64	41.67	64.74	28.99	42.8	32.54	43.66	43.23	29.07	46.62	54.22	29.05	33.39	46.96	26.4	59.22	30.14	32.99	61.22	57.42	33.76	42.6	48.25	34.01	51.75
	2016-01-19	1900-01-02 15:59:00	D	28.67	53.92	27.7	29.26	29.59	28.53	41.26	64.31	26.55	39.79	30.05	39.9	38.92	25.27	44.94	51.38	27.06	31.48	42.66	29.03	59.81	27.65	29.11	61.85	58.02	30.77	42.71	49.03	34.12	51.87
	2016-01-19	16:59:00	D	28.05	54.59	29.12	28.7	27.05	26.61	38.24	63.26	23.39	35.42	26.73	37.48	33.74	22.68	42.56	47.76	25.91	30.29	42.77	27.14	59.27	26.45	29.84	59.54	57.47	31.97	41.46	47.8	32.19	50.69
	2016-01-19	17:59:00	D	29.96	55.14	28.33	35.48	33.9	34.93	42.35	64.26	30.95	40.33	35.73	39.18	42.59	33.52	44.2	51.27	34.19	36	46.33	27.09	59.87	30.93	28.55	60.14	56.87	40.04	56.46	58.37	37.84	54.65
	2016-01-19	18:59:00	D	28.61	56.91	28.33	36.14	37.7	35.6	46.57	65.89	32.29	45.36	42.84	43.01	48.78	41.13	49.02	57.15	39.29	41.64	55.47	36.21	60.41	33.55	32.33	60.14	57.42	36.3	51.09	58.37	39.67	58.17
	2016-01-19	19:59:00	D	39.99	58.66	36.7	37.27	39.52	36.77	48.37	67.56	33.45	45.99	42.19	44.3	46.89	36.64	50.83	58.95	35.4	41.04	56.13	41.23	60.95	44.86	35.51	59.54	57.97	40.51	53.39	59.45	39.56	58.11
	2016-01-19	20:59:00	N	54.04	62.67	49.22	42.17	43.07	46.2	50.07	67.42	39.74	49.61	55.57	47.25	54.71	56.35	55.63	62.37	49.14	47.9	62.57	45.47	62.09	49.62	43.53	60.09	60.26	42.94	54.48	65.06	42.67	60.34
	2016-01-19	21:59:00	N	59.86	65.46	55.24	42.17	43.7	46.84	51.24	68.51	40.33	50.19	57.35	50.31	55.84	48.98	57.3	63.45	51.54	49.69	63.08	51.04	62.63	50.24	47.07	60.04	61.35	44.77	56.22	65.63	45.1	61.43
	2016-01-19	22:59:00	N	62.76	67.73	56.96	42.75	46.1	49.27	52.36	69.56	45.25	52	58.47	52.09	58.16	47.74	57.9	64.62	47.25	47.8	63.67	49.84	64.34	51.43	50.67	61.18	62.49	44.14	55.63	66.73	47.51	63.13
	2016-01-19	23:59:00	N	47.97	69.45	42.98	43.38	46.1	46.79	54.18	70.13	47.1	53.19	60.23	53.91	59.92	45.85	57.85	64.04	43.49	46.58	61.29	52.28	64.34	52.61	50.72	62.3	63.03	44.14	56.81	67.29	48.75	64.3
	2016-01-20	00:59:00	N	50.35	68.87	44.21	47.03	47.35	49.32	54.78	70.13	46.57	53.81	60.78	55.71	61.06	48.36	58.45	64.62	46.62	47.21	61.89	53.42	63.71	52.61	53.66	62.3	63.62	52.04	59.69	67.82	50.56	65.41
	2016-01-20	01:59:00	N	50.97	69.97	46.06	51.88	52.8	54.24	55.99	71.81	48.46	55.64	61.42	56.28	62.84	52.03	59.65	65.79	50.96	50.32	63.08	56.43	64.84	51.48	55.42	62.3	64.16	56.23	61.97	70.06	52.45	66.55
	2016-01-20	02:59:00	N	59.95	70.58	55.24	65.22	62.69	69.36	63.08	73.99	66.96	62.26	87.31	63.56	75.86	69.6	64.31	70.88	63.55	60.66	71.16	48.11	66.62	56.91	50.88	63.51	63.66	76.79	76.93	88.43	60.2	72.09
	2016-01-20	03:59:00	N	64.55	71.11	61.16	71.82	67.76	73.21	65.98	74.54	68.12	63.99	84.19	64.65	76.95	70.74	65.47	72.01	70.44	64.78	72.31	49.94	64.93	59.3	53.86	63.02	63.66	79.5	76.9	87.41	63.61	73.16
	2016-01-20	04:59:00	N	63.39	72.76	60.57	74.49	70.49	74.31	69.37	76.15	72.66	65.12	82.11	68.12	76.37	72.39	68.31	73.1	72.11	68.83	73.98	51.71	66.08	62.15	59.07	64.13	64.25	81.65	78.47	86.91	65.87	74.22
	2016-01-20	05:59:00	N	61.63	73.32	58.77	79.2	74.27	79.08	71.6	76.69	74.83	67.45	84.74	69.23	75.82	77.34	70.01	75.34	78.22	72.23	77.34	55.4	66.66	66.17	57.35	64.71	65.37	86.43	80.06	87.39	68.66	74.76
	2016-01-20	06:59:00	D	66.86	73.88	64.07	83.27	77.94	83.18	73.24	78.28	78.69	69.71	85.76	71.46	78.53	81.07	71.67	76.42	81.43	76.14	78.98	58.99	67.81	71.79	62	65.85	65.95	90.06	83.16	86.87	71.39	76.35
	2016-01-20	07:59:00	D	65.8	75.03	64.16	72.4	77.45	77.01	76.02	79.36	77.07	69.71	85.79	73.7	79.1	79.99	72.75	77.49	80.38	76.66	80.05	66.03	68.95	74.52	66.02	67.56	66.57	89.06	84.22	88.89	73.74	78.02
	2016-01-20	08:59:00	D	63.58	73.44	65.91	60.4	70.71	67.31	73.92	79.42	73.22	70.86	78.48	74.88	76.99	71.38	73.9	78.07	72.23	73.97	80.11	63.21	70.09	74.56	57.08	69.86	66.08	69.73	81.18	88.46	67.28	76.07
	2016-01-20	09:59:00	D	35.85	72	56.12	41.07	59.19	49.35	71.24	78.99	65.39	69.8	64.21	73.85	74.9	64.22	72.3	77.59	64.33	70.69	78.53	62.67	70.13	69.63	50.05	68.22	63.9	67.49	76.46	87.51	50.15	73.88
	2016-01-20	10:59:00	D	31.96	67.66	52.61	34.89	42.74	44.94	64	75.37	54.32	63.59	54.77	68.91	69.99	48.85	70.79	75.53	48.44	60.96	71.94	60.39	70.7	62.89	44.75	68.87	63.42	53.67	68.39	75	45.83	60.69
	2016-01-20	11:59:00	D	40.58	62.59	48.42	36.02	38.95	41.75	58.17	73.32	44.65	58.43	46.87	64.32	59.98	41.59	64.74	73.39	36.77	52.62	67.53	52.77	68.16	57.17	42.4	67.8	61.76	42.98	63.96	64.63	46.4	45.54
	2016-01-20	12:59:00	D	31.72	57.45	39.02	51.53	42.25	52.08	56.27	71.04	46.26	52.93	50.43	59.63	42.88	43.92	60.68	71.18	42.11	54.88	49.51	57.33	68	61.62	42.97	67.23	61.7	37.47	59.5	56.15	41.95	46.79
	2016-01-20	13:59:00	D	26.58	52.12	33.84	46.62	43.34	49.53	53.21	67.71	43.77	45.58	37.35	59.07	44.22	38.12	60.58	65.7	43.11	48.64	46.15	51.87	67.38	50.46	42.15	64.94	61.11	37.76	58.22	37.25	47.77	45.07
	2016-01-20	14:59:00	D	29.08	50.75	32.56	55.39	45.64	56.02	56.13	69.16	46.1	44.36	47.05	53.48	46.31	42.47	59.29	62.18	28.77	48.69	48.25	49.42	66.85	56.21	38.11	64.37	56.43	41.42	58.08	48.42	53.62	45.31
	2016-01-20	15:59:00	D	31.3	52.36	36.27	59.47	47.5	61.37	58.46	71.33	46.73	44.88	43.37	54.3	52.36	43.05	58.64	60.41	43.7	49.85	48.97	42.7	66.23	59.2	45.99	60.82	59.17	45.55	62.58	56.49	61.82	50.88
	2016-01-20	16:59:00	D	32.7	53.53	31.83	65.14	51.09	60.28	61.37	71.88	49.3	49.77	47.8	55.99	54.76	47.94	58.59	62.51	44.34	44.39	57.96	28.23	60.99	62.15	50.72	59.59	60.81	61.45	63.69	61.65	67.46	52.82
	2016-01-20	17:59:00	D	36.97	54.64	46.01	73.31	60.33	65.99	64.83	72.96	46.26	52.26	57.96	49.15	58.3	55.69	60.88	65.34	46.83	47.48	62.07	35.28	57.38	64.97	57.25	62.43	62.53	59.72	65.36	66.24	67.99	58.56
	2016-01-20	18:59:00	D	53.84	55.75	56.26	81.17	64.24	77.93	68.16	75.63	66.25	54.52	69.46	55.84	60.6	64.38	63.73	68.1	55.23	50.47	64.35	59.54	59.92	68.94	63.02	65.24	64.78	71.13	69.78	66.69	72.95	63.13
	2016-01-20	19:59:00	D	66.67	62.03	65.64	86.71	68.12	85.16	71.49	76.66	77.49	59.79	76.65	61.06	65.14	76.67	67.09	69.7	74.23	61.73	67.16	74.81	63.22	80.26	71.33	69.69	67.06	78.3	73.55	70.54	72.37	65.36
	2016-01-20	20:59:00	N	79.89	65.37	76.8	90.13	71.42	89.11	74.23	78.25	83.45	63.86	86.72	67.98	70.24	83.62	71	72.47	84.01	70.41	70.52	80.76	65.46	85.45	80.9	74.01	68.71	90.54	78.9	73.78	82.53	68.18
	2016-01-20	21:59:00	N	88.77	68.18	84.3	91.59	73.57	91.05	76.98	79.3	85.57	65.58	89.27	70.77	73.55	87.79	72.66	74.66	87.19	73.76	73.31	82.34	68.26	86.46	83.99	78.29	70.35	94.65	82.05	76.98	85.6	70.91
	2016-01-20	22:59:00	N	87.76	70.99	84.83	92.55	75.7	91.05	78.62	80.35	85.04	66.75	89.78	74.14	74.11	86.75	74.3	76.33	87.72	76.01	75.01	81.27	68.22	85.94	84.51	79.87	70.91	96.17	84.12	79.62	87.63	73.09
	2016-01-20	23:59:00	N	88.27	73.24	84.3	93.97	77.27	93.92	78.6	81.92	86.63	67.29	91.28	75.77	75.74	88.81	76.51	77.41	88.23	78.76	75.54	83.38	69.92	86.46	84.51	81.42	72.6	96.67	84.64	80.15	88.62	74.15
	2016-01-21	00:59:00	N	91.81	74.29	86.9	94.44	78.33	92.96	80.77	81.92	87.67	68.41	92.77	77.39	78.45	90.34	77.57	79.06	89.78	77.62	78.31	85.98	70.45	86.95	85.51	81.91	72.57	98.18	85.66	81.7	89.62	75.75
	2016-01-21	01:59:00	N	91.31	75.37	87.41	94.91	79.89	93.44	80.77	82.95	87.67	69.57	93.26	79	78.43	93.87	78.64	80.13	93.87	79.26	78.29	87.51	72.1	89.96	87.01	82.93	72.54	98.68	86.17	83.26	89.62	76.83
	2016-01-21	02:59:00	N	91.81	77.03	87.93	95.38	80.41	93.91	81.3	83.48	89.75	69.57	93.76	79.54	79.51	93.37	79.18	80.11	91.83	80.36	79.93	87.01	72.63	90.46	86.49	82.93	73.64	95.66	86.17	83.77	89.12	77.9
	2016-01-21	03:59:00	N	92.31	78.1	88.44	94.91	81.95	95.32	81.3	84	90.26	69.53	94.25	80.08	80.59	91.86	80.26	81.19	92.34	79.26	81.02	88.05	73.18	90.96	87.01	83.96	74.75	92.08	85.66	84.29	88.63	78.94
	2016-01-21	04:59:00	N	91.81	79.19	88.95	95.84	81.95	94.85	81.84	85.03	90.78	70.11	93.76	79.52	81.64	92.87	80.24	82.81	93.87	80.34	82.1	87.54	74.29	90.46	87.01	83.96	75.31	95.66	86.69	84.27	86.6	79.47
	2016-01-21	05:59:00	N	93.81	80.78	89.97	96.31	82.96	96.26	80.19	85.53	91.29	70.08	95.24	81.11	82.69	93.87	81.29	82.8	96.39	79.77	81.54	89.05	74.81	91.94	87.99	84.43	75.83	81.51	84.63	85.81	88.12	79.97
	2016-01-21	06:59:00	D	95.3	80.22	91.49	96.78	82.95	97.64	80.16	86.56	89.73	69.47	95.73	81.62	83.74	95.86	82.36	83.32	96.39	79.2	84.26	89.57	74.81	93.42	87.98	84.43	76.39	83.13	83.07	85.3	80.4	80.5
	2016-01-21	07:59:00	D	82.6	80.81	83.29	90.63	85.01	91.54	83.43	86.57	87.67	71.79	91.78	82.19	81.11	88.81	82.37	83.87	88.23	83.05	84.83	84.99	75.39	89	85.51	85.99	75.31	71.64	81	84.82	76.72	81.07
	2016-01-21	08:59:00	D	66.91	79.78	73.6	75.53	82.08	77.45	84.57	85.08	81.36	72.42	79.97	81.71	81.72	71.76	81.37	83.92	66.36	78.78	83.29	74.91	75.46	73.89	75.13	83.98	75.33	57.34	75.75	85.44	70.83	79.61
	2016-01-21	09:59:00	D	49.49	78.8	58.77	56.23	78.65	64.97	80.9	84.09	77.03	73.58	62.83	80.69	77.53	66.78	80.91	82.9	63.01	73.89	81.21	68.83	76.04	62.2	68.1	80.37	74.28	47.21	67.58	82.96	59.21	79.46
	2016-01-21	10:59:00	D	28.28	74.04	44.9	52.25	63.61	64.43	75.03	83.16	72.09	73.09	62.24	78.63	74.27	62.31	78.83	81.91	51.34	67.17	76.9	65.99	74.98	61.66	47.23	78.82	72.15	49.39	66.66	72.76	45.59	68.33
	2016-01-21	11:59:00	D	31.97	67.49	38.73	54	56.71	58.14	69.55	81.12	61.31	69.84	57.65	77.11	66.7	53.01	74.74	80.36	45.32	60.91	73.13	52.65	73.03	50.01	39.4	78.38	68.34	41.72	62.24	62.84	46.28	52.67
	2016-01-21	12:59:00	D	26.35	60.74	33.06	56.88	55.52	56.38	65.54	80.67	55.99	60.67	52.86	72.26	46.02	41.59	69.23	77.79	37.85	54.37	53.95	52.03	71.87	55.75	33.89	75.74	66.13	31.6	52.45	51.49	40.02	50.8
	2016-01-21	13:59:00	D	28.84	56.65	34.28	58.59	55.47	58.09	63.85	77.55	52.47	62.46	39.45	67.33	47.99	36.03	65.37	72.52	38.5	47.13	52.02	54.45	71.87	54.7	42.02	75.27	63.95	29.68	47.71	42.87	40.55	51.77
	2016-01-21	14:59:00	D	26.52	56.11	36.45	55.69	53.12	56.93	61.56	76.46	51.79	57.16	33.27	53.01	45.21	43.98	62.94	67.96	39.1	47.07	54.25	40.39	71.35	55.8	44.5	74.23	61.17	32.2	48.21	45.65	40.55	50.38
	2016-01-21	15:59:00	D	32.21	54.89	33.79	53.95	53.72	56.88	62.1	76.42	51.23	55.34	27.31	47.57	40.82	42.06	61.81	66.28	39.75	47.71	52.95	40.39	70.28	55.25	42.02	73.73	62.83	22.47	41.46	45.47	35.28	50.32
	2016-01-21	16:59:00	D	30.92	56.11	32.62	57.41	52.52	55.16	60.97	76.42	48.96	57.22	26.09	44.53	39.51	42.12	61.76	66.75	39.75	45.97	58.29	36.68	67.59	59.94	44.5	73.18	63.36	28.18	41.51	48.47	35.33	51.44
	2016-01-21	17:59:00	D	40.28	57.8	43.85	60.82	58.27	62.15	65.54	76.37	58.41	59.47	47.33	45.7	49.52	48.11	61.66	67.17	44.51	49.43	60.53	51.81	66.85	49.05	53.31	71.48	65.02	31.92	47.55	52.04	38.49	54.34
	2016-01-21	18:59:00	D	47.45	61.16	48.64	65.1	60.37	64.79	63.04	77.88	62.9	59.92	59.91	51.19	54.25	52.79	62.74	68.23	49.87	51.1	61.57	57.18	69	62.69	57.3	70.33	64.87	46.29	55.28	55.5	43.58	56.59
	2016-01-21	19:59:00	D	58.07	64.48	56.36	76.53	64.32	76.91	68.19	78.88	73.11	63.4	62.74	54.71	59.5	56.3	64.98	69.86	56.45	55.9	66.75	68.71	69.48	67.76	62.44	69.17	67.68	50.35	59.78	60.62	48.34	58.77
	2016-01-21	20:59:00	N	64.93	67.2	60.98	86.73	68.72	85.18	71.52	79.89	79.7	65.66	76.71	59.95	64.63	75.62	67.16	72.01	75.38	65.88	68.32	75.92	71.69	78.69	68.02	70.21	69.35	56.83	62.58	63.92	51.84	61.52
	2016-01-21	21:59:00	N	70.56	69.97	65.6	78.56	70.35	82.08	72.02	81.43	78.05	66.79	79.94	64.61	69.17	75.57	69.94	73.07	77.55	68.71	71.7	79.17	71.65	79.7	71.3	71.29	70.42	59.13	64.79	66.73	55.43	63.76
	2016-01-21	22:59:00	N	73.89	72.16	69.57	72.7	70.84	78.41	71.99	81.94	83.47	67.37	76.13	65.7	70.27	71.66	71.04	74.72	71.94	66.35	72.2	80.22	72.73	80.21	72.37	72.36	72.08	63.68	66.98	69.46	60.02	65.45
	2016-01-21	23:59:00	N	93.84	73.28	88	91.59	90.96	96.71	78.13	85.6	94.4	70.78	96.22	71.43	83.82	95.38	74.36	80.17	94.89	76.04	91.2	85.03	73.84	89.52	72.91	75.1	72.6	76.15	76.83	86.91	68.06	78.02
	2016-01-22	00:59:00	N	96.78	76.02	89.53	92.55	92.89	98.08	80.82	92.65	94.91	73.05	99.1	76.95	92.98	96.84	79.25	83.39	93.88	82.57	93.77	95.12	76.01	88.01	70.71	73.43	72.6	85.88	85.26	91.86	69.23	82.71
	2016-01-22	01:59:00	N	94.83	77.12	83.31	94.93	95.25	98.09	82.44	94.62	95.91	73.61	100	85.93	93.49	98.32	99.01	92.27	98.87	94.05	98.31	95.61	80.82	95.87	92.51	84.56	76.5	88.5	82.14	91.86	71.42	84.76
	2016-01-22	02:59:00	N	98.25	94.27	98	96.34	96.65	98.55	91.35	96.56	98.42	79.68	100	89.47	97.39	98.8	99.96	94.3	97.89	97.04	99.31	97.58	97.34	98.27	96.34	88.58	90.76	97.19	95.21	98.03	76.83	94.49
	2016-01-22	03:59:00	N	98.25	96.24	98.48	96.8	98.05	99	93.39	97.06	98.42	81.31	100	96.78	97.87	99.28	100	96.31	98.88	98.53	99.32	98.06	97.34	98.29	96.36	91.03	94.28	97.19	97.14	98.03	85.17	96.82
	2016-01-22	04:59:00	N	99.21	97.21	98.96	95.41	98.04	98.54	94.39	98.01	99.89	80.77	100	97.25	98.83	99.28	100	96.81	99.37	98.04	99.32	98.53	97.81	98.28	97.75	91.51	95.77	97.69	97.62	98.51	88.21	96.82
	2016-01-22	05:59:00	N	99.21	97.21	99.44	96.82	98.5	99.46	94.89	98.49	100	84.53	100	97.73	98.83	99.29	100	97.31	98.88	99.02	99.32	99	98.28	98.76	97.75	92	97.71	98.2	97.62	98.97	89.21	97.28
	2016-01-22	06:59:00	D	99.23	97.7	98.01	97.27	98.96	99.9	96.9	98.49	99.4	84	100	98.66	98.83	99.77	100	96.81	98.39	98.53	99.32	99.02	98.75	98.29	97.77	92	97.71	99.68	98.1	98.96	90.68	97.74
	2016-01-22	07:59:00	D	99.75	98.66	99.02	95.95	98.52	99.02	96.91	98.49	99.91	86.12	100	99.13	99.3	99.77	100	98.79	98.89	99.02	99.81	99.06	97.36	99.25	98.26	92.5	97.72	98.21	98.11	98.97	91.75	97.3
	2016-01-22	08:59:00	D	89.26	97.77	96.72	82.48	97.65	93.16	97.94	98.52	97.98	87.72	100	98.21	98.87	99.36	100	98.33	94.01	99.07	100	97.73	98.33	96.94	97.43	95.35	98.23	89.68	97.67	99	91.87	97.37
	2016-01-22	09:59:00	D	70.73	96.37	87.27	65.73	98.22	81.16	98.01	97.63	94.08	89.35	96.36	98.26	98.91	93.6	100	97.35	90.02	98.63	99.87	90.4	98.82	89.78	87.94	92.53	98.28	93.77	97.21	99.02	92.29	97.43
	2016-01-22	10:59:00	D	54.11	96.92	75.11	57.87	97.49	74.16	98.07	96.27	82.83	88.38	92.04	98.75	97.03	86.59	100	96.4	84.28	98.63	99.91	85.38	98.39	86.27	75.16	91.11	97.34	75.95	95.82	99.59	92.96	94.41
	2016-01-22	11:59:00	D	63.9	96.89	72.31	69.38	98.29	72.41	98.56	96.27	78.92	84.7	88.08	98.31	97.09	70.08	100	96.96	64.77	99.17	100	81.35	98.46	72.29	68.54	89.19	97.82	73.77	96.78	100	92.92	94.56
	2016-01-22	12:59:00	D	49.29	97	65.71	73.66	98.67	75.65	98.53	97.2	80.06	84.7	86.94	98.75	97.53	79.7	100	96.96	81.1	98.17	99.94	73.86	98.49	73.13	53.9	89.22	98.34	83.95	97.23	100	92.32	97.12
	2016-01-22	13:59:00	D	67.62	97.82	73.85	69.94	97.79	71.96	99.02	97.23	74.01	83.14	85.91	99.19	97.03	78.62	100	97.42	80.01	97.65	99.94	83.15	98.89	76.87	68.48	88.73	97.82	87.63	97.71	100	92.81	97.54
	2016-01-22	14:59:00	D	90.48	98.28	91.21	55.74	98.62	63.95	98.97	98.1	67.88	85.27	86.46	99.22	98.01	86.99	100	98.88	80.64	98.6	100	83.11	98.89	88.16	81.25	89.22	98.31	54.17	97.71	100	90.77	97.54
	2016-01-22	15:59:00	D	79.4	98.34	81.76	46.28	97.87	45.94	99	98.13	47.25	71.85	53.59	98.75	95.67	47.03	99.6	94.13	56.93	98.69	100	68.95	98.42	61.23	78.08	89.19	98.31	35.53	97.26	100	86.36	96.7
	2016-01-22	16:59:00	D	51.71	97.41	46.33	64.18	98.62	66.69	94.46	98.1	52.58	68.31	68.7	99.22	96.12	64.8	100	97.48	65.55	90.73	100	44.23	99.14	75.19	64.62	87.74	98.31	61.18	96.81	100	82.29	96.7
	2016-01-22	17:59:00	D	85.37	98.31	86.59	80.18	99.42	83.67	93.9	98.99	77.62	70.9	81.07	99.61	97.46	81.1	100	97.89	81.43	92.56	100	62.13	99.55	73.97	75.85	85.7	98.74	72.4	97.69	100	84.17	98.35
	2016-01-22	18:59:00	D	74.71	98.79	78.64	84.22	99.86	88.13	91.83	99.45	70.91	71.47	80.48	99.59	97.9	83.68	100	99.82	82.49	90.49	100	64.38	97.99	73.37	72	84.65	98.71	80.51	97.64	100	86.64	99.17
	2016-01-22	19:59:00	D	83.13	99.16	83.84	86.71	100	88.62	93.35	99.9	79.7	72.49	88.26	100	98.35	87.8	100	100	88.24	93.02	100	80.25	99.29	80.26	78.32	83.54	99.64	87.93	97.13	100	88.64	99.58
	2016-01-22	20:59:00	N	90.31	99.6	88.46	91.59	100	92.97	94.36	100	87.14	73.02	92.28	100	100	93.38	100	100	94.88	93.51	100	85.49	96.89	88.48	84.51	85.02	98.18	94.14	97.6	99.87	91.11	100
	2016-01-22	21:59:00	N	94.31	100	92.02	92.55	100	93.44	94.86	100	88.72	77.48	93.27	100	99.75	93.38	100	99.76	93.88	95.02	100	86.53	97.34	86.97	87.53	86.01	99.61	94.65	97.6	100	92.09	100
	2016-01-22	22:59:00	N	90.32	100	89.49	92.06	100	92.49	94.86	100	88.2	79.1	93.76	100	100	93.37	100	100	92.86	94.01	100	86.51	98.28	86.97	86.54	86.03	100	93.62	97.59	99.87	93.06	100
	2016-01-22	23:59:00	N	90.31	100	89.99	92.06	100	92.49	94.86	100	88.71	79.1	94.26	100	100	93.37	100	100	94.38	95.01	100	86.51	98.26	86.95	86.52	86.01	100	94.13	97.59	100	94.03	100
	2016-01-23	1900-01-02 00:59:00	N	90.31	100	88.96	89.64	100	89.58	93.33	100	86.6	79.07	92.27	100	100	94.87	100	100	93.36	95.01	100	86.51	97.79	84.9	85	86.49	100	93.62	96.15	100	94.03	100
	2016-01-23	1900-01-02 01:59:00	N	88.77	100	87.39	91.57	100	92	94.35	100	87.13	79.59	93.26	100	100	90.33	100	100	89.76	93.49	99.29	84.42	98.24	83.86	84.47	86.49	100	96.67	97.11	100	94.03	100
	2016-01-23	1900-01-02 02:59:00	N	88.25	100	87.91	91.09	100	91.04	94.86	100	88.17	79.59	95.23	100	100	92.36	100	100	92.34	95.01	99.78	84.42	98.24	83.86	83.44	85.99	100	98.69	97.59	100	94.51	100
	2016-01-23	1900-01-02 03:59:00	N	90.3	100	87.91	90.61	100	91.52	95.36	100	87.64	79.04	94.25	100	100	94.37	100	100	94.88	95.01	100	85.99	99.18	85.93	83.95	85.99	100	98.19	98.07	100	95	99.97
	2016-01-23	1900-01-02 04:59:00	N	93.31	100	93.01	89.14	100	89.58	95.36	100	87.12	79.04	95.72	100	100	94.37	100	100	94.37	95.51	100	85.98	97.77	81.21	90.98	87.99	100	97.69	97.59	100	95	100
	2016-01-23	1900-01-02 05:59:00	N	91.31	100	89.45	91.09	100	91.52	95.86	100	88.17	77.92	95.72	100	100	96.84	100	100	96.39	95.51	100	83.35	97.77	82.27	85.98	86.98	99.6	98.69	98.08	100	94.51	100
	2016-01-23	1900-01-02 06:59:00	D	88.76	100	86.86	95.85	100	98.09	95.86	100	95.88	78.47	99.1	100	100	96.84	100	100	97.87	96.51	100	83.88	98.7	79.63	84.45	87.48	100	99.68	98.55	100	94.99	100
	2016-01-23	1900-01-02 07:59:00	D	86.72	100	85.84	97.71	100	97.02	96.37	100	97.89	79.52	100	100	100	98.32	100	100	98.38	97	100	80.7	98.24	90.96	83.95	87.48	100	99.06	99.04	100	95.48	99.96
	2016-01-23	1900-01-02 08:59:00	D	88.77	100	89.97	97.24	100	99.44	97.37	100	98.38	80.09	100	100	100	99.75	100	100	99.84	98	100	74.19	98.71	82.81	83.44	87	99.6	98.18	99.03	100	95.47	100
	2016-01-23	1900-01-02 09:59:00	D	69.52	100	77.32	93.49	100	94.85	96.87	100	95.89	82.82	97.66	100	100	97.33	100	100	96.88	98	100	70.88	99.18	74.86	77.7	86.49	100	90.02	99.03	99.87	95	99.99
	2016-01-23	1900-01-02 10:59:00	D	70.09	100	77.35	79.04	100	84.6	97.87	100	84.52	83.91	91.79	100	100	92.38	100	100	90.31	97.51	100	63.56	99.66	67.61	77.7	85.99	100	77.18	98.55	99.89	96.42	98.66
	2016-01-23	1900-01-02 11:59:00	D	61.54	100	72.34	67.77	100	72.44	96.87	100	75.29	81.79	80.94	100	100	83.12	100	99.76	78.08	96.03	100	58.25	99.66	56.67	70.12	85.5	100	65.4	98.56	99.47	94.03	98.24
	2016-01-23	1900-01-02 12:59:00	D	59.77	100	70.71	54.7	100	63.47	92.82	100	56.9	76.9	73.35	100	100	74.49	100	100	69.15	89.42	100	48	99.68	51.85	66.78	83.98	100	60.23	97.62	100	86.63	97.37
	2016-01-23	1900-01-02 13:59:00	D	46.72	100	60.34	53.41	100	59.94	90.26	100	50.18	70.25	63.08	100	97.88	66.7	100	99.78	62.24	86.32	100	43.01	99.7	48.8	55.88	83.46	100	55.5	89.79	100	77.77	97.83
	2016-01-23	1900-01-02 14:59:00	D	47.19	100	55.52	55.8	100	60.57	87.14	100	47.78	64.53	61.86	100	95.47	57.32	100	100	58.09	78.81	100	47.37	99.24	46.34	54.17	82.97	100	51.9	85.73	100	72.9	98.29
	2016-01-23	1900-01-02 15:59:00	D	47.87	100	55	59.3	100	60.61	86.63	100	48.98	65.12	61.34	100	94.98	60.86	100	99.8	60.45	71.55	100	38.02	99.73	54.86	56.47	81.94	100	50.82	86.24	100	75.09	98.72
	2016-01-23	16:59:00	D	44.72	100	51.4	60.97	100	61.12	86.62	99.89	51.43	60.98	64.74	100	95.45	61.41	100	100	58.05	66.97	100	36.93	99.32	54.77	57.58	81.42	100	58.41	86.22	100	75.05	99.58
	2016-01-23	17:59:00	D	42.98	100	54.29	67.12	100	66.81	85.01	100	39.03	60.43	64.74	100	96.9	67.13	100	100	60.41	65.84	100	38.57	98.89	55.94	58.68	79.82	100	63	85.17	100	76.64	100
	2016-01-23	18:59:00	D	53.71	100	63.11	71.51	100	72.93	85.53	100	59.06	59.7	69.28	100	97.37	68.76	100	100	66.73	67.44	100	56.26	99.73	62.41	63.31	80.35	100	68.69	87.2	100	78.24	100
	2016-01-23	19:59:00	D	69.88	100	71.1	77.39	100	78.32	87.11	100	69.5	64.34	80.34	100	99.28	80.36	100	100	79.08	77	100	64.44	100	70.89	68.35	76.61	100	79.3	89.72	100	80.89	100
	2016-01-23	20:59:00	N	75.45	100	75.55	82.09	100	83.03	88.68	100	74.58	67.22	84.05	100	100	84.08	100	100	82.87	79.75	100	71.87	100	75.83	72.22	77.66	100	84.72	91.22	100	82.98	100
	2016-01-23	21:59:00	N	78.72	100	78.85	87.16	100	87.6	89.72	100	80.11	69.5	87.18	100	100	86.71	100	100	87.14	83.01	100	75.21	100	83.83	76.02	79.25	100	86.85	96.63	100	85.05	100
	2016-01-23	22:59:00	N	80.88	100	81.02	84.14	100	84.06	89.72	100	78.46	70.05	86.66	100	100	87.23	100	100	85.55	83.54	99.78	75.76	99.16	78.52	79.23	78.72	100	92.6	97.12	100	86.59	100
	2016-01-23	23:59:00	N	81.95	100	80.47	85.15	100	84.05	89.2	100	79	71.76	88.72	99.85	100	86.19	100	100	84.48	83.54	100	75.19	99.16	83.29	77.62	79.78	100	88.2	98.56	99.86	88.1	100
	2016-01-24	00:59:00	N	81.42	100	81.01	82.6	100	81.99	88.15	100	79.55	72.33	87.7	99.85	100	86.71	100	100	86.08	84.61	100	75.19	99.15	77.98	74.92	79.23	100	84.58	98.57	99.4	88.1	100
	2016-01-24	01:59:00	N	80.87	100	79.38	84.64	100	86.09	90.24	100	80.1	72.87	87.18	100	100	86.18	100	100	84.48	84.61	100	75.74	99.15	73.6	76	79.76	100	84.58	98.57	98.94	87.6	100
	2016-01-24	02:59:00	N	81.94	100	79.93	81.05	100	80.94	87.63	100	77.32	72.87	85.62	99.85	100	86.19	100	100	85.55	85.15	100	76.3	99.15	77.98	75.46	79.23	100	83.01	99.04	99.4	84.84	100
	2016-01-24	03:59:00	N	83.54	100	82.62	81.05	100	81.47	88.68	100	77.32	73.43	85.62	100	100	85.66	100	100	84.48	84.07	100	76.28	98.21	74.14	76	79.76	100	81.43	99.04	98.47	84.34	100
	2016-01-24	04:59:00	N	83	100	82.08	81.05	99.63	80.94	88.15	100	76.76	73.41	86.66	100	100	84.07	100	100	83.94	83.53	100	76.28	100	76.88	77.6	79.76	100	83.01	96.59	98.94	83.83	100
	2016-01-24	05:59:00	N	82.47	100	81	81.05	100	81.99	89.72	100	77.88	73.41	87.7	100	100	85.66	100	100	83.94	83.53	100	75.72	99.15	74.69	76.52	79.74	100	83.01	97.06	99.4	84.34	100
	2016-01-24	06:59:00	D	85.12	100	81	81.56	100	81.99	88.15	100	77.32	72.84	86.14	99.85	100	85.66	100	100	83.94	84.07	100	75.72	98.68	73.05	76.52	79.74	100	83.01	97.61	99.4	83.83	100
	2016-01-24	07:59:00	D	72.14	100	76.12	80.01	100	80.95	88.15	100	76.78	73.41	85.62	100	100	82.49	100	100	81.25	83.54	100	72.41	100	74.18	73.3	80.81	100	83.1	97.61	98.94	86.07	100
	2016-01-24	08:59:00	D	65.99	100	71.12	75.29	100	76.19	88.16	100	69.47	73.43	79.8	99.85	100	79.27	100	100	75.75	80.85	100	64.47	99.63	71.42	70.59	80.3	100	75.44	97.12	100	84.02	100
	2016-01-24	09:59:00	D	57.9	100	67.78	67.12	100	69.06	86.58	100	63.76	71.19	76.58	100	100	72.7	100	100	68.47	78.13	100	57.47	100	67.51	65.58	80.3	100	71.54	95.66	100	80.91	100
	2016-01-24	10:59:00	D	46.04	100	60.82	62.66	100	66.84	83.95	100	58.46	69.5	68.76	100	97.37	67.68	100	100	65.04	73.14	100	53.99	100	62.99	58.72	80.33	100	65.88	92.73	100	76.66	100
	2016-01-24	11:59:00	D	49.11	100	58.5	63.78	100	66.81	79.63	100	57.29	68.41	67.61	100	94.45	66.56	100	100	60.41	70.95	100	53.37	100	56.02	58.17	80.33	100	67.01	91.73	100	75.07	99.1
	2016-01-24	12:59:00	D	37.93	100	54.43	64.95	100	67.41	81.8	100	59.66	66.09	71.61	100	95.43	61.96	100	100	60.37	67.48	100	54.03	100	56.02	62.27	78.77	100	60.16	89.76	100	71.79	98.66
	2016-01-24	13:59:00	D	45.46	100	56.13	63.31	100	69.68	75.27	100	56.72	64.96	62.45	100	92.5	66.01	100	100	62.16	66.31	100	44.88	100	54.86	55.92	79.82	100	59.01	85.73	100	69.02	97.32
	2016-01-24	14:59:00	D	40.41	100	51.97	69.93	100	73.55	75.85	100	59.14	63.23	66.01	100	92.02	64.89	100	100	58.09	64.62	100	46.79	100	59.02	52.35	79.32	99.16	62.55	88.76	99.95	74	99.58
	2016-01-24	15:59:00	D	49.59	100	57.94	65.55	100	68.58	75.85	99.89	49.66	64.45	68.82	100	93	71.07	100	100	64.49	66.35	100	46.74	99.7	62.48	59.39	78.29	99.63	65.36	89.76	99.91	75.09	99.15
	2016-01-24	16:59:00	D	40.52	100	44.05	69.91	100	72.42	77.46	100	61.42	63.78	72.71	100	94.45	72.17	100	100	68.47	68.61	99.33	52.71	100	62.41	58.21	77.75	99.63	67.07	90.26	98.06	76.13	100
	2016-01-24	17:59:00	D	61.97	100	67.2	72.1	100	74.59	78.01	100	50.86	62.09	64.8	100	93.97	71.01	97.55	100	67.9	69.15	99.31	44.88	100	63.54	64.46	76.66	99.61	72.15	88.74	97.58	76.66	99.99
	2016-01-24	18:59:00	D	66.53	100	70.58	75.82	100	76.74	79.09	100	64.93	64.96	73.8	99.57	94.94	73.8	97.55	100	69.57	70.85	99.79	57.47	100	70.35	67.84	77.19	100	77.69	91.23	97.55	79.32	100
	2016-01-24	19:59:00	D	70.45	100	72.79	81.06	100	81.49	82.85	100	73.47	68.38	85.63	100	96.39	78.17	98.03	100	75.75	73.63	100	65.02	99.18	70.32	69.47	74.44	100	83.1	93.7	98.47	82.98	100
	2016-01-24	20:59:00	N	81.84	100	77.19	81.57	100	82	83.92	100	74.58	70.05	82.46	100	98.33	81.95	98.99	100	80.16	76.98	100	73.51	99.63	75.28	75.46	74.94	100	83.1	93.7	98	82.46	100
	2016-01-24	21:59:00	N	88.3	100	80.46	83.64	100	83.04	84.99	100	79.03	71.76	84.05	100	98.8	86.71	98.99	100	85.03	81.39	100	78.49	99.15	79.06	79.2	77.64	100	83.1	94.2	98	82.98	100
	2016-01-24	22:59:00	N	86.68	100	83.69	82.6	100	83.55	85.52	100	79	72.33	85.62	100	100	84.08	98.04	100	83.41	80.83	99.28	79.04	98.21	78.54	79.21	79.23	100	85.25	94.69	96.59	85.05	100
	2016-01-24	23:59:00	N	88.75	100	84.75	83.12	100	83.55	85.52	100	79	71.73	88.21	100	99.76	84.61	99.47	100	82.87	81.92	99.78	79.56	100	79.61	79.74	79.78	100	86.14	95.67	97.54	85.56	100
	2016-01-25	00:59:00	N	91.84	100	85.8	84.64	100	84.06	86.58	100	80.66	72.87	90.25	100	100	88.79	99.47	100	88.19	83.55	100	82.8	99.61	80.66	83.38	80.79	100	85.62	96.16	98.01	87.09	100
	2016-01-25	01:59:00	N	90.29	100	86.33	84.14	100	85.08	87.1	100	80.66	73.99	88.21	100	100	86.19	99.47	100	85.02	83.01	100	82.27	99.15	82.24	82.37	82.37	99.59	87.91	95.66	98.94	87.6	100
	2016-01-25	02:59:00	N	90.8	100	88.41	86.66	100	86.6	88.16	100	82.28	73.99	89.75	100	99.76	89.3	99.95	100	88.19	85.15	99.78	83.86	100	83.83	84.44	82.91	100	88.96	95.18	98.47	87.6	100
	2016-01-25	03:59:00	N	90.8	100	88.93	89.14	100	89.08	89.21	100	84.98	75.68	90.25	100	99.76	90.33	99.47	100	89.24	85.15	100	84.41	100	84.87	84.45	83.94	100	92.6	96.15	98.47	90.11	100
	2016-01-25	04:59:00	N	91.3	100	89.95	90.6	100	91.04	91.28	100	86.05	76.21	93.26	100	100	92.36	99.95	100	91.31	86.75	100	83.88	99.61	85.38	84.96	83.42	100	93.26	96.63	98.94	92.08	100
	2016-01-25	05:59:00	N	90.8	100	89.44	90.12	100	89.57	90.76	100	86.05	77.32	93.26	100	100	92.36	99.95	100	90.28	86.75	100	83.33	99.61	83.83	85.46	84.45	100	93.75	96.63	98.94	92.09	100
	2016-01-25	06:59:00	D	90.29	100	89.44	89.63	100	88.09	89.72	100	84.98	76.77	94.25	100	100	93.37	99.95	100	94.38	88.85	100	81.73	100	83.3	85.97	84.43	100	93.63	96.63	99.4	91.59	100
	2016-01-25	07:59:00	D	86.7	100	87.38	86.16	100	85.59	89.72	100	81.21	77.32	90.26	100	100	89.3	99.47	100	89.24	88.33	100	79.6	100	79.08	83.92	84.94	100	88.96	95.66	98.94	91.59	100
	2016-01-25	08:59:00	D	78.77	100	82.12	82.11	100	83.05	88.68	100	78.5	76.79	84.6	100	98.8	85.68	99.95	100	82.37	85.7	100	73.61	100	75.87	79.23	83.42	100	82.05	93.7	99.86	86.59	100
	2016-01-25	09:59:00	D	69.46	100	73.41	79.02	100	77.84	89.21	100	73.52	75.7	80.37	100	97.84	82	99.47	100	76.39	82.51	100	66.9	100	71.5	74.44	82.91	100	76.05	90.73	99.87	82.48	100
	2016-01-25	10:59:00	D	60.32	100	66.69	71.58	100	72.47	85.01	100	65.59	73.49	77.15	100	96.4	75.51	99.47	100	70.26	78.18	100	58.2	99.64	65.31	70.67	82.41	100	69.42	88.23	99.43	76.67	100
	2016-01-25	11:59:00	D	46.67	99.6	60.3	62.74	100	62.34	82.39	100	53.85	67.87	63.67	100	90.01	65.47	98.04	100	55.75	71.55	100	48.58	100	47.85	58.89	81.39	100	53.16	78.41	94.82	67.42	94.68
	2016-01-25	12:59:00	D	36.85	97.74	52.59	62.74	100	57.66	77	100	50.23	63.31	63.12	100	89.52	59.12	95.15	100	50.34	64.66	100	50.99	100	50.14	48.36	80.87	98.18	50.87	77.94	86.73	63.99	94.75
	2016-01-25	13:59:00	D	33.74	95.42	51.4	50.71	100	57.14	72.55	100	46.04	58.72	51.25	99.58	81.87	46.64	93.24	98.86	47.3	55.85	94.57	46.74	100	41.72	48.88	80.9	96.26	54.33	76.86	77.53	66.19	97
	2016-01-25	14:59:00	D	38.69	94.4	52.07	58.25	98.64	62.96	71.49	100	49.66	49.72	56.05	99.13	79.73	50.33	90.74	97.42	37.01	54.67	94.57	48.06	99.24	51.99	54.82	80.4	95.81	52.56	76.3	82.45	68.46	98.72
	2016-01-25	15:59:00	D	47.87	93.91	53.87	60.55	99.69	63	70.36	100	47.88	52.15	55.48	98.21	82.84	47.89	90.76	94.49	52.2	57.03	87.76	42.05	100	58.51	56.01	79.37	95.77	48.45	78.95	85.89	70.68	97.81
	2016-01-25	16:59:00	D	44.25	92.44	45.48	62.74	98.64	57.1	69.76	100	44.72	54.52	59.03	96.79	84.91	53.21	88.71	94.88	48.46	47.37	91.84	26.79	100	56.63	57.16	78.85	96.75	63.06	77.85	87.39	71.77	100
	2016-01-25	17:59:00	N	43.67	90.93	56.78	69.93	100	70.8	71.99	100	49.03	55.08	70.5	95.84	86.43	62.55	88.16	95.84	53.3	54.01	94.35	31.24	100	61.39	60.56	77.75	96.24	68.76	80.51	88.39	77.73	100
	2016-01-25	18:59:00	N	55.01	91.4	68.39	75.86	100	75.73	76.95	100	59.18	58.03	73.3	96.3	89.48	73.85	91.66	97.79	70.83	66.35	95.82	51.66	97.95	57.27	69.03	76.68	97.69	77.16	83.1	88.37	81.96	100
	2016-01-25	19:59:00	N	74.38	93.77	75.61	82.62	100	82.54	81.26	100	71.82	61.45	79.81	96.28	91.98	80.36	91.65	97.79	77.99	70.28	95.28	67.38	97.83	70.35	73.92	77.17	98.16	84.19	86.16	90.81	84.02	100
	2016-01-25	20:59:00	N	85.64	96.19	81.02	83.63	100	84.06	81.25	100	76.82	64.89	84.06	97.23	94.44	84.61	93.64	98.27	83.95	75.32	96.28	75.21	98.73	79.6	78.7	76.04	99.12	87.91	89.21	91.3	86.59	100
	2016-01-25	21:59:00	N	89.38	97.63	84.74	85.66	100	85.08	83.39	100	77.91	66.03	85.62	98.17	96.4	85.66	93.64	99.26	84.48	76.98	96.78	77.93	99.18	81.18	81.83	77.64	99.59	87.17	89.21	92.27	86.58	100
	2016-01-25	22:59:00	N	91.69	97.63	86.84	86.15	100	85.58	83.38	100	79.55	67.74	87.7	96.76	97.36	87.23	95.12	99.26	87.14	80.29	97.28	81.18	99.16	81.7	83.9	80.27	99.59	87.09	91.22	92.27	88.1	100
	2016-01-25	23:59:00	N	94.3	99.56	88.97	88.78	100	87.59	84.45	100	83.89	68.29	87.44	98.66	98.33	89.01	96.59	100	90.4	81.37	98.29	82.24	98.68	83.8	87.97	81.29	100	90.58	92.72	93.24	86.82	100
	2016-01-26	1900-01-02 00:59:00	N	96.49	98.52	91.23	91.09	100	90.06	86.58	100	86.03	69.44	90.41	97.13	99.77	90.51	97.56	99.76	90.9	83	98.79	84.9	98.68	87.42	87.68	83.35	100	92.59	93.21	94.21	88.29	100
	2016-01-26	1900-01-02 01:59:00	N	97.78	98.9	92.63	91.09	98.94	90.06	87.63	100	86.04	70.59	91.77	99.13	98.81	91.86	96.58	100	92.34	83	99.78	84.9	99.61	86.91	88.97	84.38	100	93.26	93.71	95.65	91.59	100
	2016-01-26	1900-01-02 02:59:00	N	97.78	99.29	94.08	90.12	92.38	89.57	87.1	100	85.5	71.73	90.76	97.71	98.33	91.35	97.07	100	91.31	84.07	99.78	84.36	99.15	87.41	90.42	85.91	100	92.67	94.2	95.17	90.23	100
	2016-01-26	1900-01-02 03:59:00	N	98.71	99.75	94.64	89.13	91.41	88.25	87.1	100	85.5	71.14	91.77	98.66	98.82	89.51	96.59	100	90.48	84.07	98.79	85.93	99.14	87.41	91.7	83.1	100	93.09	92.31	95.17	90.23	100
	2016-01-26	1900-01-02 04:59:00	N	98.66	100	96	89.13	91.9	88.25	87.63	100	87.09	72.27	91.79	97.13	99.3	91.41	97.56	100	92.81	84.6	99.79	84.88	98.67	88.43	91.62	84.51	100	93.09	92.79	95.17	90.63	100
	2016-01-26	1900-01-02 05:59:00	N	99.07	100	96.88	89.13	93.34	89.57	88.15	100	86.03	72.25	90.9	97.59	99.77	90.84	98.05	100	91.82	85.13	99.29	85.74	99.13	88.94	92.43	84.86	99.5	93.59	92.31	95.18	90.63	100
	2016-01-26	1900-01-02 06:59:00	D	99.44	100	95.81	89.26	91.9	87.77	88.15	100	86.03	72.82	91.31	97.13	97.3	93.7	98.05	100	93.23	85.13	99.3	88.52	99.13	88.14	93.24	85.28	99.88	93.51	92.71	96.13	90.63	100
	2016-01-26	1900-01-02 07:59:00	D	99.55	100	92.51	86.65	92.38	86.09	88.68	100	82.28	73.95	92.27	98.04	99.77	91.41	98.05	100	91.4	86.73	100	81.69	98.67	83.79	92.97	87.38	100	89.22	93.27	96.6	89.27	100
	2016-01-26	1900-01-02 08:59:00	D	64.28	100	75.57	80.56	91.41	79.4	86.58	100	75.16	73.43	82.48	99.58	97.85	83.03	98.52	100	81.28	84.62	100	70.71	100	73.67	77.06	84.68	100	83.11	89.71	97.07	85.05	100
	2016-01-26	1900-01-02 09:59:00	D	53.14	98.59	60.82	77.95	88.48	75.68	83.41	100	68.4	71.19	74.92	99.12	94.94	76.02	97.07	100	69.63	80.34	100	60.4	100	66.43	66.18	85.92	100	77.14	88.71	96.6	81.96	100
	2016-01-26	1900-01-02 10:59:00	D	45.3	95.7	54.29	74.79	85.51	72.47	82.89	100	64.97	68.96	72.73	98.17	91.49	69.36	96.59	99.75	63.31	74.83	100	55.69	100	62.44	59.9	83.38	100	72.74	86.69	93.75	79.35	100
	2016-01-26	1900-01-02 11:59:00	D	40.47	94.74	50.11	68.36	82.52	67.48	79.14	99.89	60.38	66.13	64.29	97.7	87.48	64.34	95.14	98.78	56.41	70.98	99.35	48.53	100	58.43	55.32	83.41	98.15	60.86	83.64	93.82	74.6	98.67
	2016-01-26	1900-01-02 12:59:00	D	32.47	91.84	47.75	60.55	73.7	61.28	74.79	99.91	49.66	59.23	50.78	94.85	77.06	47.32	90.76	97.83	44.34	62.37	83.9	52.8	100	54.34	41.57	83.42	96.71	44.82	76.32	76.56	63.03	95.61
	2016-01-26	1900-01-02 13:59:00	D	27.26	87.91	39.04	59.97	70.45	58.35	70.93	99.48	46.62	53.95	48.9	91.94	71.59	47.32	88.79	94.93	48.62	58.25	83.75	46.79	100	49.62	47.07	81.89	94.78	44.77	69.34	69.55	58.33	96.62
	2016-01-26	1900-01-02 14:59:00	D	31.08	83.77	37.79	58.89	67.67	61.83	70.36	99.94	48.46	52.72	54.87	91.5	71.55	46.69	87.74	92.94	37.55	55.9	86.91	45.04	100	51.38	48.26	81.94	92.36	41.25	70.96	72.61	56.45	97
	2016-01-26	1900-01-02 15:59:00	D	35.49	83.24	39.8	63.35	67.71	63.59	70.93	100	52.05	53.85	53.07	88.5	75.37	53.87	87.2	92.43	48.51	56.42	84.64	45.04	99.26	59.06	51.89	81.96	93.33	44.25	72.55	77.26	61.74	97.4
	2016-01-26	16:59:00	D	42.28	83.73	47.07	69.99	70.9	69.74	73.67	100	59.83	57.38	64.84	88.99	82.28	63.76	87.13	92.83	58.13	63.52	88.74	52.8	97.42	64.81	54.17	79.87	94.3	60.23	76.3	81.37	67.96	97.81
	2016-01-26	17:59:00	D	53.14	85.72	57.34	75.33	72.45	74.07	71.96	100	66.69	58.5	71.04	87.96	82.76	68.25	88.16	95.83	64.46	62.21	89.21	60.48	96.89	68.75	62.27	78.82	94.76	68.19	78.9	81.26	68.43	99.13
	2016-01-26	18:59:00	D	56.05	86.7	58.46	79.55	76.21	79.43	75.29	100	71.82	62.6	74.9	88.92	88.45	74.38	89.15	96.8	71.86	68.58	91.74	67.99	98.28	74.83	66.21	78.79	95.73	73.8	82.56	84.32	72.3	100
	2016-01-26	19:59:00	N	67.08	88.72	66.59	84.66	78.31	84.59	78.56	100	76.86	64.92	81.96	87.91	89.46	80.91	90.66	96.29	80.74	73.7	93.77	75.28	98.73	79.65	71.2	77.7	97.19	82.04	84.63	86.83	75.57	100
	2016-01-26	20:59:00	N	76.57	90.23	75.61	90.12	80.89	90.55	79.63	100	82.84	66.61	87.7	88.4	92.46	87.76	91.65	95.79	87.67	75.91	94.76	80.16	98.71	84.35	75.53	77.7	96.7	83.1	86.15	87.83	77.7	100
	2016-01-26	21:59:00	N	82.48	91.71	79.43	92.05	83.47	92.96	80.72	100	84.44	67.19	89.24	89.9	93.95	90.33	93.15	97.28	89.76	77	95.77	82.82	98.71	86.39	80.31	78.74	97.18	80.4	85.12	89.82	78.24	100
	2016-01-26	22:59:00	N	87.72	92.2	83.69	93.96	84.49	93.43	82.88	100	84.44	68.32	91.77	90.9	94.93	90.84	93.64	97.78	91.83	80.86	96.28	85.44	98.7	88.44	83.41	80.81	98.15	87.38	87.18	91.3	80.38	100
	2016-01-26	23:59:00	N	90.29	93.69	85.8	94.91	86.51	95.32	83.95	100	88.69	68.9	93.26	91.4	94.44	93.37	94.14	98.27	94.88	80.3	97.28	87.54	99.16	91.45	84.42	82.37	98.63	85.79	89.21	91.79	83	100
	2016-01-27	00:59:00	N	88.75	94.19	86.33	77.95	85.99	85.09	83.94	100	82.3	70.05	89.24	90.9	94.93	89.3	94.14	98.77	88.19	81.41	96.78	88.07	99.63	91.45	84.44	82.37	98.15	68.66	84.1	91.79	72.26	100
	2016-01-27	01:59:00	N	90.8	94.19	85.28	69.32	83.97	78.87	85	100	79.02	71.19	89.24	91.4	96.39	85.67	94.63	98.77	80.18	79.75	97.28	89.07	98.7	91.45	84.44	82.37	98.15	63.49	80.42	90.81	67.81	100
	2016-01-27	02:59:00	N	91.81	94.18	88.41	60.8	81.9	75.1	85	100	75.14	70.05	88.21	91.9	96.39	83.56	93.14	99.26	77.98	80.3	98.29	89.06	99.63	89.45	85.46	83.92	99.11	53.98	77.75	89.32	59.11	100
	2016-01-27	03:59:00	N	92.31	94.68	86.85	64.26	80.87	77.24	83.4	100	78.46	70.05	88.21	92.39	96.4	80.89	94.63	98.77	72.95	79.2	96.78	89.57	99.16	86.92	85.46	83.92	99.59	48.45	75.59	88.82	53.73	100
	2016-01-27	04:59:00	N	91.81	95.18	87.37	77.42	80.88	80.95	85	100	81.74	71.16	89.23	92.88	97.85	80.35	94.63	98.27	76.31	79.2	97.28	90.6	99.61	88.44	86.47	83.41	99.11	51.54	76.15	89.32	53.77	100
	2016-01-27	05:59:00	N	92.82	95.17	88.4	92.06	83.97	87.59	84.99	100	84.43	71.16	87.44	91.9	97.85	86.19	93.64	99.26	85.55	79.19	97.28	91.6	98.21	91.45	86.97	85.44	99.11	60.52	79.36	89.31	56.79	99.96
	2016-01-27	06:59:00	D	90.94	95.66	86.31	93.5	86.02	91.04	86.06	100	90.26	72.87	89.24	92.89	97.85	86.19	94.63	97.78	88.72	81.38	97.79	92.1	98.68	92.44	85.95	84.42	98.62	80.97	83.59	91.3	60.97	99.96
	2016-01-27	07:59:00	D	83.06	95.66	79.98	68.85	86.03	84.63	88.18	100	88.21	74.02	87.18	93.37	97.36	83.56	95.61	99.26	82.35	83.55	98.79	88.61	100	90	83.94	85.45	98.14	52.91	80.98	92.78	59.79	99.51
	2016-01-27	08:59:00	D	56.82	94.21	60.3	77.2	85.11	78.55	90.81	100	86.67	76.31	82.56	92.89	94.94	77.82	95.13	98.77	75.42	82.03	100	78.72	99.19	86.52	69.07	83.94	97.67	34.58	74.64	93.3	59.52	98.64
	2016-01-27	09:59:00	D	18.12	92.27	31.21	47.58	79.26	63.37	88.83	100	81.93	77.97	68.51	91.43	94	74.62	93.18	98.79	68.76	80.46	100	75.54	99.66	74.52	47.8	82.93	95.75	28.13	63.57	90.44	35.22	96.45
	2016-01-27	10:59:00	D	16.95	85.79	30.08	38.44	67.07	64.39	80.4	99.5	73.22	76.96	60.01	90.51	87.58	67.44	91.79	97.35	59.68	73.97	97.38	70.58	99.68	75.03	35.62	82.45	93.83	39.93	64.87	80.47	42.19	92.23
	2016-01-27	11:59:00	D	17.21	80.12	21.38	49.26	58.43	63.27	74.47	98.58	61.31	72.03	51	87.06	80.02	57.7	89.33	96.88	55.49	68.34	94.88	62.13	99.82	67.36	47.01	83.05	91.41	35.82	59.78	71.46	43	87.66
	2016-01-27	12:59:00	D	17.36	74.29	21.43	58.54	58.97	64.39	72.24	98.6	59.57	69.84	50.54	86.04	71.78	50.66	86.29	95.96	52.01	70.64	79.1	63.26	97.45	70.63	51.16	81.56	90.43	41.42	65.57	59.71	45.42	87.2
	2016-01-27	13:59:00	D	25.78	69.44	35.61	57.9	59.5	63.18	75.5	99.08	56.54	64.67	50.43	81.87	71.31	62.85	87.26	93.92	64.19	72.23	85.14	62.07	97.45	68.98	46.33	80.56	88.93	49.28	62.77	61.41	55.53	82.93
	2016-01-27	14:59:00	D	36.67	69.38	46.4	57.85	58.27	72.07	73.8	99.5	50.49	57.11	62.69	78.7	71.07	67.89	86.2	93.9	68.68	72.76	86.1	54.34	96.5	71.15	56.91	80.07	87.94	42.17	66.09	64.34	61.28	82.65
	2016-01-27	15:59:00	D	43.89	70.41	47.5	66.83	61	71.48	72.09	99.46	50.49	54.67	56.28	84.55	72.15	66.21	86.17	93.9	67.52	71.05	86.63	46.55	97.01	64.44	59.12	78.49	89.37	46.29	72.07	70.73	66.32	88.07
	2016-01-27	16:59:00	D	40.1	71.43	36.93	69.54	62.11	72.04	75.4	99.94	55.27	58.12	64.96	73.25	76.47	65.01	85.13	92.37	64.1	65.92	86.63	33.51	95.83	70.55	60.2	79.51	89.85	67.24	74.73	75.57	69.68	88.44
	2016-01-27	17:59:00	D	37.56	71.43	47.27	73.31	67.64	79.49	76.48	99.45	64.54	61.03	71.17	74.33	78.59	71.16	84.58	92.83	72	70.41	88.68	53.05	93.77	69.99	64.17	77.88	90.84	67.78	76.32	78.18	72.98	90.78
	2016-01-27	18:59:00	D	56.31	74.04	57.47	77.51	72.51	79.47	80.26	100	72.47	64.45	79.35	76.4	82.26	79.87	86.1	94.32	81.86	76.54	89.66	68.09	94.56	75.95	69.7	77.85	92.3	76.65	78.39	80.79	75.64	92.17
	2016-01-27	19:59:00	N	68.32	77.19	67.85	80.05	74.06	80.48	79.14	100	74.08	65.55	80.9	77.94	84.3	82.54	86.08	94.8	82.38	78.16	90.67	74.75	95.94	78.6	71.26	78.85	91.76	79.33	80.47	81.76	75.59	93.06
	2016-01-27	20:59:00	N	77.66	80.86	74.5	83.65	77.76	83.57	79.65	100	77.39	67.26	85.12	79.54	87.41	86.72	87.6	95.29	86.63	81.95	91.16	79.09	95.42	82.3	74.98	79.85	92.73	86.85	83.59	84.29	78.25	94.45
	2016-01-27	21:59:00	N	83.54	84.01	78.34	86.16	80.37	86.1	81.82	100	79.58	68.38	86.16	82.19	88.42	85.16	88.11	97.28	87.16	81.95	93.74	79.09	97.3	80.19	78.72	79.29	94.23	88.96	85.13	86.33	80.91	94.44
	2016-01-27	22:59:00	N	84.08	84.51	79.42	86.16	80.89	86.6	82.34	100	80.11	68.93	86.67	82.7	89.44	87.24	88.61	97.28	87.67	83.56	93.73	79.62	96.83	81.25	77.68	79.29	94.72	88.43	86.67	86.32	81.95	95.37
	2016-01-27	23:59:00	N	85.13	86.08	81.04	88.64	82.42	88.59	82.33	100	81.19	70.05	87.7	83.75	92.46	87.24	89.63	97.78	85.55	83.55	95.77	80.14	97.29	80.13	77.65	78.74	95.21	90.01	87.18	88.82	81.94	94.42
	2016-01-28	00:59:00	N	90.7	88.11	85.78	86.15	83.96	88.09	82.87	100	81.74	71.73	88.72	84.26	92.95	85.14	90.64	97.28	84.49	81.92	95.77	77.94	98.7	78	81.83	79.23	95.7	86.85	86.67	89.32	82.99	95.83
	2016-01-28	01:59:00	N	94.03	89.63	86.61	82.6	83.45	83.03	82.85	100	77.91	69.44	82.46	83.74	91.45	84.08	91.14	97.78	82.87	81.37	95.77	78.49	98.68	73.07	84.91	80.77	96.18	83.64	85.12	89.32	81.94	95.83
	2016-01-28	02:59:00	N	89.27	89.65	85.27	81.05	82.41	83.54	82.32	100	76.78	68.87	82.46	84.26	92.46	82.49	91.65	98.27	81.79	79.74	96.27	75.19	97.27	75.28	86.12	82.84	97.65	84.71	84.6	90.31	81.41	96.76
	2016-01-28	03:59:00	N	81.94	88.63	77.74	81.56	82.41	83.03	82.85	100	76.22	68.26	82.98	84.78	91.45	81.41	91.65	99.75	79.6	79.17	95.26	73.53	97.74	73.07	81.3	82.35	97.65	83.54	84.59	89.81	81.41	96.3
	2016-01-28	04:59:00	N	79.78	90.15	74.97	87.15	84.46	87.59	83.92	100	81.73	69.99	86.14	85.82	91.45	84.45	92.14	98.28	83.82	81.36	95.77	70.69	97.26	75.28	74.37	81.32	96.67	88.2	86.14	91.29	81.94	96.76
	2016-01-28	05:59:00	N	78.16	90.66	73.85	85.15	83.44	85.58	84.99	100	79.55	70.56	86.14	85.82	91.45	87.23	92.64	98.28	86.08	83	96.28	70.12	97.26	79.04	72.73	80.79	96.67	86.32	86.66	89.81	82.46	97.22
	2016-01-28	06:59:00	D	79.25	90.15	76.64	84.13	84.45	88.09	83.91	100	82.26	70.54	86.43	86.33	93.95	84.96	92.64	98.28	85.55	81.9	96.28	74.04	97.26	76.34	75.44	79.2	96.67	86.32	85.63	90.8	82.46	97.22
	2016-01-28	07:59:00	D	77.63	90.15	71.69	73.76	83.97	79.94	86.58	100	80.11	70.56	84.06	86.85	92.45	85.14	93.64	98.77	82.87	81.91	95.77	72.41	98.2	71.42	79.2	80.27	97.16	84.72	86.67	91.3	83.54	98.15
	2016-01-28	08:59:00	D	57.38	89.15	63.15	67.84	79.43	71.45	86.63	100	74.11	73.43	79.31	86.36	88.94	79.31	93.14	98.27	77.46	80.32	95.26	59.8	97.73	65.86	63.93	80.81	95.2	79.91	84.63	92.29	78.88	98.17
	2016-01-28	09:59:00	D	50.87	86.65	60.89	74.33	75.19	74.69	81.85	100	71.3	71.79	79.33	84.82	87.41	72.78	92.16	97.28	73.02	76.49	93.23	56.3	95.86	58.98	55.46	80.85	93.25	79.93	84.12	90.36	76.26	97.73
	2016-01-28	10:59:00	D	59.73	84.03	64.94	50.21	68.4	60.18	80.33	100	62.13	70.14	76.13	84.84	87.42	65.55	91.19	95.8	65.15	74.32	92.22	54.55	93.93	61.35	57.16	80.87	92.26	66.08	80.01	88.96	72.05	96.01
	2016-01-28	11:59:00	D	44.19	80.99	52.68	82.18	71.48	82.08	77.58	100	75.79	65.51	65.97	79.06	80.66	53.26	88.2	92.29	56.27	65.21	83.83	46.64	90.58	53.08	50.72	80.37	90.28	72.77	78.34	84.9	67.46	92.74
	2016-01-28	12:59:00	D	44.14	77.27	52.64	87.17	76.82	87.11	79.19	100	88.18	71.25	84.08	79.58	83.27	53.12	85.65	91.81	57.4	61.05	79.59	50.32	92.04	68.18	54.77	78.82	88.72	90.53	84.11	92.8	70.77	92.17
	2016-01-28	13:59:00	D	67.97	76.17	65.6	93.01	88.52	94.38	85.06	100	92.84	76.81	94.26	83.8	92.47	86.22	88.18	94.32	87.69	84.68	91.74	73.1	93.51	77.01	50.62	79.87	88.23	93.11	92.22	98.48	79.9	95.89
	2016-01-28	14:59:00	D	50.25	75.07	54.43	80.65	91.98	88.65	90.85	100	81.28	79.07	80.96	86.96	91.02	77.3	89.18	95.83	72.6	82.03	96.86	88.63	96.34	69.91	50.62	78.85	87.74	85.27	91.72	99.42	84.64	96.82
	2016-01-28	15:59:00	D	47.19	75.03	47.75	70.55	91.46	81.04	90.28	100	66.76	78.5	81.48	85.87	92.49	77.17	89.69	95.31	78.03	77.05	92.75	84.42	95.88	86.43	54.22	78.85	86.15	66.59	90.24	99.43	85.66	97.76
	2016-01-28	16:59:00	D	45.3	73.4	42.17	56.27	83.54	56.97	85.06	100	43.24	63.19	52.89	80.63	88.97	49.41	88.65	94.32	49.48	58.68	85.94	93.12	97.27	57.14	51.75	78.82	85.6	59.49	82.02	98.96	81.5	99.11
	2016-01-28	17:59:00	D	67.14	77.67	67.17	69.35	84.5	74.07	85.56	100	64.31	67.19	70.4	74.62	88.94	67.62	88.64	93.78	67.29	67.96	88.57	79.05	97.76	69.76	51.65	77.75	87.66	74.36	84.61	99.86	80.41	98.17
	2016-01-28	18:59:00	D	73.26	80.83	70.55	71.47	82.42	72.91	82.33	100	65.4	64.79	68.06	75.14	87.39	73.18	90.15	94.78	66.01	67.27	88.54	76.87	98.2	64.74	62.12	76.09	89.17	70.91	81.98	99.86	80.37	98.62
	2016-01-28	19:59:00	N	81.95	84.51	78.32	73.07	81.89	72.87	82.32	100	67.1	65.96	70.89	76.23	88.4	73.73	90.14	94.77	71.78	70.73	88.52	77.4	98.2	67.43	78.68	77.66	90.69	70.88	81.45	98.47	79.3	98.61
	2016-01-28	20:59:00	N	70.37	85.51	66.45	77.27	79.72	78.19	81.76	100	72.79	65.32	74.92	76.19	89.93	73.85	90.63	95.78	71.39	70.1	87.98	66.61	96.77	70.23	73.26	76	92.7	78.6	81.35	97.55	76.62	97.68
	2016-01-28	21:59:00	N	71.47	87.58	65.82	74.06	81.08	74.89	79.57	100	69.61	64.12	75.84	77.32	90.1	72.68	91.64	94.77	70.19	70.66	90.09	73.46	97.72	66.21	67.64	74.36	92.69	76.29	81.27	94.66	78.04	97.69
	2016-01-28	22:59:00	N	84.85	91.16	78.11	75.11	82.09	77.59	80.63	100	69.33	64.68	74.76	77.24	91.98	73.07	92.14	97.29	71.79	71.24	93.21	65.41	97.72	63.89	74.93	74.31	94.19	77.91	82.8	94.66	78.64	98.16
	2016-01-28	23:59:00	N	90.91	90.65	82.7	79.02	81.59	80.02	81.16	100	72.89	65.27	76.3	76.71	91.98	76.32	92.64	96.79	74	70.36	92.18	76.85	98.66	86.91	81.45	77.55	94.69	84.12	83.74	94.2	79.59	98.16
	2016-01-29	00:59:00	N	87.31	89.32	79.55	86.88	82.01	84.95	81.08	100	80.35	66.42	84.96	78.67	93.75	83.55	91.27	95.33	81.86	75.83	92.35	91.82	97.24	80.98	75.83	74.93	95.19	87.67	85.68	94.11	79.52	95.75
	2016-01-29	01:59:00	N	92.49	90.73	86.08	84.18	85.06	84.54	82.66	100	80.96	69.32	84.09	79.72	94.3	82.06	91.27	94.84	79.28	75.28	93.27	90.35	96.77	80.98	81.74	77.32	95.69	86.27	85.68	94.58	81.14	96.2
	2016-01-29	02:59:00	N	94.95	91.15	88.61	92.55	90.21	95.22	84.75	100	95.05	75	95.72	82.9	95.58	96.36	92.73	97.76	95.46	87.91	95.67	92.87	97.72	95.58	83.75	79.46	93.77	95.2	89.07	96.43	83.09	97.99
	2016-01-29	03:59:00	N	97.08	91.72	95.12	95.22	90.68	96.93	86.3	100	97	73.87	97.98	89.65	97.53	96.77	99.18	98.16	97.8	91.3	96.17	96.61	96.77	94.02	87.85	81.08	95.22	96.61	91.51	97.71	85.45	97.54
	2016-01-29	04:59:00	N	97.43	94.07	94.98	94.64	91.94	97.24	86.14	100	96.87	76.11	98.84	90.55	97.38	97.71	100	98.16	98.28	91.37	96.17	97.01	97.25	90.75	93.44	85.99	96.19	96.54	91.92	98.16	86.36	96.57
	2016-01-29	05:59:00	N	98.2	96.86	94.37	95.54	91.94	97.68	87.68	100	97.83	75.55	100	91.51	98.31	98.12	100	98.56	98.21	90.29	97.15	97.41	97.25	86.91	94.7	85.84	95.22	93.03	91.37	96.72	87.35	96.04
	2016-01-29	06:59:00	N	99.07	97.19	96.7	95.99	92.4	97.24	87.68	100	97.35	76.11	100	91.99	98.38	97.24	100	99.04	98.28	94.75	97.63	96.94	97.25	84.91	96.08	87.23	96.1	94.15	91.92	96.72	87.42	97.82
	2016-01-29	07:59:00	D	98.62	95.99	94.78	94.07	93.47	97.07	88.78	100	98.45	76.67	100	93.41	98.31	98.18	100	99.04	96.36	95.65	97.63	96.14	97.72	77.93	96.29	88.42	96.19	92.8	90.54	97.34	87.64	98.35
	2016-01-29	08:59:00	D	83.55	97.15	84.2	73.67	96.17	87.59	93.33	100	87.75	78.33	96.41	92.68	97.6	94.59	100	98.64	94.21	96.29	98.2	88.68	99.13	84.64	84.21	89.91	97.17	88.04	92.55	100	90.61	100
	2016-01-29	09:59:00	D	56.58	95.17	65.92	69.83	94.76	77.25	92.31	100	72.23	76.14	84.32	92.68	96.28	79.67	100	99.2	78.97	92.86	99.73	77.35	99.6	70.77	64.34	85.4	93.69	79.83	90.29	100	91.1	99.96
	2016-01-29	10:59:00	D	50.55	95.17	57.06	65.34	93.33	69.58	91.79	100	68.24	72.21	81.37	93.24	95.42	77.05	100	100	78.49	91.53	100	68.37	100	69.07	60.27	84.4	94.69	77.63	84.91	99.86	89.61	98.61
	2016-01-29	11:59:00	D	50.97	92.68	52.74	69.2	88.47	72.86	87.1	100	65.88	68.77	77.02	91.33	94.94	79.78	100	100	74.71	88.5	100	55.99	99.13	61.57	50.79	82.85	91.68	75.44	84.33	100	89.11	100
	2016-01-29	12:59:00	D	61.11	94.18	61.12	71.41	88.47	75.05	87.1	100	68.22	69.94	87.77	90.93	95.34	82.3	100	100	80.04	89.52	100	58.42	100	60.97	57.29	81.81	91.17	89.42	87.83	100	87.6	100
	2016-01-29	13:59:00	D	73.19	94.18	71.03	65.27	81.24	67.81	84.98	100	59.96	66.44	88.69	91.73	97.14	88.85	100	100	79.43	90.95	98.77	76.24	98.66	83.26	68.81	80.78	93.69	75.9	84.25	100	85.75	100
	2016-01-29	14:59:00	D	79.23	93.68	72.7	91.92	94.29	93.79	91.79	100	93.35	78.37	95.63	94.26	97.77	94.87	100	100	91.48	94.58	100	82.23	99.13	87.41	72.14	81.3	93.19	95.42	92.63	100	87.32	100
	2016-01-29	15:59:00	D	93.32	91.68	93	94.68	96.81	96.86	92.82	100	96.83	83.79	99.27	97.8	99.91	96.58	100	99.6	97.61	96.45	100	91.59	100	93.46	86.46	84.42	93.69	96.96	96.9	99.51	89.67	100
	2016-01-29	16:59:00	D	97.75	98.6	96.97	93.93	98.75	94.78	94.86	100	95.38	88.56	95.07	98.33	99.53	96.74	100	100	93.88	97.49	100	93.1	100	84.85	95.34	88.43	96.67	95.98	97.36	99.67	91.67	100
	2016-01-29	17:59:00	D	86.7	100	87.37	84.41	97.78	90.55	96.38	100	82.27	89.6	91.39	99.32	99.16	91.86	100	100	89.76	98.5	100	68.63	100	82.23	90.96	90.42	97.65	85.98	97.75	100	92.54	100
	2016-01-29	18:59:00	D	81.41	99.56	81.54	88.7	99.46	92.33	93.46	100	87.92	89.08	92.68	99.16	99.45	93.78	100	100	92.32	96.37	100	76.8	99.13	84.85	78.65	87.94	98.63	90.51	98.6	99.23	92.93	100
	2016-01-29	19:59:00	D	86.45	100	87.36	92.3	98.87	94.47	92.88	100	92.89	89.6	95.86	99.46	99.76	96.03	100	100	95.19	95.8	100	89.18	98.66	87.92	87.97	88.93	99.12	94.78	98.53	98.7	95.57	100
	2016-01-29	20:59:00	N	90.98	98.99	89.39	95.21	98.67	96.94	95.43	100	97.88	91.66	99.73	99.61	99.83	98.55	100	99.68	98.17	97.41	100	91.56	99.13	89.44	88.97	87.43	100	97.86	98.22	99.14	94.72	100
	2016-01-29	21:59:00	N	95.8	98.9	92.36	96.33	99.68	98.46	94.7	100	97.71	90.12	100	99.98	99.38	98.47	100	100	98.09	97.81	99.17	96.45	100	94.41	93.66	88.1	100	98.13	98.53	99.06	95.89	100
	2016-01-29	22:59:00	N	97.83	99.37	97.72	96.33	98.87	98.82	96.65	100	98.6	91.67	100	99.53	100	98.39	100	100	98.96	98.77	99.65	96.92	99.6	92.91	95.3	92.35	100	98.61	98.53	99.51	95.89	100
	2016-01-29	23:59:00	N	98.3	98.44	97.25	95.81	99.17	98.32	97.48	100	98.6	92.18	100	99.46	100	98.79	100	99.99	99.37	99.09	98.61	96.84	100	95.65	95.21	90.9	99.61	95.69	97.53	99.43	96.73	100
	2016-01-30	1900-01-02 00:59:00	N	98.62	99.83	97.1	92.69	98.8	91.72	96.58	100	97.64	90.34	99.95	99.91	100	98.79	100	100	99.37	98.61	99.09	97.7	100	96.12	95.98	89.55	98.56	90.79	98.92	98.99	96.35	100
	2016-01-30	1900-01-02 01:59:00	N	98.69	100	98.11	89.82	99.17	91.64	96.51	100	94.71	90.34	100	99.46	100	98.72	100	100	99.3	99.09	99.57	98.63	100	95.19	96.44	89.55	99.5	91.73	99.84	99.88	94.9	100
	2016-01-30	1900-01-02 02:59:00	N	98.15	99.75	98.44	86.62	99.24	87.05	97.07	100	93.23	90.84	100	99.46	100	97.31	100	100	97.87	98.61	99.57	99.02	100	92.83	96.36	91.83	99.88	89.78	99.38	98.54	94.04	100
	2016-01-30	1900-01-02 03:59:00	N	99.08	100	98.51	89.57	98.87	90.47	97.22	100	96.26	93.71	100	99.91	100	96.91	100	100	98.42	98.61	99.09	98.63	100	88.05	95.52	93.69	99.88	91.94	99.52	99.51	94.18	100
	2016-01-30	1900-01-02 04:59:00	N	99.15	99.83	97.17	89.17	98.95	89.6	96.25	100	94.87	94.22	100	99.08	100	96.03	100	100	98.49	98.77	100	96.76	100	86.15	96.44	94.24	100	90.51	99.06	99.51	94.18	100
	2016-01-30	1900-01-02 05:59:00	N	98.22	100	94.38	88.7	99.39	89.13	95.76	100	91.97	93.71	100	100	100	96.1	100	100	95.68	98.29	100	95.02	100	89.94	96.05	94.7	99.5	90.51	98.68	99.14	94.26	100
	2016-01-30	1900-01-02 06:59:00	N	99.3	99.92	94.46	86.29	99.39	87.21	95.27	100	90.97	94.21	100	99.61	100	94.74	100	100	95.27	98.29	100	94.63	100	87.92	94.37	96.64	100	89.49	98.68	98.7	93.32	100
	2016-01-30	1900-01-02 07:59:00	D	98.53	99.45	95	84.41	99.39	84.85	94.28	100	91.8	94.21	98.81	100	99.45	94.26	100	100	93.88	98.37	100	95.08	100	86.39	94.86	97.56	100	84.94	99.14	99.59	93.32	100
	2016-01-30	1900-01-02 08:59:00	D	96.28	100	94	85.14	99.46	85.58	95.84	100	92.32	94.72	97.97	99.69	99.99	92.4	100	100	91.48	98.85	100	88.04	100	83.81	88.97	97.55	100	85.54	98.76	99.23	92.46	100
	2016-01-30	1900-01-02 09:59:00	D	74.57	100	82.12	75.31	100	78.88	96.37	100	84.45	95.72	93.76	99.85	100	90.84	100	100	88.2	100	100	84.44	100	68.15	76.63	97.09	100	82.03	97.99	100	93.55	100
	2016-01-30	1900-01-02 10:59:00	D	70.02	100	79.96	71.61	100	76.76	94.35	100	79.62	95.73	91.77	100	100	87.78	100	100	84.01	99.47	100	82.87	100	77.53	73.46	95.7	100	79.88	99.99	100	93.55	100
	2016-01-30	1900-01-02 11:59:00	D	60.95	100	73.43	73.22	100	76.24	93.84	100	73.58	95.24	91.28	100	100	85.18	100	100	82.4	98.49	100	73.2	100	69.91	66.78	95.22	100	81.5	99.51	100	92.57	100
	2016-01-30	1900-01-02 12:59:00	D	55.01	100	69.53	62.2	100	69.68	92.31	100	66.8	94.74	79.89	100	100	76.12	100	100	77.5	97.01	100	73.69	100	67.61	60.61	94.76	100	61.34	98.55	98.61	89.14	100
	2016-01-30	1900-01-02 13:59:00	D	49.06	100	63.74	56.35	100	58.78	88.7	100	53.23	92.26	71.64	100	100	64.34	100	100	67.99	95.52	100	67.56	100	51.33	63.39	93.81	100	54.85	92.78	92.06	84.05	99.17
	2016-01-30	1900-01-02 14:59:00	D	40.47	100	60.89	54.61	99.84	59.9	83.41	100	50.09	85.56	62.97	100	98.35	53.26	100	99.77	55.33	90.96	100	62.93	100	56.07	61.07	93.82	100	42.83	90.26	91.88	78.27	99.58
	2016-01-30	1900-01-02 15:59:00	D	37.67	100	53.07	55.72	99.4	58.14	83.95	100	46.47	82.36	46.8	100	96.9	51.89	100	97.38	55.09	89.42	100	51.09	100	58.9	54.59	92.87	100	37.9	91.25	90.37	75.57	99.56
	2016-01-30	16:59:00	D	40.9	100	42.12	56.27	99.84	53.44	81.8	100	41.41	78.52	49.91	100	99.28	53.68	100	100	52.68	87.42	100	31.98	100	60.64	56.35	92.87	100	50.55	88.23	79.11	77.21	100
	2016-01-30	17:59:00	D	37.12	100	51.79	61.44	100	60.46	80.72	100	37.13	79.62	61.23	100	98.82	57.8	100	100	50.82	81.57	100	34.32	100	55.98	56.9	92.39	100	53.52	89.23	57.12	77.72	100
	2016-01-30	18:59:00	D	47	100	60.14	66.5	100	65.05	82.33	100	51.82	79.59	54.73	100	99.75	62.48	100	100	50.82	78.29	100	52.71	100	48.27	64.43	91.41	100	62.35	90.73	56.49	80.9	100
	2016-01-30	19:59:00	D	66.42	100	67.66	77.37	99.19	72.91	83.93	100	64.25	83.87	73.76	99.85	100	73.22	100	100	70.12	84.66	100	67.32	100	60.05	67.19	89.93	100	75.44	93.7	55.87	84.55	100
	2016-01-30	20:59:00	N	84.69	100	83.13	84.18	99.82	82.12	89.2	100	76.74	85.44	85.42	100	100	83.85	100	100	84.18	88.84	100	80.62	100	80.62	79.7	87.44	100	88.04	96.15	58.19	86.07	100
	2016-01-30	21:59:00	N	94.71	100	91.79	88.39	99.31	86.83	89.45	100	84.73	88.05	91.56	100	99.62	92.16	100	100	92.17	89.6	100	86.98	100	86.91	86.04	86.16	100	89.92	95.65	61.12	85.25	100
	2016-01-30	22:59:00	N	96.43	99.29	95.05	92.62	100	90.64	89.87	100	86.29	92.18	94.78	100	100	94.52	100	100	94.07	91.03	100	90.58	100	90.42	89.79	86.56	100	93.44	95.57	65.73	86.25	100
	2016-01-30	23:59:00	N	97.9	100	95.93	94	100	92.57	90.46	100	87.4	92.7	95.65	100	100	95.88	100	100	96.91	92.45	100	91.07	100	92.27	91.15	86.48	100	95.42	96.04	69.14	88.7	100
	2016-01-31	00:59:00	N	97.84	100	96.41	95.43	100	93.87	90.37	100	90.3	93.2	96.52	100	100	95.82	100	100	96.84	92.86	100	93.5	100	91.72	92.57	87.38	100	96.4	96.51	70.47	90.15	100
	2016-01-31	01:59:00	N	98.25	100	96.82	95.88	99.9	94.39	92.38	100	92.31	94.21	97.45	100	100	96.77	100	100	97.73	93.28	100	95.19	99.59	93.48	92.9	87.79	100	97.3	96.9	73.16	90.55	100
	2016-01-31	02:59:00	N	98.66	100	97.64	95.88	99.46	94.39	91.88	100	92.73	93.71	98.38	100	100	97.24	100	99.99	97.19	92.22	99.57	95.19	98.19	94.82	93.77	87.23	100	98.83	96.9	74.76	91.11	100
	2016-01-31	03:59:00	N	99.44	99.53	98.05	95.88	100	95.15	92.3	100	93.65	93.71	98.32	100	100	97.65	100	100	99.04	93.14	98.04	96.07	99.13	94.82	94.17	88.13	100	98.75	97.36	81.52	92.46	100
	2016-01-31	04:59:00	N	99.9	100	98	96.26	100	95.6	92.38	100	93.72	92.69	99.23	100	100	98.05	100	100	99.04	94.54	97.97	97.55	98.66	96.15	94.57	88.06	100	98.68	97.36	94.11	91.03	100
	2016-01-31	05:59:00	N	99.86	100	98.99	97.6	100	96.43	92.8	100	95.05	92.18	99.63	100	100	98.52	100	100	99.4	94.48	97.48	96.94	98.66	97.14	95.44	88.06	100	99.64	97.75	96.88	92.46	100
	2016-01-31	06:59:00	N	99.9	100	98.46	97.15	99.6	95.98	92.22	100	96.03	93.71	99.57	100	100	98.4	100	100	100	95.45	97.89	97.41	98.66	97.08	95.9	87.02	100	99.57	97.75	99.59	94.33	100
	2016-01-31	07:59:00	D	99.88	100	99.05	97.9	100	98.46	92.8	100	97.71	94.21	99.69	100	100	99.05	100	100	99.57	96.48	97.89	97.86	100	97.21	96.54	89.64	100	100	97.75	100	92.14	99.75
	2016-01-31	08:59:00	D	82.54	100	89.95	94.45	100	84.09	96.37	100	97.4	95.22	100	100	100	99.1	100	100	100	97.33	99.97	86.49	100	87.95	92.44	87.94	100	99.17	99.04	100	95	100
	2016-01-31	09:59:00	D	39.88	100	65.49	55.89	100	65.79	94.86	100	87.1	95.22	87.2	100	100	92.87	100	100	88.72	97.51	100	75.28	100	71.53	72.37	88.43	100	78.23	97.6	100	92.15	100
	2016-01-31	10:59:00	D	31.86	100	60.3	49.49	98.99	66.4	89.75	100	74.67	94.73	72.76	100	100	74.43	100	100	72.54	90.93	100	69.71	100	72.06	55.92	87.44	100	69.39	93.21	100	76.2	99.15
	2016-01-31	11:59:00	D	46.09	100	59.19	48.88	99.46	60.65	83.46	100	59.79	90.16	66.55	100	100	67.2	100	100	66.83	84.66	100	59.32	100	62.48	54.77	88.45	100	54.33	89.74	96.17	73.53	93.94
	2016-01-31	12:59:00	D	42.98	100	52.59	48.21	99.46	47.42	85.57	100	46.52	84.47	50.53	100	100	48.41	100	100	51.58	78.76	100	59.36	100	61.35	35.4	87.47	100	47.83	84.7	61.35	68.7	96.19
	2016-01-31	13:59:00	D	31.8	100	44.58	46.35	99.44	53.58	80.8	100	46.1	78.65	48.07	100	98.82	46.69	100	98.34	55.8	72.73	100	53.47	100	52.66	40.19	87.48	100	40.41	73.1	57.73	63.45	97.08
	2016-01-31	14:59:00	D	44.19	100	53.87	59.3	98.52	66.33	74.21	100	47.2	73.16	57.22	100	93.05	46.17	100	98.86	43.59	66.93	100	53.42	100	59.62	54.72	86.01	100	36.3	77.91	58.01	63.99	97.89
	2016-01-31	15:59:00	D	44.19	100	50.2	65.63	99.44	71.97	78.1	100	49.19	71.43	50.73	100	90.55	57.41	100	98.41	57.53	70.48	100	47.53	100	64.27	53.57	84.51	100	38.87	81.07	57.89	69.62	98.29
	2016-01-31	16:59:00	D	46.77	100	47.33	69.51	100	71.45	79.71	100	49.3	75.3	70	100	94.98	66.12	100	100	64.02	72.76	100	33.27	100	71.04	62.35	84.51	100	63.22	84.2	57.89	74.6	100
	2016-01-31	17:59:00	D	46.14	100	58.03	75.4	99.86	75.24	80.8	100	46.26	75.89	68.86	100	95.94	67.24	100	100	65.15	69.9	100	64.69	100	74.89	65.76	85.02	100	67.71	85.19	58.41	76.69	100
	2016-01-31	18:59:00	D	58.62	99.62	67.85	82.69	100	86.13	84.51	100	69.73	77.48	79.33	100	97.38	79.89	100	100	76.97	78.23	100	66.48	100	63.28	69.07	85	100	76.67	88.24	58.93	80.41	100
	2016-01-31	19:59:00	D	74.95	100	78.37	89.65	100	90.07	87.14	100	78.57	80.68	86.18	100	99.28	86.75	100	100	87.17	84.13	100	77.51	100	72.75	78.23	83.98	100	87.4	90.74	58.9	87.11	100
	2016-01-31	20:59:00	N	88.75	100	85.82	93.01	100	94.38	89.22	100	85.54	83.36	91.77	100	100	91.86	100	100	92.85	87.82	100	83.88	100	86.94	83.95	83.42	100	93.62	92.72	59.43	88.11	100
	2016-01-31	21:59:00	N	90.8	100	88.41	94.44	100	94.85	90.77	100	88.18	85.47	93.76	100	100	93.87	100	100	93.36	88.86	100	88.05	100	88.46	87.98	84.43	100	94.65	93.7	60.61	90.11	100
	2016-01-31	22:59:00	N	93.22	100	94.99	94.44	100	95.78	91.28	100	90.26	86	93.76	100	100	93.87	100	100	93.87	90.94	100	87.52	100	90.96	88.52	85.97	100	96.67	94.68	61.17	91.1	100
	2016-01-31	23:59:00	N	95.07	100	96.48	95.84	100	96.71	91.8	100	91.29	87.03	95.73	100	100	95.86	100	100	97.89	90.93	100	88.55	100	91.94	89.98	85.44	100	97.69	95.17	62.33	91.59	100
	2016-02-01	00:59:00	N	96.89	100	94.54	97.24	100	97.63	94.35	100	92.32	88.08	96.7	100	100	95.39	100	100	97.85	92.47	100	91.59	100	92.99	93.4	87.44	100	97.2	94.68	63.47	93.06	100
	2016-02-01	01:59:00	N	96.18	100	96.97	97.71	99.63	96.05	91.79	100	92.83	89.11	95.71	99.85	100	96.35	100	100	99.85	92.98	100	92.1	100	93.86	92.92	88.44	100	98.09	95.66	64.05	93.55	100
	2016-02-01	02:59:00	N	96.35	100	95.42	97.7	100	97.63	93.84	100	93.85	89.11	98.15	100	100	97.33	100	100	98.87	92.98	100	95.09	100	94.25	92.43	88.43	100	99.14	96.63	65.2	93.55	100
	2016-02-01	03:59:00	N	98.09	100	97.72	98.63	100	98.09	93.33	100	92.83	89.63	97.5	100	100	96.82	100	100	97.85	92.46	100	96.07	100	98.25	92.88	89.42	100	98.09	97.12	65.75	95	100
	2016-02-01	04:59:00	N	98.53	100	98.93	98.16	100	97.63	93.33	100	94.87	89.11	98.05	100	100	97.33	100	100	98.37	94.5	100	92.6	100	94.4	94.86	89.91	100	98.66	96.63	65.77	95.47	100
	2016-02-01	05:59:00	N	97.29	100	96.38	96.31	100	95.32	93.33	100	92.84	90.15	98.62	100	100	97.82	100	100	98.37	94.5	100	92.6	100	93.42	95.34	89.42	100	98.66	96.63	65.77	96.91	100
	2016-02-01	06:59:00	N	98.22	100	96.77	94.44	100	94.38	94.35	100	92.32	90.15	97.66	100	100	97.33	100	100	98.37	95	100	96.07	100	94.89	93.74	89.42	100	98.09	97.61	66.34	95.48	100
	2016-02-01	07:59:00	D	100	100	99.88	90.62	100	93.44	93.84	100	91.81	90.15	96.65	100	100	95.86	100	100	98.38	94.5	100	91.1	100	94.4	95.81	91.38	100	96.71	96.64	66.89	95.47	100
	2016-02-01	08:59:00	D	87.79	100	87.94	73.34	100	77.93	94.86	100	90.26	89.63	95.23	100	100	94.87	100	100	93.36	95.01	100	81.3	100	80.77	87.53	87.94	100	80.49	95.66	67.52	94.06	100
	2016-02-01	09:59:00	D	47.56	100	69.64	59.03	99.93	72.66	93.87	100	85.04	90.16	83.09	100	100	86.24	100	100	81.36	94.51	100	69.21	100	63.86	75.06	88.45	100	76.15	93.22	67.03	87.84	100
	2016-02-01	10:59:00	D	32.21	100	60.47	49.14	98.71	66.52	88.78	100	74.24	89.16	62.78	100	100	67.36	100	100	62.51	92.54	100	63.56	100	62.11	56.81	87.48	100	62.76	87.79	62.03	70.47	95.22
	2016-02-01	11:59:00	D	37.62	100	51.6	53.19	98.78	57.98	82.52	100	61.16	86.06	59.86	100	99.41	60.53	100	100	54.72	87.44	100	53.67	100	50.4	53.26	87.51	100	62.71	86.77	60.32	72.09	94.46
	2016-02-01	12:59:00	D	36.31	99.69	43.68	57.85	98.74	62.05	78.22	100	52.92	80.83	45.3	100	90.63	51.16	100	99.83	50.03	77.33	91.26	59.04	100	48.64	36.28	86.53	98.71	45.61	78.03	54.58	63.26	94.09
	2016-02-01	13:59:00	D	25.78	97.89	38.07	57.26	98.74	57.98	77.12	100	51.06	71.51	51.56	100	91.63	44.55	100	97.45	49.41	69.49	89.17	51.3	100	42.6	40.46	86.03	96.82	34.95	67.98	55.45	54.88	96.28
	2016-02-01	14:59:00	D	31.54	97.45	41.92	58.44	99.65	60.32	75.5	100	52.3	68.74	51.56	100	86.65	44.61	100	97.48	41.58	66.68	92.65	51.98	100	41.95	47.4	85.57	95.9	22.52	65.62	94.1	55.48	97.16
	2016-02-01	15:59:00	D	32.58	97.41	39.97	60.19	99.2	64.83	73.24	100	49.25	67.05	44.3	100	85.62	46.97	99.57	94.17	44.68	62.11	92.65	42.29	100	55.75	46.72	85.6	96.36	23.2	65.53	95.89	52.5	96.7
	2016-02-01	16:59:00	D	35.77	97.41	31.95	67.95	99.16	60.32	77.12	99.94	47.53	69.84	54.66	100	93.12	49.92	100	97.98	48.83	60.42	96.05	29.22	100	59.3	52.82	84.62	96.85	50.46	72.7	94.88	59.65	97.96
	2016-02-01	17:59:00	D	36.55	96.47	47.5	76	99.48	71	77.09	100	49.93	68.11	61	100	92.16	57.65	100	98.44	47	58.6	97.49	33.45	100	56.46	56.21	84.62	97.31	58.12	75.89	95.3	67.57	99.22
	2016-02-01	18:59:00	D	45.62	96.89	56.41	80.67	100	76.91	80.31	100	61.76	72.03	55.22	99.68	94.57	58.1	100	98.88	51.22	56.11	97.96	54.39	100	49.38	65.36	84.08	98.25	65	78.5	95.75	71.42	100
	2016-02-01	19:59:00	D	64.47	99.21	66.22	91.11	100	89.6	82.41	99.43	80.24	75.26	79.91	100	96.94	76.64	100	100	73.67	68.17	98.88	69.28	100	58.65	70.26	82.51	98.23	77.18	79.99	95.68	73.48	100
	2016-02-01	20:59:00	N	80.91	100	77.32	94.44	100	93.91	84.51	100	87.14	79.07	85.14	100	100	81.99	99.95	100	81.28	74.3	100	81.27	100	85.93	78.29	80.37	99.64	72.67	82.56	95.66	76.66	100
	2016-02-01	21:59:00	N	89.78	100	85.83	84.67	100	86.61	85.56	100	81.24	81.77	83.01	100	100	78.75	100	100	77.99	77.05	100	86.01	100	90.96	83.97	82.41	100	61.76	77.25	95.65	67.81	100
	2016-02-01	22:59:00	N	92.81	100	86.35	84.18	100	86.62	87.65	100	81.79	83.91	84.07	100	100	78.75	100	100	75.79	78.71	100	86.53	100	90.48	85.47	83.42	100	66.43	77.79	96.6	69	100
	2016-02-01	23:59:00	N	93.31	100	88.95	81.62	100	85.62	87.65	100	81.79	84.45	82.49	100	100	79.85	100	100	76.9	80.36	100	86.51	100	89	86.49	84.96	100	65.3	77.81	97.07	68.43	100
	2016-02-02	1900-01-02 00:59:00	N	91.31	100	88.44	86.2	100	89.11	88.19	100	86.63	84.43	83.58	100	100	82.02	100	100	80.23	81.99	100	87.05	100	89	85.49	85.99	100	71.07	79.94	97.08	70.71	100
	2016-02-02	1900-01-02 01:59:00	N	91.32	100	88.97	91.6	100	92.97	89.75	100	88.2	83.89	85.16	100	100	85.18	100	100	85.08	82.55	100	88.1	100	89.49	86.52	85.99	100	79.93	83.1	98.01	74.57	100
	2016-02-02	1900-01-02 02:59:00	N	91.82	100	88.46	93.03	100	92.98	90.28	100	90.3	84.96	86.72	100	100	85.71	100	100	82.94	83.61	100	88.61	100	88.51	85.51	85.99	100	75.54	84.14	98.48	77.79	100
	2016-02-02	1900-01-02 03:59:00	N	93.32	100	89.99	92.07	100	96.25	90.27	100	96.4	86.54	95.73	100	100	95.36	100	100	93.88	87.33	100	88.1	100	92.96	88.03	86.51	100	68.82	84.66	100	74.05	100
	2016-02-02	1900-01-02 04:59:00	N	94.81	100	93.53	90.63	100	98.08	90.79	100	97.39	87.07	97.66	100	100	89.33	100	100	85.61	88.38	100	86.03	100	93.95	89.03	88.49	100	65.98	84.68	99.87	70.74	100
	2016-02-02	1900-01-02 05:59:00	N	95.79	100	92.52	91.13	100	98.08	91.3	100	97.4	86.54	95.74	100	100	84.69	100	100	82.42	87.86	100	89.11	100	91.99	90.01	87.5	100	61.93	82.62	99.87	69.65	100
	2016-02-02	1900-01-02 06:59:00	N	94.81	100	89.49	89.67	100	97.63	91.82	100	97.9	87.07	92.29	100	100	77.19	100	100	79.18	86.8	100	82.39	100	88.01	90.03	88.99	100	58.41	81.57	100	67.39	100
	2016-02-02	1900-01-02 07:59:00	D	94.33	100	90.02	93.51	100	98.08	92.84	100	97.9	89.16	96.7	100	100	91.88	100	100	90.31	87.86	100	75.92	100	89.02	88.07	87.99	100	88.46	88.75	99.87	71.91	100
	2016-02-02	1900-01-02 08:59:00	D	98.7	100	97.95	96.31	100	98.99	92.84	100	100	89.14	100	100	100	96.84	100	100	99.35	94.01	100	96.08	100	97.77	95.83	90.96	100	97.17	97.12	100	96.43	100
	2016-02-02	1900-01-02 09:59:00	D	98.71	100	98.44	96.78	100	98.99	96.87	100	100	91.19	100	100	100	99.75	100	100	99.35	98.49	100	98.97	100	99.19	97.24	91.92	100	99.66	98.55	100	99.24	100
	2016-02-02	1900-01-02 10:59:00	D	99.67	100	99.4	97.71	100	100	97.87	100	100	93.74	100	100	100	99.27	100	100	99.84	98.5	100	99.45	100	99.66	98.17	94.31	100	98.67	98.55	100	98.77	100
	2016-02-02	1900-01-02 11:59:00	D	99.19	100	98.93	97.7	100	100	98.37	100	100	94.76	100	100	100	98.79	100	100	99.85	98.99	100	99.47	100	100	97.73	95.72	100	97.68	98.55	100	99.24	100
	2016-02-02	1900-01-02 12:59:00	D	98.24	100	99.41	98.16	100	99.44	98.87	100	100	95.76	99.6	100	100	99.28	100	100	98.88	98.51	100	99.49	100	99.22	98.19	96.2	100	95.68	99.04	100	99.71	100
	2016-02-02	1900-01-02 13:59:00	D	98.24	100	98.44	98.16	100	99.44	99.36	100	100	96.75	99.11	100	100	97.83	100	100	98.39	99.02	100	99.93	100	95.46	98.65	96.66	100	98.18	98.55	100	99.7	100
	2016-02-02	1900-01-02 14:59:00	D	97.28	100	99.41	99.07	100	99.88	99.85	100	100	96.26	100	100	100	99.28	100	100	99.84	99.97	100	98.53	100	96.84	97.26	97.6	100	98.67	99.98	100	100	100
	2016-02-02	1900-01-02 15:59:00	D	95.36	100	98.47	99.07	100	100	99.85	100	100	96.74	100	100	100	100	100	100	100	100	100	99.48	100	98.25	97.27	97.61	100	99.67	99.98	100	100	100
	2016-02-02	16:59:00	D	96.29	100	98.44	99.07	100	100	100	100	100	96.74	100	100	100	100	100	100	100	100	100	99.93	100	97.31	97.25	97.58	100	100	99.5	100	100	100
	2016-02-02	17:59:00	D	98.7	100	99.88	98.61	100	100	100	100	100	96.74	100	100	100	99.75	100	100	100	100	100	98.99	100	96.35	99.1	97.57	100	100	99.03	100	100	100
	2016-02-02	18:59:00	D	99.18	100	98.92	99.07	100	100	99.85	100	100	97.73	100	100	100	100	100	100	100	100	100	98.5	100	95.87	97.24	97.11	100	100	100	100	100	100
	2016-02-02	19:59:00	D	99.19	100	98.44	99.52	100	100	99.85	100	100	96.23	100	100	100	100	100	100	100	100	100	96.56	100	95.87	98.17	97.57	100	100	100	100	100	100
	2016-02-02	20:59:00	N	99.66	100	98.43	99.07	100	100	99.85	100	100	96.23	100	100	100	100	100	100	100	100	100	97.04	100	95.87	97.71	97.11	100	100	100	100	100	100
	2016-02-02	21:59:00	N	100	100	99.88	99.54	100	100	100	100	100	95.73	100	100	100	100	100	100	100	100	100	98.49	100	98.71	97.71	97.11	100	99.63	100	100	100	100
	2016-02-02	22:59:00	N	100	100	99.88	97.01	100	98.26	99.86	100	100	94.22	100	100	100	99.1	100	100	99.67	100	100	99.45	100	97.77	97.7	97.1	100	99.46	100	100	99.44	100
	2016-02-02	23:59:00	N	100	100	99.89	98.35	100	99.13	99.36	100	100	95.22	100	100	100	99.02	100	100	99.59	99.4	100	99.45	100	92.44	98.63	98.48	100	99.46	100	100	99.36	100
	2016-02-03	00:59:00	N	98.53	100	98.93	97.01	100	99.05	100	100	97.88	95.72	99.73	100	100	99.95	100	100	98.17	99.4	100	98.49	100	86.4	97.23	98.02	100	96.55	100	100	99.8	100
	2016-02-03	01:59:00	N	97.59	100	96.48	97.46	100	97.38	98.87	100	98.36	95.72	99.27	100	100	99.02	100	100	96.8	98.45	100	94.59	100	85.89	96.28	97.09	100	95.08	100	100	99.8	100
	2016-02-03	02:59:00	N	97.12	100	95.99	95.3	100	97.46	100	100	100	96.22	100	100	100	97.69	100	100	96.4	98.93	100	93.6	100	84.85	95.33	97.56	100	95.65	100	100	99.88	100
	2016-02-03	03:59:00	N	96.65	100	95.49	93.93	99.98	97.38	98.87	100	100	95.72	99.73	100	100	97.13	100	100	96.32	99.4	100	93.1	99.13	85.89	93.89	98.02	100	96.06	100	100	99.8	100
	2016-02-03	04:59:00	N	97.98	100	96.49	96.32	100	97.02	99.86	100	99.39	95.22	99.35	100	100	97.21	100	100	97.37	100	100	91.09	100	85.89	96.76	98.02	100	96.63	100	100	99.44	100
	2016-02-03	05:59:00	N	99.23	100	97.8	95.38	100	96.58	99.86	100	99.88	95.72	99.35	100	100	97.69	100	100	98.33	100	100	93.1	100	88.44	96.76	98.02	100	94.66	100	100	99.44	100
	2016-02-03	06:59:00	N	98.53	100	98.44	94.44	100	94.33	100	100	99.88	96.22	99.35	100	100	97.21	100	100	97.29	98.93	100	92.6	100	87.43	94.85	99.39	100	94.66	100	100	99.8	100
	2016-02-03	07:59:00	D	99.19	100	95.49	89.14	100	95.32	100	100	97.89	96.22	98.51	100	100	95.87	100	100	95.43	100	100	93.1	100	86.41	90.47	98.02	100	93.17	100	100	99.88	100
	2016-02-03	08:59:00	D	87.24	100	89.95	95.3	100	96.58	100	100	99.38	96.22	98.97	100	100	97.77	100	100	99.76	100	100	87.02	100	79.1	90.47	98.48	100	96.55	100	100	99.8	100
	2016-02-03	09:59:00	D	77.2	100	83.73	74.82	100	85.09	100	100	90.78	97.71	94.75	100	100	98.3	100	100	95.88	100	100	88.55	100	65.43	80.31	97.09	100	87.38	100	100	100	100
	2016-02-03	10:59:00	D	79.31	100	81.58	58.84	100	78.9	99.86	100	83.97	97.71	86.2	100	100	91.35	100	100	90.28	100	100	78.6	100	73.14	79.3	97.09	100	84.73	100	100	100	100
	2016-02-03	11:59:00	D	72.81	100	77.82	71.56	100	79.92	99.86	100	76.35	98.21	83.54	100	100	93.89	100	100	89.27	100	100	68.09	100	65.96	77.14	97.09	100	78.78	100	100	100	100
	2016-02-03	12:59:00	D	66.63	100	74.5	68.27	100	75.68	99.36	100	75.23	98.21	79.83	100	100	85.71	100	100	79.68	100	100	75.83	100	68.22	76.63	95.7	100	74.38	100	100	100	100
	2016-02-03	13:59:00	D	65.44	100	73.38	70.49	100	76.74	98.86	100	64.46	99.21	77.74	100	100	77.76	100	100	72.51	99.96	100	62.97	100	56.81	71.78	95.23	100	76.03	100	100	100	100
	2016-02-03	14:59:00	D	56.22	100	68.42	69.93	100	74.05	97.87	100	64.46	98.22	78.22	100	100	76.7	100	100	68.6	98.49	100	61.2	100	55.42	70.15	95.24	100	67.64	100	100	100	100
	2016-02-03	15:59:00	D	62.6	100	70.07	61.48	100	65.08	95.87	100	52.57	98.26	53.59	100	100	70.56	100	100	69.69	96.52	100	51.87	100	60.72	70.06	95.24	100	57.26	100	100	99.97	100
	2016-02-03	16:59:00	D	61.42	100	67.2	69.3	100	67.95	96.37	100	62.72	96.75	75.45	100	100	76.07	100	100	74.74	96.52	100	36.44	100	65.31	64.46	94.3	100	67.59	100	100	99.44	100
	2016-02-03	17:59:00	D	53.01	100	65.95	70.38	99.63	71.82	93.33	100	50.23	95.27	73.25	100	100	73.82	100	100	68.47	91.97	100	44.24	100	58.9	63.28	94.29	100	73.2	100	100	99.36	100
	2016-02-03	18:59:00	D	67.6	100	72.77	74.72	100	75.1	94.86	100	70.1	94.74	77.62	100	100	79.83	100	100	75.25	93.5	100	69.08	100	59.45	70.03	94.75	100	75.43	100	100	99.88	100
	2016-02-03	19:59:00	D	77.07	100	76.09	79.49	99.98	80.95	95.37	100	76.8	94.73	84.04	100	100	85.14	100	100	82.32	93.49	100	70.14	100	70.84	73.85	94.75	100	80.93	100	100	99.88	100
	2016-02-03	20:59:00	N	80.86	100	77.18	78.95	99.9	79.89	91.88	100	76.76	94.73	85.62	100	100	81.33	100	100	79.59	91.11	100	74.05	100	71.93	74.37	92.84	100	77.15	100	100	100	100
	2016-02-03	21:59:00	N	77.06	100	76.07	87.65	100	89.57	96.88	100	85.5	95.73	89.74	100	100	85.13	100	100	83.4	94.51	100	74.05	100	76.9	73.26	91.88	100	91.17	100	100	100	100
	2016-02-03	22:59:00	N	78.7	100	77.18	79.48	99.46	79.89	92.88	100	78.99	96.23	86.66	100	100	87.75	100	100	86.08	95.51	100	74.05	100	70.25	73.26	90.9	100	79.3	100	100	99.73	100
	2016-02-03	23:59:00	N	77.05	100	76.07	75.22	100	76.68	90.8	100	76.19	94.22	82.86	100	100	81.33	100	100	79.05	90.61	100	71.78	100	69.66	72.71	89.92	100	77.07	100	100	99.73	100
	2016-02-04	00:59:00	N	75.4	100	74.4	76.82	100	78.29	91.3	100	76.19	95.22	83.37	100	100	81.33	100	100	80.12	90.53	100	74.04	100	74.69	72.16	88.43	100	78.68	100	100	99.73	100
	2016-02-04	01:59:00	N	77.06	100	77.16	79.47	100	79.88	91.8	100	78.42	94.21	83.37	100	100	82.38	100	100	80.12	91.03	100	73.48	100	73.59	72.69	88.43	100	79.22	100	100	99.73	100
	2016-02-04	02:59:00	N	74.84	100	74.94	77.36	100	78.29	91.8	100	78.97	95.22	85.42	100	100	83.42	100	100	81.71	91.61	100	73.48	100	74.14	73.79	87.44	100	80.28	100	100	100	100
	2016-02-04	03:59:00	N	77.05	100	77.72	76.31	100	77.75	89.79	100	77.85	95.22	83.8	100	100	83.33	100	100	82.77	91.61	100	75.71	100	71.9	74.34	86.93	100	79.67	100	100	99.73	100
	2016-02-04	04:59:00	N	78.69	100	78.26	77.35	100	78.79	91.8	100	81.71	95.72	83.37	100	100	82.3	100	100	82.69	91.03	100	76.25	100	74.12	73.79	86.93	100	79.67	100	100	100	100
	2016-02-04	05:59:00	N	76.02	100	77.7	77.86	100	79.82	91.3	100	79.52	95.22	82.26	100	100	81.78	100	100	80.57	90.02	100	76.25	100	72.45	74.87	85.42	100	80.74	100	100	100	100
	2016-02-04	06:59:00	N	77.09	100	77.7	79.47	100	79.88	90.8	100	78.96	95.72	84.32	100	100	83.33	100	100	81.63	90.53	100	74.02	100	71.33	74.32	85.42	100	81.8	100	100	99.36	100
	2016-02-04	07:59:00	D	74.29	100	76.06	76.82	100	78.82	90.8	100	76.75	95.22	83.37	100	100	80.81	100	100	77.44	89.09	100	72.91	100	70.79	74.88	85.42	100	81.35	100	100	99.8	100
	2016-02-04	08:59:00	D	70.41	100	73.85	76.85	99.98	76.69	89.87	100	74.54	95.72	81.92	100	100	81.94	100	100	79.05	90.4	100	70.14	100	69.71	69.96	85.93	100	78.18	100	100	98.99	100
	2016-02-04	09:59:00	D	60.13	100	68.24	69.81	100	71.78	91.46	100	68.26	95.22	73.18	100	100	79.24	100	100	75.16	88.31	100	65.61	100	62.3	70.54	86.45	100	73.17	100	100	99.07	100
	2016-02-04	10:59:00	D	54.88	100	66.53	68.72	100	73.44	89.72	100	68.92	95.72	72.66	100	100	74.34	100	100	70.72	86.75	100	59.24	100	64.05	60.37	85.94	100	70.93	100	100	100	100
	2016-02-04	11:59:00	D	57.82	100	67.14	67.06	100	71.82	88.68	100	64.9	95.73	69.88	100	100	77.12	100	100	70.72	85.69	100	58.12	100	57.66	65	86.46	100	66.43	100	100	100	100
	2016-02-04	12:59:00	D	48.96	100	63.18	57.42	100	63.89	85.52	100	57.29	95.24	64.15	100	100	64.85	100	100	62.16	83.07	100	53.94	100	55.86	60.48	86.46	100	56.54	100	100	99.24	100
	2016-02-04	13:59:00	D	45.41	100	57.82	58.6	100	65.66	85.52	100	49.51	94.76	58.95	100	100	60.22	100	100	59.25	74.89	100	48.53	100	60.05	59.86	85.47	100	57.78	100	99.97	99.7	100
	2016-02-04	14:59:00	D	48.92	100	59.02	60.9	100	64.5	84.99	100	49.46	91.73	59.51	100	100	59.59	100	100	56.88	72.06	100	50.94	100	51.8	56.98	86.48	100	55.33	100	100	99.24	100
	2016-02-04	15:59:00	D	53.8	100	60.82	70.41	100	74.57	87.11	100	60.9	93.24	69.31	100	100	64.31	100	100	56.92	73.79	100	45.57	100	58.9	60.45	83.96	100	62.44	100	100	99.24	100
	2016-02-04	16:59:00	D	53.14	100	54.29	66.53	100	71.82	86.58	100	61.98	93.74	65.9	100	100	67.62	100	100	64.39	71.43	100	31.86	100	60.09	63.93	83.96	100	64.69	100	100	100	100
	2016-02-04	17:59:00	D	52.67	100	64.32	72.56	100	75.08	88.15	100	55.51	94.74	68.71	100	100	73.8	100	100	70.15	75.91	100	38.68	100	61.86	67.81	82.93	100	73.76	100	100	100	100
	2016-02-04	18:59:00	D	61.94	100	71.1	76.86	100	78.32	90.24	100	68.34	93.22	69.31	100	100	78.72	100	100	77.96	80.83	100	53.9	100	64.12	71.12	84.45	100	78.19	100	100	99.52	100
	2016-02-04	19:59:00	D	77.08	100	78.84	82.6	100	83.03	91.28	100	76.8	92.7	82.46	100	100	83.55	100	100	82.32	83.53	100	71.3	100	70.89	76	83.92	100	85.1	100	100	98.62	100
	2016-02-04	20:59:00	N	85.44	100	84.2	86.15	100	87.09	90.46	100	81.73	95.23	86.66	100	100	88.27	100	100	86.61	87.79	100	78.46	100	79.57	80.77	83.38	100	86.58	100	100	98.99	100
	2016-02-04	21:59:00	N	89.38	100	86.84	87.15	100	86.59	90.96	100	82.81	94.72	88.21	100	100	87	100	100	86.61	88.31	100	82.78	100	81.7	84.41	84.41	100	87.61	100	100	99.44	100
	2016-02-04	22:59:00	N	86.96	100	86.84	84.41	100	85.34	90.88	100	82.26	95.22	86.93	100	100	85.98	100	100	85.9	88.84	100	83.3	100	83.28	84.41	84.41	100	86.5	100	100	99.36	100
	2016-02-04	23:59:00	N	89.78	100	87.36	84.41	100	87.29	91.88	100	83.34	94.21	86.93	100	100	87	100	100	86.93	89.88	100	85.41	100	82.75	84.41	84.92	100	87.53	100	100	99.8	100
	2016-02-05	00:59:00	N	92.74	100	90.46	85.4	100	87.29	91.88	100	84.42	95.72	87.94	100	100	87.93	100	100	87.44	89.88	100	86.46	100	83.28	86.96	85.42	100	88.98	100	100	100	100
	2016-02-05	01:59:00	N	90.45	100	89.43	85.88	100	86.32	92.88	100	86.03	95.22	88.35	100	100	88.43	100	100	87.95	90.4	100	84.89	100	82.22	85.95	85.93	100	89.49	100	100	99.36	100
	2016-02-05	02:59:00	N	89.38	100	89.43	87.34	100	87.29	92.88	100	84.96	95.72	88.85	100	100	88.43	100	100	88.38	91.44	100	83.83	100	82.75	85.43	85.93	100	89.49	100	100	100	100
	2016-02-05	03:59:00	N	91.76	100	89.13	86.77	100	87.21	92.38	100	85.49	95.22	88.35	100	100	87.93	100	100	88.38	91.44	100	82.24	100	81.16	83.89	84.91	100	90	100	100	99.36	100
	2016-02-05	04:59:00	N	87.38	100	88.4	83.84	100	83.78	89.79	100	84.41	94.72	87.85	100	100	86.84	100	100	87.87	89.09	100	82.23	100	80.62	82.85	85.42	100	87.96	100	100	99.28	100
	2016-02-05	05:59:00	N	89.72	100	87.62	84.82	100	83.78	90.8	100	82.79	94.72	86.77	100	100	86.84	100	100	86.76	88.58	100	81.15	100	79.55	82.85	85.92	100	86.86	100	99.67	99.65	100
	2016-02-05	06:59:00	N	87.3	100	86.61	84.33	100	84.27	91.8	100	82.79	95.22	86.27	100	100	86.33	100	100	85.74	88.07	100	82.76	100	81.15	83.37	85.92	100	86.86	100	98.33	99.28	100
	2016-02-05	07:59:00	D	84.93	100	87.88	84.82	100	84.77	91.8	100	84.41	95.72	85.84	100	100	86.33	100	100	85.81	88.58	100	80.62	100	80.08	82.33	85.92	100	87.96	100	98.33	99.28	100
	2016-02-05	08:59:00	D	78.72	100	80.45	83.42	100	83.36	91.38	100	82.25	95.22	86.14	100	100	85.39	100	100	83.82	89.88	100	72.41	100	77.95	75.98	85.43	100	84.42	100	100	98.91	100
	2016-02-05	09:59:00	D	56.13	100	71.12	82.08	100	83.54	92.46	100	79.54	94.21	83.52	100	100	83.55	100	100	82.87	89.88	100	65.64	100	71.96	70	85.44	100	83.01	100	100	98.99	100
	2016-02-05	10:59:00	D	36.14	100	63.08	75.27	100	79.37	89.72	100	72.88	95.72	75.43	100	100	77.09	100	100	72.43	84.62	100	63.92	100	66.37	57.58	85.94	100	74.32	100	100	99.07	100
	2016-02-05	11:59:00	D	41	100	61.45	64.38	100	75.1	89.2	100	63.79	94.22	71.02	100	100	68.79	100	100	65.08	80.36	100	53.42	100	61.86	57.07	85.96	100	67.61	100	100	98.78	100
	2016-02-05	12:59:00	D	44.19	100	57.94	63.81	100	69.65	88.17	100	62.05	92.71	60.74	100	98.33	66.09	100	100	61.65	77.1	100	59.36	100	57.23	52.5	85.47	100	60.16	100	100	80.4	100
	2016-02-05	13:59:00	D	40.58	100	58.59	63.24	100	69.65	86.59	100	58.54	93.23	59.55	100	96.9	56.81	100	100	56.92	68.68	96.43	52.8	100	54.34	59.43	85.47	100	61.34	100	100	80.4	99.58
	2016-02-05	14:59:00	D	47.24	100	57.43	65.52	100	70.75	84.47	100	56.16	91.2	60.74	100	95.94	56.81	100	100	50.34	68.13	97.43	52.23	100	54.86	60.56	85.48	100	52.56	99.51	100	80.91	98.66
	2016-02-05	15:59:00	D	50.87	100	53.87	66.61	100	72.97	87.12	100	51.53	89.16	54.82	100	88.99	59.67	100	100	56.92	65.84	97.88	40.64	100	60.72	59.98	86.01	100	53.08	100	96.65	81.95	99.99
	2016-02-05	16:59:00	D	53.28	100	49.73	67.18	100	73	88.17	100	49.09	89.68	64.25	100	97.38	62	100	100	58.13	65.33	98.86	28.18	100	61.9	60.52	86.01	100	67.04	100	98.49	82.98	100
	2016-02-05	17:59:00	D	47.87	100	58.59	74.77	100	75.7	88.69	100	45.41	89.7	71.58	100	97.85	66.59	100	100	58.13	65.33	100	37.47	100	56.16	65.07	85	100	74.36	100	98.94	86.59	100
	2016-02-05	18:59:00	D	56.74	100	66.62	82.11	100	82.54	90.25	100	64.42	90.19	72.73	100	98.8	73.29	100	100	71.35	66.38	100	54.03	100	60.84	69.53	84.98	100	81.5	100	98.47	89.61	100
	2016-02-05	19:59:00	D	73.8	100	76.14	87.16	100	86.6	92.82	100	77.95	93.23	85.63	100	100	85.67	100	100	85.03	79.24	100	71.35	100	68.78	74.98	85.48	100	90.01	100	99.86	92.09	100
	2016-02-05	20:59:00	N	90.29	100	86.85	91.57	100	92	93.33	100	83.92	94.73	90.25	100	100	90.84	100	100	90.8	85.17	100	81.73	100	84.87	83.92	83.94	100	92.76	100	98.94	95	100
	2016-02-05	21:59:00	N	91.92	100	91.99	92.05	100	92.48	94.35	100	86.58	95.74	93.26	100	100	92.87	100	100	92.85	86.75	100	84.91	100	87.43	86.97	84.43	100	94.25	100	99.4	95	100
	2016-02-05	22:59:00	N	96.1	100	94	93.01	100	93.44	95.36	100	87.63	95.74	92.77	100	100	93.37	100	100	93.36	88.85	100	86.48	100	88.44	89.97	85.94	100	94.25	100	99.4	95.96	100
	2016-02-05	23:59:00	N	95.33	100	93.57	93.49	100	93.91	95.87	100	90.25	96.72	93.76	100	100	94.87	100	100	95.39	89.89	100	90.08	100	90.46	91.94	86.95	100	95.16	100	99.4	95.48	100
	2016-02-06	1900-01-02 00:59:00	N	97.22	100	94.86	95.38	100	93.91	96.37	100	91.8	97.22	94.25	100	100	94.87	100	100	95.89	91.44	100	91.6	100	91.45	92.92	87.44	100	96.22	100	99.87	96.43	100
	2016-02-06	1900-01-02 01:59:00	N	98.09	100	96.7	95.38	100	95.32	96.37	100	92.83	97.22	96.7	100	100	95.36	100	100	95.38	92.98	100	93.6	100	91.96	94.37	88.43	100	98.18	100	100	97.38	100
	2016-02-06	1900-01-02 02:59:00	N	98.95	100	96.15	96.31	100	95.78	95.87	100	93.35	97.22	96.21	100	100	96.84	100	100	96.39	91.96	100	94.1	100	92.94	92.96	89.42	100	98.18	100	100	97.84	100
	2016-02-06	1900-01-02 03:59:00	N	98.42	100	96.07	96.78	100	96.71	97.37	100	93.86	97.22	96.7	100	100	96.84	100	100	95.88	93.49	100	95.57	100	91.96	93.9	88.93	100	99.14	100	100	97.37	100
	2016-02-06	1900-01-02 04:59:00	N	98.62	100	97.72	97.7	100	97.17	97.37	100	94.37	97.22	96.7	100	100	96.84	100	100	96.38	92.98	100	96.55	100	92.94	94.28	89.42	100	99.63	100	100	98.31	100
	2016-02-06	1900-01-02 05:59:00	N	98.84	100	97.41	97.7	100	98.08	96.87	100	95.38	97.22	98.14	100	100	97.82	100	100	98.37	94	100	95.57	100	93.43	94.67	90.41	100	99.14	100	100	97.84	100
	2016-02-06	1900-01-02 06:59:00	N	100	100	99.89	97.7	100	98.54	98.36	100	95.38	97.71	99.1	100	100	98.31	100	100	97.87	94.5	100	96.06	100	95.37	94.67	88.59	100	99.63	100	99.87	97.84	100
	2016-02-06	1900-01-02 07:59:00	D	100	100	99.4	98.61	100	98.08	97.87	100	94.88	97.71	99.57	100	100	99.27	100	100	98.37	95.51	100	92.62	100	94.89	95.3	91.38	100	100	100	100	97.84	100
	2016-02-06	1900-01-02 08:59:00	D	93.83	100	94.01	95.38	100	92.5	98.36	100	90.8	97.72	95.24	100	100	92.88	100	100	91.34	95.52	100	84.51	100	84.95	92.95	90.9	100	99.66	100	100	95.54	100
	2016-02-06	1900-01-02 09:59:00	D	69.76	100	83.87	68.64	100	80.65	98.87	100	87.18	98.21	88.31	100	100	92.42	100	100	87.77	96.03	100	79.74	100	67.36	79.44	89.44	100	75.16	100	100	80.16	100
	2016-02-06	1900-01-02 10:59:00	D	35.53	100	66.4	50.48	100	70.56	97.89	100	79.75	98.72	65.81	100	100	67.54	100	100	76.63	94.57	100	75.98	100	78.72	61.57	87	100	56.47	100	99.97	70.14	93.89
	2016-02-06	1900-01-02 11:59:00	D	37.32	100	53	53.4	100	67.83	95.93	100	67.05	98.74	62.44	100	97.57	69.78	100	100	68.89	89.04	100	60.89	100	71.19	56.37	90.01	100	57.67	100	100	66.86	91.09
	2016-02-06	1900-01-02 12:59:00	D	37.98	100	49.5	63.03	99.61	68.36	92.9	100	65.88	96.78	55.94	100	93.65	56.11	100	100	57.92	82.22	88.23	66.61	100	72.26	48.26	88.55	100	54.22	99.66	100	61.56	94.2
	2016-02-06	1900-01-02 13:59:00	D	35.66	100	47.1	67.43	100	73.73	91.36	100	72.01	94.29	51.68	100	92.66	60.04	99.57	100	64.82	80.01	91.62	60.34	100	76.59	57.02	89.07	100	56.42	99.29	95.72	65.42	96.79
	2016-02-06	1900-01-02 14:59:00	D	43.49	98.89	50.12	71.78	100	79.04	89.8	100	71.44	92.26	59.31	100	91.13	61.77	99.53	100	55.49	76.18	94.1	61.48	100	76.01	59.87	89.62	100	51.79	100	89.23	72.57	97.16
	2016-02-06	1900-01-02 15:59:00	D	45.33	99.3	47.1	76.53	100	82.62	91.33	100	74.24	92.75	59.31	100	86.65	73.51	100	100	68.72	76.1	97.02	51.52	100	80.79	61.52	87.14	100	50.56	100	90.59	76.32	98.83
	2016-02-06	16:59:00	D	47.11	98.82	43.45	84.22	100	89.11	91.3	100	79.7	93.76	79.37	100	95.02	78.34	100	100	78.13	81.52	97.43	40.39	100	79.22	63.73	88.63	99.7	71.2	100	94.82	81.53	99.65
	2016-02-06	17:59:00	D	45.97	97.89	57.17	86.7	100	90.57	91.82	100	79.67	94.76	84.13	100	97.87	83.65	100	100	84.03	83.09	98.86	64.19	100	82.35	69.78	87.11	100	82.1	100	95.25	85.62	100
	2016-02-06	18:59:00	D	55.91	97.82	65.77	89.65	100	91.53	93.34	100	84.5	95.26	87.73	100	98.82	85.72	100	100	87.18	85.74	99.81	74.81	100	85.45	74.62	86.08	100	90.02	100	95.22	88.63	100
	2016-02-06	19:59:00	D	75.58	100	75.72	92.06	100	93.91	93.84	100	87.67	96.24	91.27	100	99.76	89.32	100	100	90.29	88.89	100	82.34	100	86.95	81.42	86.03	100	94.64	100	96.61	90.61	100
	2016-02-06	20:59:00	N	89.78	100	85.84	93.01	100	93.91	94.35	100	87.66	95.75	92.77	100	100	92.87	100	100	92.86	89.91	100	87.55	100	88.48	84.47	85.48	100	96.67	100	97.54	90.61	100
	2016-02-06	21:59:00	N	93.78	100	87.89	94.44	99.84	95.32	94.86	100	91.82	96.74	94.25	100	100	92.37	100	100	93.36	90.43	100	87.03	100	88.48	89.99	86.98	100	97.68	100	97.54	92.09	100
	2016-02-06	22:59:00	N	94.67	100	91.48	94.44	94.77	95.32	95.36	100	90.78	96.74	94.25	100	100	93.37	100	100	93.87	91.45	100	87.03	100	89.49	88.52	87.99	100	98.18	100	98.47	93.55	100
	2016-02-06	23:59:00	N	98.71	100	93.51	94.44	94.29	95.32	95.86	100	90.78	96.74	94.25	100	100	93.87	100	100	94.88	91.96	100	88.58	100	88.98	88.51	87.99	100	98.18	100	98.01	94.03	100
	2016-02-07	00:59:00	N	93.81	100	90.99	94.91	94.29	95.32	95.36	100	92.33	97.24	94.74	100	100	93.87	100	100	93.87	92.48	100	88.57	100	88.98	88.51	87.98	100	98.18	100	98.47	94.99	100
	2016-02-07	01:59:00	N	92.32	100	88.95	94.44	95.23	95.78	95.36	100	91.81	97.72	94.25	100	100	94.37	100	100	94.37	92.47	100	87.02	100	87.96	87.01	88.99	100	98.19	100	98.47	95.47	100
	2016-02-07	02:59:00	N	93.22	100	94	94.91	94.76	94.85	95.36	100	92.32	97.72	94.74	100	100	93.87	100	100	93.87	93.49	100	93.1	100	88.97	90.96	87.45	100	98.19	100	98.47	95.95	100
	2016-02-07	03:59:00	N	96.68	100	93.33	94.91	94.76	95.32	94.86	100	90.77	97.23	94.74	100	100	94.87	100	100	96.89	94	100	92.6	100	92.93	91.54	87.93	100	99.18	100	98.47	95.95	100
	2016-02-07	04:59:00	N	97.55	100	95.74	97.24	95.23	99.89	96.37	100	95.38	96.72	99.58	100	100	99.77	100	100	99.85	95	100	93.6	100	95.37	92.8	88.92	100	100	100	99.86	96.43	100
	2016-02-07	05:59:00	N	98.49	100	96.62	96.78	95.23	96.25	95.86	100	94.37	98.21	97.18	100	100	96.84	100	100	95.38	95.51	100	90.09	100	89.96	97.24	89.91	100	99.68	100	98.94	96.43	100
	2016-02-07	06:59:00	N	100	100	98.92	95.38	95.7	95.32	96.87	100	93.35	97.72	96.21	100	100	96.35	100	100	96.38	96.01	100	89.59	100	89.47	92.92	89.43	100	98.69	100	98.94	96.43	100
	2016-02-07	07:59:00	D	97.74	100	93.51	93.49	95.7	93.91	95.36	100	90.78	98.21	94.74	100	100	95.36	100	100	94.37	94.5	100	87.03	100	86.44	89.5	88.45	100	97.18	100	99.86	96.9	100
	2016-02-07	08:59:00	D	87.77	100	88.96	91.1	96.17	91.53	96.37	100	87.67	99.19	90.78	100	100	91.36	100	100	90.81	93.5	100	84.46	100	83.9	85	88.46	100	93.62	100	100	97.37	100
	2016-02-07	09:59:00	D	76.77	100	81.12	82.69	94.77	86.65	94.36	100	80.76	99.69	85.68	100	100	86.78	100	100	85.63	92.5	100	75.95	100	79.19	81.95	89.46	100	85.85	100	100	94.05	100
	2016-02-07	10:59:00	D	45.39	100	72.47	76.56	92.42	80.07	93.87	100	74.76	98.23	76.71	100	99.76	81.04	100	100	77.05	89.44	100	67.15	100	72.23	71.37	87.5	100	73.98	100	100	81.63	98
	2016-02-07	11:59:00	D	48.13	100	66.93	72.83	86.09	75.87	90.3	100	67.5	97.26	68.96	100	97.9	71.87	100	100	67.06	84.77	100	60.74	100	63.81	62.53	88.01	100	70.06	100	97.16	75.81	93.25
	2016-02-07	12:59:00	D	48.76	100	63.48	71.2	86.11	77.42	87.17	100	67.46	95.77	67.24	100	94.04	67.36	99.97	100	65.27	78.29	95.95	60.19	100	67.76	52.82	88.53	100	67.28	100	83.06	72.53	95.87
	2016-02-07	13:59:00	D	45.27	97.37	60.02	72.8	81.56	77.39	83.49	100	64.62	93.78	62.15	100	93.54	69.03	99.5	100	67.6	79.94	96.93	54.28	100	62.11	60.78	87.53	100	63.34	99.61	84.79	73.01	96.7
	2016-02-07	14:59:00	D	51.13	96.85	57.67	70.68	80.56	77.42	84.02	100	59.97	92.79	65.54	100	94.04	69.56	99.03	100	64.69	74.42	95.95	54.34	100	64.97	64.21	87.56	100	52.9	100	79.03	77.33	97.54
	2016-02-07	15:59:00	D	55.25	97.31	57.06	75.43	79.98	79.52	84.02	100	68.08	91.75	61.55	100	93.54	69	99.03	100	65.27	73.89	95.95	51.87	100	66.66	64.74	87.08	100	52.85	100	80.47	76.77	97.89
	2016-02-07	16:59:00	D	57.66	98.73	54.79	76.5	81.54	81.07	85.08	100	68.61	92.26	67.78	100	94.02	71.76	98.06	100	66.94	74.95	97.4	57.74	100	69.95	66.93	86.58	100	67.24	98.13	86	80.45	99.17
	2016-02-07	17:59:00	D	51.69	97.77	64.52	79.09	82.52	82.06	85.57	100	69.15	92.26	76.65	100	96.43	76.67	99	100	75.35	78.78	98.36	58.94	100	66.62	69.66	86.05	100	78.83	92.75	87.91	81.99	99.6
	2016-02-07	18:59:00	D	61.54	98.25	71.81	82.14	83.01	84.62	86.62	100	73.61	93.26	79.33	100	96.41	82.54	99.95	100	80.77	78.73	99.81	68.63	100	72.68	73.98	85.02	100	83.13	92.74	89.39	85.08	100
	2016-02-07	19:59:00	D	76.6	99.6	77.29	85.67	85.5	86.61	88.18	100	80.72	94.25	84.62	100	99.28	84.64	99.94	100	83.98	83.05	100	74.72	100	78.04	77.17	84.49	100	88.96	95.18	90.82	87.61	100
	2016-02-07	20:59:00	N	82.51	100	81.06	88.16	88.98	89.09	89.21	100	85.54	94.74	87.71	100	100	88.79	99.94	100	87.68	85.18	100	80.7	100	82.29	79.8	83.96	100	92.6	95.66	92.77	89.11	100
	2016-02-07	21:59:00	N	83.04	100	82.67	89.63	88.97	88.59	89.21	100	82.3	95.75	88.73	100	100	88.28	100	100	88.72	86.76	100	81.23	100	80.7	80.83	84.47	100	93.11	96.15	93.25	90.61	100
	2016-02-07	22:59:00	N	84.09	100	83.18	87.66	88.47	87.1	89.72	100	82.3	95.24	88.21	100	100	87.75	100	100	87.15	85.69	100	80.7	100	81.76	81.36	84.96	100	88.71	96.63	93.73	89.61	100
	2016-02-07	23:59:00	N	86.18	100	83.72	87.16	88.97	87.1	89.72	100	83.37	96.23	88.72	100	100	88.28	100	100	88.2	87.8	100	79.6	100	81.21	82.9	84.96	100	91.57	96.15	94.69	89.61	100
	2016-02-08	00:59:00	N	85.13	100	84.23	87.16	89.46	86.6	90.24	100	82.83	95.74	89.75	100	100	86.19	100	100	85.01	86.21	100	80.12	100	80.15	81.34	83.92	100	92.08	97.12	96.12	90.6	100
	2016-02-08	01:59:00	N	85.12	100	82.09	85.15	89.46	84.06	88.68	100	81.74	94.73	87.94	100	100	86.19	100	100	86.08	86.2	100	80.11	100	78.52	80.27	84.43	100	89.14	96.64	95.65	90.11	99.51
	2016-02-08	02:59:00	N	86.68	100	84.22	85.65	89.95	84.05	88.68	100	82.81	94.73	89.24	100	100	85.13	100	100	85.01	85.14	100	80.65	100	76.88	80.78	83.39	100	89.57	94.7	95.17	87.32	100
	2016-02-08	03:59:00	N	85.12	100	82.08	84.64	89.95	85.07	87.63	100	82.26	94.73	88.21	100	100	85.13	100	100	86.08	86.73	100	81.17	100	77.95	80.26	83.39	100	90	94.23	94.69	86.74	100
	2016-02-08	04:59:00	N	86.16	100	84.74	85.14	89.95	85.58	88.15	100	82.81	94.72	88.21	100	100	83.93	100	100	85.55	85.14	100	81.18	100	79.57	81.31	83.39	100	88.98	94.62	95.65	87.72	100
	2016-02-08	05:59:00	N	87.2	100	85.27	85.14	90.44	85.07	88.68	100	82.81	94.72	88.72	100	100	86.18	100	100	86.61	86.73	100	82.26	100	80.65	82.87	84.93	100	89.06	95.09	98.02	87.72	100
	2016-02-08	06:59:00	N	87.72	100	85.8	87.15	90.44	86.09	88.68	100	83.35	94.22	88.21	100	100	87.23	100	100	87.14	86.73	100	82.79	100	81.71	83.39	84.42	100	89.49	95.57	95.18	87.72	100
	2016-02-08	07:59:00	D	85.12	100	85.28	84.13	91.41	84.56	87.63	100	82.27	94.22	86.14	100	100	86.18	100	100	85.55	86.73	100	80.66	100	80.65	83.39	83.91	100	87.61	94.7	97.07	87.23	100
	2016-02-08	08:59:00	D	81.98	100	83.17	81.06	89.95	82.52	87.63	100	78.46	94.72	82.47	100	100	83.55	100	100	81.26	85.15	100	77.96	100	76.37	80.82	85.45	100	86.32	95.67	97.54	86.07	100
	2016-02-08	09:59:00	D	76.6	100	79.96	75.29	86.99	80.45	86.58	100	74.03	92.7	78.73	100	100	78.22	100	100	75.25	83.57	100	74.72	100	72.56	77.65	85.97	100	82.03	93.7	98.47	84.02	100
	2016-02-08	10:59:00	D	68.32	100	75.64	71.04	85.5	75.68	85.01	100	70.67	92.71	75.45	100	98.8	74.38	99.94	100	70.75	77.58	100	63.44	100	69.25	71.2	84.96	100	76.05	89.72	97.09	77.75	98.64
	2016-02-08	11:59:00	D	52.67	100	67.85	74.23	74.62	78.88	79.63	100	68.98	91.69	69.97	100	97.37	72.19	99.47	100	70.2	76.49	99.79	61.71	100	64.19	66.18	85.48	100	71.02	88.23	91.37	72.87	96.45
	2016-02-08	12:59:00	D	52.62	99.62	62.63	65.59	79.43	75.18	81.3	100	61.58	88.62	63.08	100	94.49	68.85	98.51	100	65.7	74.3	97.34	56.43	100	59.02	62.31	84.98	100	64.23	84.18	81.85	74.02	97.37
	2016-02-08	13:59:00	D	44.93	98.22	59.7	67.24	74.14	72.47	78.6	100	60.9	84.96	64.84	100	93.01	65.51	97.56	100	61.05	69.83	95.87	51.09	100	51.38	60.02	84.98	100	60.82	79	81.08	73.45	97.37
	2016-02-08	14:59:00	D	49.63	97.26	58.59	66.08	72.54	71.92	77.53	100	57.42	82.31	66.01	100	93.01	60.9	96.6	100	58.13	65.8	94.37	51.09	100	56.67	61.73	84.49	100	57.9	80.54	71.92	74.52	97.81
	2016-02-08	15:59:00	D	54.45	97.26	57.99	62.74	68.75	70.24	73.65	100	53.85	83.94	60.83	100	90.53	59.12	95.15	100	54.01	62.96	92.87	40.75	100	61.35	60.61	84.51	100	57.9	80.49	75.57	73.97	98.22
	2016-02-08	16:59:00	D	54.45	96.75	49	68.85	67.04	69.21	76.4	100	48.56	85.53	62.01	100	92.02	59.76	94.66	100	56.92	58.9	95.85	26.21	100	63.65	62.31	84	100	67.64	82.07	83.31	76.66	99.1
	2016-02-08	17:59:00	D	49.73	96.28	60.3	74.28	74.08	76.81	78.05	100	58.07	83.41	68.82	100	93.49	68.85	94.65	100	58.13	58.81	96.86	38.68	100	57.96	64.54	83.98	100	72.74	84.14	86.87	83	98.61
	2016-02-08	18:59:00	D	59.73	96.28	71.18	79.53	76.72	78.9	81.28	100	64.42	86.04	67.71	100	94.97	72.73	95.61	100	70.77	62.88	97.83	52.23	100	56.16	70.12	83.46	100	78.24	87.71	87.35	84.02	99.06
	2016-02-08	19:59:00	D	78.21	98.13	77.8	82.62	80.89	83.57	83.94	100	74.06	89.14	80.35	100	96.88	80.36	97.07	100	79.64	72.54	98.8	69.08	100	66.47	74.98	82.41	100	84.19	89.21	89.83	85.57	99.51
	2016-02-08	20:59:00	N	88.75	100	84.75	88.16	85	89.58	87.64	100	81.77	89.64	85.64	100	98.32	86.2	98.51	100	85.03	78.67	100	78.49	100	80.7	82.89	81.85	100	90.53	92.22	91.79	89.61	99.51
	2016-02-08	21:59:00	N	92.9	100	88.92	91.09	85.99	89.58	88.68	100	83.93	91.7	87.7	100	99.75	88.28	98.99	100	87.15	82.49	100	82.27	100	83.32	85.45	82.89	100	92.6	93.21	92.76	90.61	99.96
	2016-02-08	22:59:00	N	93.81	100	88.93	91.57	87.49	91.04	90.25	100	86.59	92.71	89.24	100	99.75	89.31	98.99	100	88.72	83.57	100	84.92	100	84.88	88.49	84.94	100	94.14	94.19	93.25	91.1	99.96
	2016-02-08	23:59:00	N	92.81	100	89.95	91.57	88.48	92.48	91.79	100	86.59	92.71	90.26	100	100	91.35	99.95	100	89.76	85.7	100	85.43	100	84.36	86.98	85.47	100	93.63	94.68	94.21	92.08	100
	2016-02-09	1900-01-02 00:59:00	N	93.31	100	90.47	91.57	89.46	91.52	90.25	100	87.63	93.22	91.26	100	100	91.35	99.47	100	91.31	87.28	100	85.97	100	86.93	88.99	85.45	100	93.63	95.66	94.69	92.58	100
	2016-02-09	1900-01-02 01:59:00	N	94.27	100	92.99	92.05	90.44	92.48	90.76	100	88.16	93.73	90.76	100	100	91.35	99.47	100	91.31	87.8	100	87	100	86.93	89.48	85.94	100	92.26	95.18	95.17	93.55	100
	2016-02-09	1900-01-02 02:59:00	N	95.33	100	95	92.05	91.41	91.52	91.79	100	88.69	93.21	91.77	100	100	91.35	99.95	100	91.31	87.8	100	89.56	99.61	86.92	90.96	86.43	100	93.26	95.66	94.69	93.06	100
	2016-02-09	1900-01-02 03:59:00	N	98.36	100	93.74	92.05	90.92	92.96	91.79	100	88.69	93.21	91.77	100	100	92.87	100	100	91.83	88.85	100	91.15	99.14	88.94	91.85	86.92	100	93.75	96.15	96.12	94.04	100
	2016-02-09	1900-01-02 04:59:00	N	98.2	100	94.5	92.05	91.41	92	91.79	100	89.2	92.7	91.26	100	100	92.87	100	100	93.36	88.33	100	93.43	99.6	91.94	92.64	86.56	100	94.75	97.12	95.65	95	100
	2016-02-09	1900-01-02 05:59:00	N	98.1	100	95.27	93.49	92.38	94.86	91.28	100	91.8	93.21	93.24	100	100	94.34	100	100	96.24	89.88	100	93.76	98.66	92.93	92.97	86.41	100	96.55	95.65	95.65	93.56	100
	2016-02-09	1900-01-02 06:59:00	N	98.98	100	95.69	93.97	92.86	94.39	92.82	100	92.32	93.21	95.24	100	100	92.97	100	100	93.96	90.92	100	95.6	99.13	90.45	93.3	86.26	100	97.04	97.53	96.12	93.56	100
	2016-02-09	1900-01-02 07:59:00	D	98.71	100	97.97	92.05	93.33	92.96	92.82	100	89.73	93.21	93.76	100	100	93.37	100	100	91.31	90.41	100	96.92	100	85.89	94.77	87.79	100	98.01	94.7	96.6	94.03	100
	2016-02-09	1900-01-02 08:59:00	D	91.31	100	92.49	85.67	93.81	86.11	93.33	100	83.93	94.22	90.76	100	100	89.3	100	100	87.68	90.41	100	85.46	100	80.19	91.45	87.13	100	88.44	96.63	97.54	90.61	100
	2016-02-09	1900-01-02 09:59:00	D	67.32	100	72.93	75.94	93.38	81.57	91.29	100	83.39	93.22	83.04	100	100	87.78	100	100	82.92	88.86	100	72.48	100	68.25	75.61	87.43	100	81.01	95.18	98.94	78.46	100
	2016-02-09	1900-01-02 10:59:00	D	38.98	100	65.64	58.39	85.67	71	90.3	100	75.29	92.74	65.58	100	100	61.58	100	100	70.93	87.35	100	64.58	100	67.68	57.25	87.95	100	69.49	88.28	97.14	67.13	94.24
	2016-02-09	1900-01-02 11:59:00	D	37.03	100	55.85	57.26	71.76	67.66	84.57	100	60.56	89.16	65.04	100	97.4	66.25	99.03	100	64.73	81.57	99.83	52.43	100	52.15	54.36	87.48	100	59.86	86.28	93.34	62	91.39
	2016-02-09	1900-01-02 12:59:00	D	36.91	96.8	44.21	62.9	70.53	67.66	81.39	100	52.36	85.56	57.55	100	90.6	50.6	97.19	100	51.79	72.84	79.42	60.09	100	53.27	42.6	87.51	100	53.41	82.26	70.83	55.19	92.13
	2016-02-09	1900-01-02 13:59:00	D	34.57	93.02	44.38	62.9	71.63	62	79.22	100	45.68	80.29	50.31	100	89.59	51.72	95.76	100	57.16	69.41	82.82	51.87	100	54.49	50.32	87.53	100	51.02	73.42	71.1	60.24	86.72
	2016-02-09	1900-01-02 14:59:00	D	39.57	90.54	48.01	62.32	68.87	67.05	78.67	100	54.05	76.48	56.89	100	85.55	51.16	96.68	100	42.76	64.24	89.5	54.79	100	54.49	57.3	86.56	99.7	40.26	75.92	59.81	64.14	90
	2016-02-09	1900-01-02 15:59:00	D	46.83	92.94	49.22	66.23	65.54	70.4	78.13	100	59.92	78.07	51.46	100	73.92	53.97	94.71	96.6	52.47	63.74	90.42	42.76	100	66	59.61	86.58	100	40.84	77.97	68.07	67.46	90.37
	2016-02-09	16:59:00	D	50.46	92.41	47.38	73.85	70.42	77.39	79.19	100	65.67	78.58	65.58	100	89.57	62.21	94.69	99.39	55.28	61.36	93.92	27.72	100	68.25	60.11	85.55	100	67.2	81.09	76.61	75.66	92.65
	2016-02-09	17:59:00	D	46.88	92.44	59.28	78.01	75.16	77.9	80.8	100	54	78.58	70.57	100	92.04	65.01	95.65	100	40.76	60.81	94.91	41.94	100	58.56	67.98	85.04	100	73.86	83.66	82.3	78.84	92.58
	2016-02-09	18:59:00	D	55.1	92.88	67.27	84.66	78.84	81.55	81.84	100	64.5	80.74	68.28	100	94	65.51	95.64	100	61.69	56.52	95.87	49.84	98.42	53.88	71.26	84.51	100	78.81	86.2	84.83	81.45	94.93
	2016-02-09	19:59:00	D	76.58	96.73	75.08	90.12	81.41	87.1	83.96	100	77.44	82.84	78.73	100	95.93	74.91	97.56	100	73.56	68.06	98.33	70.82	98.8	60.84	75.55	81.89	100	76.54	86.68	85.82	78.77	95.37
	2016-02-09	20:59:00	N	87.65	100	82.6	94.91	83.46	94.86	85	100	86.58	85.47	89.23	100	99.28	90.33	98.51	100	90.8	74.78	99.29	81.72	99.19	86.4	83.39	81.32	100	93.26	91.22	88.82	87.6	96.77
	2016-02-09	21:59:00	N	93.69	100	85.94	94.91	85.49	94.85	88.17	100	87.63	88.6	90.76	100	99.28	93.37	99.47	100	92.85	80.86	100	86.46	100	90.45	88.97	83.88	100	95.24	93.21	90.8	90.11	98.14
	2016-02-09	22:59:00	N	95.43	100	90.17	95.38	86.49	96.13	87.63	100	87.62	92.72	91.88	100	100	93.37	98.99	100	93.8	81.38	100	90.07	99.63	90.98	88.97	83.18	100	94.66	94.69	91.29	88.1	97.69
	2016-02-09	23:59:00	N	97.26	100	91.58	97.71	87.98	97.02	89.2	100	89.72	93.22	93.72	100	100	94.74	99.95	100	96.65	84.61	100	89.26	99.61	93.15	90.27	84.59	100	97.12	95.18	92.27	92.09	98.14
	2016-02-10	00:59:00	N	98.2	100	92.98	98.17	89.46	96.94	90.24	100	91.8	94.23	94.68	100	100	94.26	100	100	96.65	86.2	100	93.02	98.2	93.7	91.08	84.44	100	97.53	96.16	92.27	92.58	98.6
	2016-02-10	01:59:00	N	98.15	100	97.23	97.71	89.95	96.58	91.28	100	95.38	93.73	95.24	100	100	96.35	100	100	97.29	87.8	100	94.63	99.14	93.3	91.01	84.86	100	98.01	96.64	93.24	94.04	99.97
	2016-02-10	02:59:00	N	99.03	100	94.85	95.85	90.44	94.85	91.79	100	91.8	93.22	95.73	100	100	96.85	100	100	97.89	89.37	100	95.58	99.14	95.85	92.36	84.78	100	98.09	96.64	94.21	92.14	99.97
	2016-02-10	03:59:00	N	99.07	100	96.82	93.01	90.44	93.87	91.28	100	91.28	92.2	93.33	100	100	94.34	100	100	96.72	88.32	100	94.59	100	94.89	93.3	85.77	100	98.01	95.18	94.69	93.01	98.6
	2016-02-10	04:59:00	N	99.12	100	96.82	94.84	91.41	92.96	92.31	100	94.36	93.72	95.71	100	100	95.39	100	100	96.8	89.88	100	92.6	100	95.37	93.3	86.26	100	98.5	95.65	94.69	94.03	99.51
	2016-02-10	05:59:00	N	99.29	100	97.5	96.32	91.41	95.79	93.33	100	94.36	93.21	97.19	100	100	94.91	100	100	95.92	90.41	100	93.1	100	95.27	93.44	86.41	100	98.5	98.09	96.12	94.03	98.61
	2016-02-10	06:59:00	N	99.15	100	96.77	95.38	91.41	94.86	93.33	100	92.32	92.7	94.75	100	100	95.86	100	100	95.89	89.89	100	92.6	100	91.94	93.19	88.5	100	98.5	98.09	96.12	94.5	99.51
	2016-02-10	07:59:00	D	100	100	97.95	93.96	92.38	93.44	93.33	100	90.25	92.7	92.27	100	100	94.37	100	100	94.38	90.92	100	88.04	100	88.96	94.85	88.92	100	97.69	97.61	96.59	94.5	99.06
	2016-02-10	08:59:00	D	87.75	100	89.96	87.68	92.86	87.62	94.35	100	87.64	91.69	88.74	100	100	92.36	100	100	91.83	89.89	100	81.79	100	83.86	87.5	88.43	100	93.11	97.6	97.07	95.47	100
	2016-02-10	09:59:00	D	62.22	100	70.25	75.94	91.01	82.11	93.34	100	86.6	92.2	83.58	100	100	87.79	100	100	84.54	88.87	100	74.78	99.63	73.27	76.68	87.44	100	81	95.18	96.6	81.53	100
	2016-02-10	10:59:00	D	37.14	100	60.47	61.21	82.14	74.21	88.74	100	76.41	92.74	64.92	100	99.75	67.93	100	100	74.26	84.17	100	70.91	100	72.71	56.76	86.96	100	64.85	85.19	94.78	69.72	95.61
	2016-02-10	11:59:00	D	40.16	96.26	56.31	60.05	73.35	68.72	83.51	100	63.49	89.68	64.96	100	95.47	67.36	98.54	100	67.56	79.91	100	57.18	100	55.7	57.3	87.48	100	66.01	84.18	90.44	66.89	92.13
	2016-02-10	12:59:00	D	39.93	94.34	47.22	66.23	71.55	73.11	80.28	100	65.16	85	60.32	100	91.03	57.1	96.64	100	54.72	73.89	85.46	61.24	100	64.97	45.47	87.5	100	62	80.57	78.28	63.52	91.41
	2016-02-10	13:59:00	D	39.34	91.44	47.12	66.75	72.65	75.24	80.26	100	58.72	82.9	57.4	100	88.01	58.8	94.74	100	60.08	71.66	87.35	55.46	100	58.61	56.11	86.01	100	58.72	76.43	80.33	70.8	88.97
	2016-02-10	14:59:00	D	43.61	89.37	50.83	69.51	71.52	75.21	78.62	100	61.62	80.19	64.96	100	87.01	55.09	94.22	99.35	49.24	63.6	88.89	54.23	100	57.41	60.65	87.04	100	55.63	76.32	67.04	74.02	91.3
	2016-02-10	15:59:00	D	51.54	90.36	52.12	72.16	70.93	78.92	78.6	100	64.5	81.25	65.42	100	82.37	61.58	94.68	97.89	56.45	65.33	90.86	53.56	100	66.54	59.48	86.03	100	60.91	81.04	72.89	77.75	91.69
	2016-02-10	16:59:00	D	52.67	90.87	53.3	74.87	72.54	77.37	81.32	100	63.91	81.25	70	100	90.53	70.03	95.63	98.82	66.32	68.71	93.86	30.86	98.96	68.78	65.15	86.03	100	67.74	81.04	79.21	80.92	94.01
	2016-02-10	17:59:00	D	49.73	89.88	60.34	79.04	76.23	81.53	81.84	100	69.62	82.31	74.97	100	92.02	73.9	95.14	99.29	67.45	70.44	95.37	46.21	97.6	63.73	67.91	83.98	100	77.71	84.66	82.28	84.55	93.98
	2016-02-10	18:59:00	D	63.22	91.31	71.77	82.65	76.74	85.62	83.43	100	74.67	86.54	78.24	100	93.49	79.31	95.13	100	78.58	72.6	96.82	53.47	97.45	63.73	72.88	83.98	100	81	88.23	84.83	86.6	95.38
	2016-02-10	19:59:00	D	81.44	95.22	81.58	86.67	80.39	88.59	85.55	100	81.24	87.58	84.08	100	94.94	86.73	96.1	100	83.97	78.71	98.31	74.14	98.3	78.04	79.78	82.93	100	87.91	89.22	87.34	86.6	96.31
	2016-02-10	20:59:00	N	87.72	96.19	85.29	91.09	83.98	91.04	88.69	100	85.52	89.12	87.7	100	96.4	88.79	97.07	100	87.67	83.03	99.29	81.73	98.73	86.41	83.94	83.42	100	92.6	91.72	88.83	90.61	97.23
	2016-02-10	21:59:00	N	90.8	97.15	87.89	92.53	85.99	92	90.25	100	87.12	89.64	89.75	100	97.36	90.84	97.55	100	89.76	84.1	100	84.91	98.7	87.94	87.48	83.91	100	95.16	92.71	89.82	92.08	97.69
	2016-02-10	22:59:00	N	92.31	97.63	89.44	92.05	87.49	92	90.76	100	87.64	90.16	90.26	100	98.32	90.84	97.55	100	90.28	85.17	100	86.99	99.63	87.94	89.97	85.44	100	94.65	93.7	91.79	93.06	98.14
	2016-02-10	23:59:00	N	95.15	99.07	90.97	91.09	87.49	92	90.76	100	87.12	91.18	90.26	100	98.8	90.33	98.03	100	89.76	86.22	100	86.99	99.61	87.44	91.45	86.43	100	95.16	94.19	92.27	93.06	98.6
	2016-02-11	00:59:00	N	95.8	99.55	90.46	91.09	88.48	91.52	90.76	100	87.64	91.69	90.25	100	99.28	90.33	98.99	100	90.28	87.28	99.78	86.48	99.61	86.41	91.45	87.44	100	93.63	94.19	92.76	93.06	99.06
	2016-02-11	01:59:00	N	94.27	99.07	89.95	90.6	88.97	90.06	90.25	100	87.63	91.69	90.76	100	99.28	90.84	98.51	100	90.28	87.28	100	87.51	99.61	85.38	89.98	87.45	100	93.63	94.68	92.76	92.57	99.06
	2016-02-11	02:59:00	N	95.78	99.55	91.48	90.12	88.97	90.55	91.28	100	86.58	91.18	89.75	100	99.75	89.82	98.51	100	89.76	86.22	100	85.44	99.61	85.38	88.98	87.45	100	93.63	94.69	93.24	92.58	99.51
	2016-02-11	03:59:00	N	91.81	99.55	88.93	89.63	89.46	89.57	90.24	100	86.05	91.18	90.76	100	99.75	88.27	99.47	100	88.72	86.75	100	84.91	100	85.38	85.46	87.45	100	93.11	94.69	93.24	92.09	99.06
	2016-02-11	04:59:00	N	91.3	99.56	87.37	88.64	88.47	89.57	90.24	100	86.05	91.18	89.74	100	100	88.79	98.99	100	88.72	87.27	100	85.43	99.61	84.87	85.45	87.45	100	90.75	94.69	93.73	91.59	99.51
	2016-02-11	05:59:00	N	90.29	100	87.37	89.63	88.97	88.09	89.72	100	86.58	91.68	89.74	100	100	88.27	99	100	88.19	86.74	100	85.42	100	84.85	84.94	86.95	100	91.25	94.2	94.21	91.1	99.51
	2016-02-11	06:59:00	N	95.94	100	92.49	89.13	89.46	87.59	89.72	100	87.63	91.68	90.76	100	100	91.35	99.48	100	90.8	88.84	100	85.42	99.6	84.85	86.46	85.43	100	92.17	95.18	94.21	89.75	99.97
	2016-02-11	07:59:00	D	96.73	100	90.46	87.66	89.95	88.09	90.76	100	85.51	92.19	89.75	100	100	89.3	99.48	100	89.24	87.8	100	86.99	100	82.78	91.45	89.42	100	90.75	94.69	94.69	91.1	99.97
	2016-02-11	08:59:00	D	75	100	80.52	84.66	90.93	85.1	90.76	100	82.31	92.2	85.13	100	99.75	85.67	98.03	100	83.44	86.76	100	76.91	100	77.5	81.36	87.45	100	87.91	93.7	95.64	89.11	99.51
	2016-02-11	09:59:00	D	67.85	98.61	76.77	74.82	87.52	77.32	89.74	100	78.52	90.66	78.78	100	97.36	80.93	98.51	100	76.97	85.2	100	72.54	100	62.56	69.63	86.96	100	81.51	91.22	94.21	83.05	99.51
	2016-02-11	10:59:00	D	38.27	96.22	63.3	61.17	83.05	67.01	87.68	100	70.23	89.14	67.17	100	97.37	71.69	98.04	100	69.15	80.92	100	68.06	100	68.78	54.36	86.98	100	74.45	86.2	91.37	74.05	95.98
	2016-02-11	11:59:00	D	41.22	94.29	58.63	59.43	70.58	67.01	82.95	100	57	85.51	66.01	100	92.02	67.85	97.09	100	62.88	76.6	98.34	53	100	55.05	57.16	85.99	100	67.74	84.16	87.91	68.56	90.57
	2016-02-11	12:59:00	D	48.54	91.84	56.26	63.39	66.59	65.33	81.39	100	46.84	80.22	57.87	100	87.01	49.81	93.73	99.78	46.78	69.33	76.08	58.85	100	54.39	46.56	86.49	100	63.14	80.04	68.67	65.75	85.98
	2016-02-11	13:59:00	D	39.82	88.9	50.15	64.04	70.49	68.72	77.58	100	47.41	77	57.35	100	85.46	54.58	90.76	98.36	57.06	67.67	81.63	49.32	99.75	57.41	50.67	85.5	100	56.33	73.71	73.48	67.46	87.45
	2016-02-11	14:59:00	D	41.81	87.35	52.68	62.32	66.11	70.37	77.06	100	51.06	73.73	60.87	99.59	80.27	54.07	91.77	97.38	44.4	59.51	85.75	52.43	99.24	57.96	58.98	86.03	98.69	47.42	74.19	59.7	70.77	90.78
	2016-02-11	15:59:00	D	48.54	87.32	50.88	66.75	61	74.18	75.93	100	54.61	70.33	56.18	98.22	71.07	51	91.27	94.09	48.72	55.9	86.74	45.21	99.29	62.6	60.06	86.05	99.16	49.12	77.91	66.89	74	91.21
	2016-02-11	16:59:00	D	51.54	87.83	52.79	72.73	59.21	76.83	76.45	100	54.51	72.52	66.01	94.43	83.89	58.61	89.73	94.43	55.28	58.34	89.79	42.82	96.61	66.62	62.89	85.04	98.21	69.96	79.99	75.47	77.77	91.62
	2016-02-11	17:59:00	D	55.71	86.28	62.08	78.03	71.45	79.49	79.74	100	62.26	79.71	71.13	96.83	88.01	71.69	90.2	96.36	65.15	63.52	91.84	49.26	95.7	64.89	67.42	83.49	99.64	75.54	83.12	78.68	81.99	94.01
	2016-02-11	18:59:00	D	66.67	89.31	74.02	81.66	75.22	86.13	82.93	100	71.37	80.74	78.81	96.3	89.5	80.97	91.67	97.32	78.63	75.45	94.33	54.03	97.45	59.2	73.43	82.97	100	84.22	86.71	81.24	86.11	95.86
	2016-02-11	19:59:00	D	79.29	91.75	78.37	87.18	79.91	89.09	85.56	100	79.1	84.45	85.14	98.18	91.99	85.17	93.16	98.78	83.98	78.18	96.32	73.61	97.36	69.39	77.17	82.43	100	90.01	89.23	84.3	88.11	95.38
	2016-02-11	20:59:00	N	90.29	93.72	86.34	90.13	82.46	90.55	87.65	100	83.41	87.59	88.23	99.11	94.94	87.25	94.14	99.27	87.68	81.43	97.8	81.21	97.79	84.88	83.94	82.91	100	93.11	93.21	87.33	90.11	96.31
	2016-02-11	21:59:00	N	92.82	96.17	89.44	90.61	83.98	91.52	88.69	100	85.54	88.1	90.26	100	95.43	89.31	94.63	99.75	90.28	84.11	98.79	84.39	98.71	85.9	85.96	82.89	100	94.14	92.22	88.82	92.57	97.23
	2016-02-11	22:59:00	N	96.02	97.14	91.48	92.53	85	91.52	89.21	100	87.64	88.62	91.77	100	97.36	90.84	95.12	100	91.83	85.7	99.29	87	99.63	88.95	89.48	84.42	100	95.67	93.21	89.31	92.57	97.22
	2016-02-11	23:59:00	N	97.44	98.11	93.5	93.01	85.99	92.96	90.25	100	89.21	88.6	92.27	100	97.36	92.87	96.1	100	93.87	86.23	100	87.51	98.7	88.44	91.45	85.93	100	94.25	94.19	92.27	93.06	97.69
	2016-02-12	00:59:00	N	98.15	99.56	93	92.53	86.49	92.96	90.76	100	89.21	88.6	92.77	100	98.32	92.87	96.1	100	94.38	87.28	100	89.05	98.68	91.45	90.58	85.92	100	95.24	94.69	91.29	93.06	98.14
	2016-02-12	01:59:00	N	97.84	98.52	94.15	94.44	88.48	95.32	91.28	100	91.29	89.12	94.25	100	98.8	94.87	97.07	100	96.39	88.33	100	91.09	99.15	92.44	91.38	87.43	100	96.71	95.66	92.27	94.52	98.6
	2016-02-12	02:59:00	N	98.66	99.75	94.98	94.91	88.47	94.38	91.79	100	92.32	91.18	95.24	100	99.75	94.42	96.1	100	95.84	88.84	100	92.13	99.14	92.44	92.17	86.07	100	97.12	95.67	92.76	95	98.6
	2016-02-12	03:59:00	N	99.07	100	94.91	95.85	89.95	94.85	93.84	100	92.83	91.69	95.73	100	100	96.36	98.03	100	96.89	89.89	100	93.5	99.6	94.4	92.57	86.97	100	97.61	96.16	93.73	95	99.06
	2016-02-12	04:59:00	N	100	100	96.34	94.91	90.44	94.85	94.35	100	91.81	90.66	93.76	100	99.28	93.87	97.55	100	93.87	89.89	100	94.86	99.13	91.45	92.97	86.41	100	96.22	95.66	95.17	95	99.51
	2016-02-12	05:59:00	N	100	100	97.36	94.91	90.44	94.85	93.33	100	91.29	91.18	93.26	100	99.28	93.87	98.03	100	93.36	89.89	100	95.34	98.2	89.96	93.84	86.82	100	95.73	96.15	94.21	95.48	99.06
	2016-02-12	06:59:00	N	99.59	100	96.76	94.44	90.44	94.38	91.79	100	91.29	90.15	93.76	100	99.28	92.87	98.51	100	93.36	89.89	100	95.27	98.66	89.96	93.77	86.75	100	96.22	96.15	94.69	94.52	99.51
	2016-02-12	07:59:00	D	99.35	100	97.97	93.01	91.41	93.43	92.82	100	89.74	90.66	93.76	100	99.28	91.86	97.55	100	91.31	90.41	100	96.76	99.59	87.95	94.3	87.79	100	95.73	96.15	94.69	95.48	99.06
	2016-02-12	08:59:00	D	92.32	100	95	83.22	91.92	87.12	92.82	100	91.29	90.15	93.26	100	100	93.87	98.51	100	93.87	90.41	100	88.04	100	83.87	95.33	88.02	100	90.53	96.63	95.64	95.97	99.96
	2016-02-12	09:59:00	D	58.86	98.12	70.29	70.65	85.67	76.38	93.87	100	83.45	92.21	78.86	100	98.81	83.12	98.51	100	80.84	90.96	100	75.33	100	63.28	76.18	88.43	100	64.34	92.25	96.62	77.96	98.63
	2016-02-12	10:59:00	D	37.92	95.26	60.62	67.95	80.07	74.24	88.24	100	77.49	91.22	65.67	100	96.92	73.54	98.07	100	71.01	84.21	99.33	69.32	100	65.55	52.71	87.45	100	63.3	84.72	90.96	70.98	93.85
	2016-02-12	11:59:00	D	35.35	92.85	52.27	52.19	69.65	68.31	87.24	100	64.12	87.64	61.65	100	94.55	67.44	96.66	99.78	67.64	82.66	96.9	54.34	100	59.2	52.1	87.98	100	44.77	81.68	88.48	65.47	89.2
	2016-02-12	12:59:00	D	38.33	89.92	43.79	57.95	65.73	64.92	83.03	100	49.41	82.96	36.12	96.77	80.34	50.77	92.38	99.83	47.69	74.53	74.52	60.14	100	58.06	40.29	88.01	100	35.44	68.86	69.11	50.2	87.27
	2016-02-12	13:59:00	D	36.55	84.96	42.68	53.35	64.07	55.11	80.4	100	37.17	77.67	25.43	87.94	73.23	46.57	89.91	95.99	50.77	69.01	78.06	48.85	100	55.15	46.83	88.06	97.34	30	57.8	53.67	46.46	84.86
	2016-02-12	14:59:00	D	34.81	82.31	41.45	52.14	58.91	60.92	77.12	99.97	47.53	69.93	21.62	86.43	75.49	42.82	89.87	95.52	34.72	60.31	81.19	53.1	99.73	55.75	50.43	88.08	96.39	22	53.54	48.96	44.52	83.62
	2016-02-12	15:59:00	D	40.86	82.85	36.45	59.08	57.2	66.07	77.12	100	51.74	69.84	18.03	79.71	54.31	40.3	88.86	90.7	37.79	55.55	82.66	42.93	98.89	66.66	53.92	87.11	96.85	19.26	55.77	55.06	43.83	86.12
	2016-02-12	16:59:00	D	43.37	81.73	37.77	65.22	58.27	62.68	76.57	100	46.32	73.73	24.95	73.29	72.72	52.29	87.8	91.51	42.11	57.33	86.78	27.72	95.41	68.33	56.26	86.61	95.37	22.5	52.65	60.57	43.1	84.93
	2016-02-12	17:59:00	D	37.8	82.8	47.5	74.36	68.2	74.21	78.67	100	48.67	74.29	55.62	75	74.34	57	88.79	92.49	40.28	55.6	89.86	46.37	93.53	62.15	63.06	85.57	97.79	44.04	60.23	65.06	49.85	88.3
	2016-02-12	18:59:00	D	52.36	82.22	64.02	83.18	72.51	81.57	80.26	100	66.83	73.65	56.79	85.49	82.9	71.19	89.75	93.92	64.06	62.41	92.35	53.05	95.18	62.15	70.26	85.07	98.71	65.4	73.06	71.13	60.49	88.71
	2016-02-12	19:59:00	D	77.22	86.73	75.75	85.68	72.43	83.61	82.93	100	77.46	79.1	72.23	88.5	85.98	79.37	90.21	97.35	77.55	71.55	94.33	76.41	94.56	68.9	78.29	84	99.16	57.74	75.73	75.41	63.37	86.68
	2016-02-12	20:59:00	N	88.46	92.22	84.23	61.44	75.61	82.51	82.34	100	77.37	85.53	79.29	90.43	92.5	77.65	92.17	96.31	82.35	75.37	95.8	88.53	97.34	84.35	85.47	81.87	100	58.23	75.13	77.51	66.13	87.64
	2016-02-12	21:59:00	N	93.89	95.66	86.61	59.05	73.97	78.83	83.94	100	77.89	84.96	79.78	91.9	93.96	71.53	93.15	97.29	59.63	73.11	97.8	90.07	97.77	88.44	87.97	83.88	100	51.57	74.56	79.62	68.38	87.12
	2016-02-12	22:59:00	N	95.19	96.65	87.97	73.09	76.09	80.84	85.52	100	83.36	87.05	82.98	93.86	94.94	75.42	92.65	98.28	72.35	71.92	96.28	89.26	97.76	89.61	89.05	85.4	100	66.43	77.25	81.7	70.63	89.6
	2016-02-12	23:59:00	N	96.08	97.63	88.82	50.17	72.87	78.29	84.45	100	81.72	86.53	82.34	95.32	96.88	75.39	93.64	98.27	67.18	74.72	97.79	91.56	97.74	92.43	90.34	84.18	100	68.11	80.45	82.73	71.16	90.57
	2016-02-13	1900-01-02 00:59:00	N	95.6	99.09	84.84	42.12	58.13	60.27	83.92	100	64.25	84.94	82.45	96.28	97.84	63.47	93.64	98.27	46.7	63.2	97.79	91.97	97.73	91.95	92.17	85.09	100	62.88	79.37	84.27	72.81	89.09
	2016-02-13	1900-01-02 01:59:00	N	96.08	97.11	85.2	34.39	49.08	51.77	81.22	100	50.25	83.34	79.22	96.76	97.36	58.12	93.14	99.26	44.11	57.16	97.29	93.83	98.2	86.98	84.55	85.17	100	43.45	68.99	83.75	71.67	87.59
	2016-02-13	1900-01-02 02:59:00	N	44.67	98.11	34.99	35	44.72	48.59	79.58	100	57	80.61	78.12	96.76	98.8	56.91	92.64	98.27	45.98	55.32	96.28	94.79	97.73	84.98	77.04	85.4	100	39.6	63.29	82.71	72.22	88.59
	2016-02-13	1900-01-02 03:59:00	N	61.03	97.62	42	42.03	49.11	53.6	79.58	100	61.88	81.7	81.91	97.24	98.8	59.89	93.64	99.26	49.1	58.38	96.28	94.79	98.19	85.49	72.26	84.89	100	76.01	75.07	84.78	74.43	90.07
	2016-02-13	1900-01-02 04:59:00	N	62.81	98.11	47.12	56.13	57.6	61.46	80.68	100	72.9	83.85	88.72	97.71	99.28	74.88	93.64	97.78	72.41	69.67	97.79	95.12	97.72	77.32	75.91	80.65	100	89.49	83.59	87.32	75.01	94.89
	2016-02-13	1900-01-02 05:59:00	N	55.19	97.62	47.87	82.16	70.23	82.54	82.32	100	80.13	87.56	91.26	97.71	99.28	83.56	94.14	98.77	86.11	75.93	98.29	95.89	98.66	81.06	75.46	82.83	100	94.13	86.69	88.32	75.57	94.41
	2016-02-13	1900-01-02 06:59:00	N	69.82	97.13	61.83	80.56	70.78	82.01	84.47	100	84.98	87.03	91.26	96.75	99.28	90.85	94.63	99.26	91.84	80.36	98.29	95.57	99.6	87.41	79.56	82.83	100	93.11	88.21	88.82	76.67	95.36
	2016-02-13	1900-01-02 07:59:00	D	84.65	97.14	77.89	85.67	76.17	88.59	86.59	100	86.05	88.08	91.77	97.23	99.28	89.82	95.12	99.26	89.25	83.03	99.29	95.58	99.14	86.41	83.36	84.39	100	92.08	88.71	90.31	77.75	95.83
	2016-02-13	1900-01-02 08:59:00	D	74.57	94.71	75.75	82.69	78.36	85.14	89.23	100	82.91	88.08	86.18	97.23	97.85	84.66	94.64	99.27	82.4	82.51	98.3	83.43	99.15	81.82	82.96	85.42	100	87.93	89.73	91.31	80.45	96.77
	2016-02-13	1900-01-02 09:59:00	D	65.8	93.75	65.1	73.88	76.88	80.57	89.77	100	76.94	88.62	82.03	97.23	96.41	81.55	95.14	99.27	79.23	83.63	97.8	76.53	99.64	77.07	69.18	85.96	100	82.68	89.25	91.34	80.03	97.27
	2016-02-13	1900-01-02 10:59:00	D	43.49	91.82	63.48	78.09	77.38	81.09	89.26	100	77.52	88.12	80.45	96.77	95.44	86.26	94.66	98.79	81.88	83.63	97.31	69.44	99.66	81.85	45.64	85.48	100	81.06	87.73	91.36	77.84	95.43
	2016-02-13	1900-01-02 11:59:00	D	52.87	91.82	54.53	64.66	71.67	68.88	89.3	100	65.84	86.59	69	95.35	91.54	71.34	94.22	97.83	67.06	78.84	94.88	71.02	99.66	68.94	71.37	86.51	100	67.93	84.72	86.54	73.12	93.29
	2016-02-13	1900-01-02 12:59:00	D	36.2	89.34	39.04	64.7	73.77	69.44	88.78	100	63.53	85.56	75.15	95.36	93.52	82.67	93.24	97.83	81.97	83.17	94.86	60.89	98.77	78.18	60.35	87.04	100	68.42	84.72	84.98	73.08	92.26
	2016-02-13	1900-01-02 13:59:00	D	31.8	84.87	37.9	62.46	74.35	65.5	86.71	100	59.46	84.5	71.28	93.46	92.06	68.59	92.76	96.88	67.6	75.02	92.9	61.43	98.8	73.37	59.71	87.56	98.25	58.77	82.2	82.17	72.61	91.86
	2016-02-13	1900-01-02 14:59:00	D	51.13	81.69	54.07	69.07	72.1	72.66	83.03	100	68.65	83.43	70.67	91.5	90.05	73.54	91.77	95.88	69.87	76.14	92.35	61.38	98.8	73.93	60.83	85.57	97.77	71.8	84.74	82.45	73.63	90.33
	2016-02-13	1900-01-02 15:59:00	D	65.13	85.27	67.47	82.2	74.74	81.09	84.04	100	78.07	83.94	78.35	90.49	91.54	82.08	90.72	96.36	80.84	77.71	92.3	73.8	97.86	81.88	68.66	85.57	98.23	84.82	86.75	84.39	76.29	90.27
	2016-02-13	16:59:00	D	64.51	86.24	65.1	78.59	79.95	82.11	86.12	100	78.05	86.04	85.7	93.41	93	84.67	93.18	97.31	84.54	83.09	97.34	74.35	98.3	83.4	72.51	87.06	98.69	79.4	86.73	85.92	78.88	92.17
	2016-02-13	17:59:00	D	69.6	86.73	71.91	79.11	79.46	82.11	86.14	100	74.76	86.57	76.65	93.41	93.51	78.31	93.69	98.31	77.02	80.95	95.83	77.02	96.87	77.61	77.28	85.55	99.16	74.98	86.71	85.39	76.72	92.15
	2016-02-13	18:59:00	D	71.18	89.25	72.4	78.54	77.3	81.02	82.37	100	70.23	83.38	71.7	93.41	93	76.12	92.69	97.82	74.2	76.54	95.33	74.81	98.28	77.58	73.49	85.52	99.63	69.39	85.19	84.88	75.61	91.14
	2016-02-13	19:59:00	D	72.78	90.23	70.07	82.14	80.41	83.08	85.03	100	75.26	84.45	81.99	93.39	94.95	83.6	93.16	98.29	81.84	79.81	96.81	75.86	97.32	76.47	70.67	85	100	80.98	85.67	87.35	79.35	93.03
	2016-02-13	20:59:00	N	78.24	91.73	75.64	84.16	82.44	85.1	86.07	100	80.15	84.41	84.58	93.86	95.91	85.15	93.65	99.27	85.04	83.03	97.8	81.25	98.24	82.81	76.63	85.5	99.61	88.96	88.21	88.33	82.48	94.43
	2016-02-13	21:59:00	N	87.72	92.2	83.18	86.16	82.93	87.1	86.59	100	80.66	87.05	86.66	94.83	96.88	86.19	93.65	99.26	86.08	82.48	98.79	80.68	97.76	80.17	79.25	84.47	100	90.53	90.22	89.32	84.03	94.9
	2016-02-13	22:59:00	N	90.7	95.18	86.31	87.15	82.93	87.59	86.05	100	81.73	88.08	87.69	95.8	98.8	85.14	95.12	100	84.48	81.91	99.78	80.12	98.68	74.73	83.39	82.89	100	88.2	90.22	89.31	84.02	94.89
	2016-02-13	23:59:00	N	94.59	97.62	88.91	88.62	83.43	89.6	87.1	100	84.42	89.63	89.34	94.34	99.29	85.47	95.12	100	87.95	83.54	100	79.04	98.21	78.52	84.41	83.38	100	93.09	91.72	90.3	84.02	95.83
	2016-02-14	00:59:00	N	93.34	98.11	87.46	91.84	81.66	91.4	89.2	100	85.85	91.18	90.74	95.19	100	87.51	96.1	100	89.47	84.61	100	80.63	98.68	79.06	85.71	83.87	100	92.09	92.72	91.29	84.02	95.83
	2016-02-14	01:59:00	N	95.96	97.58	90.73	93.31	84.24	93.25	89.2	100	88.43	92.19	92.61	94.65	100	90.92	95.61	100	90.48	85.68	100	83.3	98.67	78.52	87.44	83.18	100	94.58	92.72	92.76	84.53	96.3
	2016-02-14	02:59:00	N	97.84	97.5	94.57	93.15	82.25	92.72	88.15	100	89.87	89.1	93.49	95.58	100	89.93	96.58	100	89.39	85.14	100	83.83	99.6	78	89.79	84.02	100	95	92.72	91.78	84.01	95.83
	2016-02-14	03:59:00	N	98.2	98.36	96.07	94.91	82.59	95.44	89.2	100	91.81	91.67	94.3	95.89	99.16	93.29	97.07	100	92.81	86.2	100	85.23	98.67	85.36	89.16	84.93	100	95.08	93.71	93.24	84.53	96.3
	2016-02-14	04:59:00	N	98.83	98.05	91.72	95.81	83.51	96.7	87.41	100	93.15	89.08	94.71	95.82	98.15	94.59	97.08	100	96.16	87.79	100	87.68	99.13	89.12	91.15	85.5	100	97.04	93.71	93.73	85.05	97.23
	2016-02-14	05:59:00	N	98.15	98.75	92.92	96.33	85.55	96.34	90.76	100	96.26	89.6	94.85	96.81	98.61	94.67	98.05	100	94.78	88.84	100	91.56	98.19	88.94	91.96	86.41	100	95.98	91.83	93.73	85.56	97.23
	2016-02-14	06:59:00	N	98.89	100	97.1	95.51	87.48	93.71	90.76	100	91.47	90.13	93.64	97.42	99.16	91.91	98.04	100	90.9	88.31	100	92.05	98.66	82.77	92.43	86.33	100	95	93.71	92.76	86.07	98.15
	2016-02-14	07:59:00	D	99.38	99.09	92.6	96.32	87.66	93.44	90.76	100	93.39	91.67	95.47	97.88	99.62	93.78	98.04	100	92.81	88.31	100	85.42	99.13	82.77	93.19	88.02	100	95.98	91.34	93.73	87.1	98.15
	2016-02-14	08:59:00	D	82.51	98.11	84.23	73.71	88.01	80.48	92.82	100	86.57	92.19	90.25	96.67	100	91.35	98.03	100	90.28	88.32	100	72.46	98.67	75.85	84.94	87.43	100	84.73	93.21	96.59	83.03	99.51
	2016-02-14	09:59:00	D	48.39	96.16	57.82	86.67	86.99	91.04	91.79	100	90.25	90.14	86.15	98.65	97.85	88.79	97.07	100	95.88	86.22	100	66.87	100	70.35	66.75	87.44	100	84.2	93.21	96.6	85.08	99.07
	2016-02-14	10:59:00	D	51.26	95.19	55.39	67.21	83.01	72.5	91.29	100	68.47	88.6	68.76	97.23	96.4	74.46	97.56	100	67.48	82.51	100	58.72	100	68.12	50.57	87.44	100	71.61	86.68	92.33	82.57	97.32
	2016-02-14	11:59:00	D	50.82	93.23	58.46	63.96	87.56	71.45	92.33	100	64.46	87.56	75.5	97.7	96.4	78.78	96.59	100	69.11	79.24	97.8	55.78	99.18	67.04	62.19	87.45	100	65.43	85.67	90.41	74.6	96.42
	2016-02-14	12:59:00	D	44.04	90.25	48.81	88.67	92.38	92.49	92.32	100	87.64	87.02	92.27	95.79	96.4	83.07	96.12	99.76	87.7	81.95	96.81	55.78	98.73	61.27	55.19	86.46	100	61.3	86.19	92.85	76.69	96.38
	2016-02-14	13:59:00	D	52.57	90.25	56.08	58.25	93.38	63.55	90.28	100	41.9	88.68	60.74	93.86	93.51	59.89	96.13	100	40.41	77.65	95.87	49.11	97.81	54.69	56.43	86.46	100	42.2	70.96	69.49	61.04	94.68
	2016-02-14	14:59:00	D	53.14	87.71	54.25	61.59	90.51	69.74	86.1	100	49.66	75.26	59.51	91.42	92.98	46.58	94.19	97.85	0.82	62.92	89.27	49.06	98.75	55.51	49.2	86.46	99.13	61.86	76.76	71.2	65.04	91.24
	2016-02-14	15:59:00	D	41.44	86.7	43.84	72.65	88.01	77.32	86.62	100	66.69	77.92	69.91	92.89	94.45	72.73	93.18	97.82	60.93	67.41	93.29	38.9	96.95	56.02	46.82	85.96	99.61	70.99	79.92	77.06	71.77	91.64
	2016-02-14	16:59:00	D	47.09	84.67	47.02	83.15	89.97	90.07	91.29	100	86.63	84.41	89.76	92.89	96.4	86.73	93.16	98.29	98.86	80.34	96.8	28.12	94.34	65.79	53.47	84.45	98.18	67.07	81	82.85	72.35	94.49
	2016-02-14	17:59:00	D	63.15	86.68	64.32	81.61	88.98	85.09	89.73	100	73.52	83.36	75.5	90.92	96.4	85.16	93.65	99.76	99.35	83.03	98.3	41.07	91.95	68.75	62.23	84.47	98.65	76.61	84.12	82.28	75.07	94.01
	2016-02-14	18:59:00	D	67.14	87.17	69.47	78.46	89.46	82.01	88.68	100	71.22	83.34	81.41	91.9	97.84	78.75	94.14	98.28	75.25	75.91	98.3	58	94.56	57.87	70.64	84.47	99.6	72.63	83.58	82.24	74.46	93.98
	2016-02-14	19:59:00	D	74.34	89.17	72.23	81.58	87.98	83.55	87.63	100	75.14	84.92	80.32	92.88	99.28	80.89	93.64	99.75	78.53	78.1	98.79	66.16	94.96	71.98	68.35	82.91	100	77.65	84.61	84.27	76.08	94.43
	2016-02-14	20:59:00	N	82.27	90.67	79.37	85.65	87.98	87.09	88.68	100	88.68	85.96	85.62	93.37	99.28	89.82	94.63	100	96.89	83.55	99.78	72.97	96.35	76.9	76.52	79.74	100	84.06	86.66	86.31	77.69	94.42
	2016-02-14	21:59:00	N	87.73	95.17	84.73	82.6	89.46	86.09	89.72	100	83.35	89.63	87.35	93.87	100	87	95.61	100	88.46	83.54	100	72.97	96.83	74.18	79.2	82.35	100	81.88	88.7	86.8	78.75	95.83
	2016-02-14	22:59:00	N	87.88	93.68	83.67	85.65	89.46	87.09	90.24	100	83.35	89.63	86.85	93.4	100	85.13	95.12	100	86.61	83	100	77.4	96.81	75.26	89.47	83.89	100	85.1	89.21	88.31	80.35	96.29
	2016-02-14	23:59:00	N	87.46	94.18	83.67	88.15	89.46	89.21	89.72	100	85.5	88.06	89.24	95.8	100	96.26	97.07	100	98.33	89.37	100	79.58	97.29	80.12	89.97	86.93	100	88.12	90.22	89.31	81.93	96.29
	2016-02-15	00:59:00	N	90.63	96.16	86.31	87.65	89.95	87.77	90.76	100	85.5	89.62	90.33	94.34	100	97.61	98.52	100	98.72	90.4	100	83.31	97.27	85.36	88.97	86.93	100	92.09	90.72	89.81	82.46	96.3
	2016-02-15	01:59:00	N	94.11	95.68	89.74	85.8	87.66	89.05	91.28	100	87.62	89.1	92.05	93.24	100	97.53	98.52	100	99.59	90.92	100	78.46	97.27	80.12	90.98	85.91	100	88.04	89.39	90.3	82.97	97.22
	2016-02-15	02:59:00	N	96.32	97.42	91.58	90.15	84.99	89.3	90.76	100	86.21	90.64	93.83	95.43	99.99	97.92	97.02	100	99.91	91.44	100	85.93	99.14	76.34	91.22	85.5	100	91.8	89.72	88.48	80.7	96.3
	2016-02-15	03:59:00	N	97.32	97.89	92.56	92.81	86.23	91.5	89.87	100	88.62	88.04	95.12	94.42	100	97.24	97.4	100	99.3	89.52	100	77.38	98.2	73	92.1	86.48	100	92.16	91.1	88.89	81.06	93.92
	2016-02-15	04:59:00	N	97.21	97.81	93.47	94.7	87.61	93.34	89.87	100	90.58	84.86	95.05	94.75	100	98.59	97.71	100	100	89.87	100	74.01	97.26	71.88	92.03	86.33	100	93.22	91.59	89.37	82.59	93.84
	2016-02-15	05:59:00	N	98.05	99.06	95.75	95.67	88.71	93.41	89.87	100	92.58	88.03	96.87	96.08	100	98.52	98.18	100	100	90.29	100	80.48	97.73	75.75	92.77	86.19	100	89.85	91.66	91.37	83.25	95.66
	2016-02-15	06:59:00	N	98.94	99.92	94.67	95.15	87.68	94.25	89.87	100	92.01	88.03	96.81	96.01	100	98.52	98.1	100	100	91.3	100	84.91	97.72	78.46	94.11	86.67	100	92.3	91.66	91.29	83.17	94.3
	2016-02-15	07:59:00	D	100	99.92	97.29	95.13	91.22	92.79	91.38	100	94.22	90.63	97.33	97.39	100	98.65	97.64	100	100	92.86	100	85.5	97.72	86.41	93.24	88.2	100	90	91.26	94.21	85.34	97.1
	2016-02-15	08:59:00	D	77.66	97.11	79.92	76.33	92.38	79.37	93.84	100	77.88	89.08	87.18	96.81	100	99.02	98.8	100	100	92.11	100	75.72	99.13	74.16	84.41	86.97	100	79.84	90.22	95.17	84.53	99.51
	2016-02-15	09:59:00	D	50.78	96.65	58.34	67.18	90.98	71.86	93.33	100	74.54	87.52	78.15	96.12	100	90.84	100	100	100	91.95	100	66.74	98.2	64.6	62.19	87.93	100	75.44	86.66	93.25	74.05	98.61
	2016-02-15	10:59:00	D	53.01	95.67	57.14	47.45	82.54	60.49	92.31	100	62.51	84.89	54	93.87	98.81	74.89	100	100	100	85.67	100	60.36	97.74	65.79	53.91	86.93	100	62.38	80.42	89.37	61.74	94.24
	2016-02-15	11:59:00	D	48.87	93.69	52.94	54.53	70.32	56.93	88.7	100	53.54	76.77	56.37	92.39	93.45	73.9	98.99	100	92.91	80.3	100	53.85	98.7	54.73	52.17	87.94	100	55.3	75.63	86.93	55.3	86.94
	2016-02-15	12:59:00	D	42.08	90.72	46.29	51.03	69.24	55.19	86.62	100	52.39	75.09	52.8	89.4	91.47	67.13	98.99	100	68.03	78.71	100	44.58	96.37	49.9	43.16	86.44	100	51.2	72.4	80.92	54.65	85.06
	2016-02-15	13:59:00	D	39.02	87.22	43.74	58.64	63.63	59.97	82.91	100	53.67	72.89	62.38	84.8	88.94	65.91	98.04	100	60.93	70.25	100	42.75	96.39	48.7	46.68	85.94	100	54.89	73	78.32	58.84	84.51
	2016-02-15	14:59:00	D	40.2	85.66	43.1	66.02	63.1	65.18	81.85	100	56.68	74.05	61.82	86.39	89.47	65.51	98.53	99.77	62.92	75.98	100	44.88	95.92	53.64	46.77	86.45	99.13	71.02	76.76	73.37	60.53	83.36
	2016-02-15	15:59:00	D	48.25	85.11	51.83	64.95	67.08	68.61	85.06	100	60.34	78.5	68.28	87.41	86.96	66.12	98.04	98.84	61.73	73.76	100	60.44	95.9	66.5	58.13	86.46	99.12	64.85	81.55	82.35	69.68	88.83
	2016-02-15	16:59:00	D	56.13	84.08	53.68	57.58	63.18	61.24	81.88	100	47.05	71.28	64.8	85.38	88.96	79.33	97.08	99.76	72.51	77.6	100	55.73	95.01	63.07	61.15	85.45	99.13	60.23	78.37	81.29	67.96	87.31
	2016-02-15	17:59:00	D	56.13	86.15	60.26	66.58	69.15	67.98	79.67	100	54.37	74.05	68.73	83.78	89.96	78.76	97.55	98.77	76.39	76.49	100	50.41	91.77	66.43	65.07	85.47	99.6	67.01	78.86	81.76	67.9	87.75
	2016-02-15	18:59:00	D	86.72	87.17	81.08	72.6	72.4	73.5	80.74	100	64.9	78.45	73.8	85.34	91.47	79.83	98.51	99.27	75.81	75.91	100	63.92	92.58	68.22	71.75	85.97	100	70.42	80.97	82.78	69.56	89.18
	2016-02-15	19:59:00	D	79.28	89.17	74.5	78.99	75.63	78.87	82.88	100	75.16	80.61	77.09	86.35	92.46	83.56	98.03	98.77	80.74	79.75	100	73.58	93.97	76.96	70.06	85.97	100	80.94	84.1	84.29	73.95	90.13
	2016-02-15	20:59:00	N	87.72	91.18	79.93	83.63	78.79	84.57	84.47	100	79.57	81.14	82.46	87.37	95.91	85.14	98.03	100	84.49	81.38	100	79.6	95.88	80.7	77.08	84.43	100	87.61	86.15	88.32	76.64	91.08
	2016-02-15	21:59:00	N	92.51	93.68	87.12	87.16	80.36	88.09	86.06	100	83.37	82.76	86.66	89.4	96.39	89.3	97.55	100	89.24	84.62	100	80.14	95.38	82.79	78.15	84.94	100	92.76	89.21	88.82	78.79	92.03
	2016-02-15	22:59:00	N	94.59	94.67	90.97	89.63	81.92	90.06	86.59	100	85.51	84.37	88.72	89.9	96.39	91.86	97.55	100	91.31	86.21	100	92.1	96.32	92.44	81.31	83.39	100	92.76	89.71	89.81	80.91	93.47
	2016-02-15	23:59:00	N	96.21	97.14	90.96	93.01	83.45	94.39	88.17	100	96.89	87.01	96.71	90.9	97.36	94.91	98.03	100	99.36	90.41	100	96.55	97.26	95.37	85.95	84.92	100	96.22	92.71	93.73	84.03	94.89
	2016-02-16	1900-01-02 00:59:00	N	97.12	95.66	95.49	92.06	85.47	92.96	88.68	100	99.88	89.1	94.76	91.89	99.76	96.74	99.47	100	99.67	92.98	100	97.04	97.73	89.45	94.85	87.94	100	96.63	93.21	92.27	85.57	95.36
	2016-02-16	1900-01-02 01:59:00	N	97.04	95.17	95.99	88.64	86.48	90.55	89.72	100	99.39	89.62	95.63	93.87	100	97.21	99.48	100	99.76	92.98	100	96.07	98.2	84.84	96.76	89.92	100	96.55	94.2	92.76	86.58	95.83
	2016-02-16	1900-01-02 02:59:00	N	96.75	96.16	92.92	93.84	92.38	95.97	91.79	100	99.88	90.64	97.97	95.8	100	97.69	99.95	100	99.67	93.99	100	95.08	98.67	88.44	97.24	90.41	100	96.96	92.79	95.17	88.1	97.22
	2016-02-16	1900-01-02 03:59:00	N	96.65	97.63	98.93	94.76	92.4	96.94	93.84	100	100	91.16	98.89	97.13	100	98.16	100	100	100	95.51	100	95.58	98.2	87.42	97.7	91.87	100	97.45	95.65	97.08	88.29	96.3
	2016-02-16	1900-01-02 04:59:00	N	98.42	97.02	96.07	95.67	91.93	95.07	94.86	100	98.84	92.18	98.89	97.96	100	97.61	99.96	100	100	95.51	100	96.53	98.19	89.95	95.76	91.87	100	98.42	93.27	98.02	89.27	97.69
	2016-02-16	1900-01-02 05:59:00	N	98.37	96.66	97.33	95.21	93.24	93.79	92.96	100	98.36	93.2	99.27	98.87	100	97.61	100	100	100	95.01	100	98.98	98.66	86.39	95.76	92.35	100	96.96	95.18	98.49	90.23	97.23
	2016-02-16	1900-01-02 06:59:00	N	98.92	99.56	96.94	95.21	93.71	97.3	96.38	100	99.32	93.2	100	100	100	99.02	98.88	100	100	95.01	100	98.5	97.25	94.41	98.18	92.83	100	97.93	94.7	99.42	90.63	98.15
	2016-02-16	1900-01-02 07:59:00	D	99.84	100	97.41	89.17	93.63	90.47	91.88	100	99.24	91.67	98.81	99.77	100	96.1	98.42	100	100	93.6	100	94.63	98.66	80.09	97.13	92.83	100	92.44	95.49	96.05	89.51	97.69
	2016-02-16	1900-01-02 08:59:00	D	95.31	100	95	75.76	94.62	80.94	91.96	100	95.38	92.7	95.55	99.77	100	91.41	98.88	100	100	91.61	100	90.07	98.66	66.28	98.18	93.31	100	82.85	95.09	96.05	88.21	99.07
	2016-02-16	1900-01-02 09:59:00	D	91.81	100	87.89	64.83	96.17	70.66	88.94	100	91.8	92.7	91.72	99.77	100	82.48	100	100	100	89.36	100	80.14	99.59	57.06	89.97	93.32	100	75.97	93.71	98.48	84.03	99.06
	2016-02-16	1900-01-02 10:59:00	D	61.54	100	70.58	72.56	93.82	73.44	90.24	100	84.98	93.21	90.25	99.85	100	82.49	99.49	100	100	87.79	100	73.02	99.13	62.27	72.25	92.84	100	74.87	92.22	98.94	79.29	100
	2016-02-16	1900-01-02 11:59:00	D	64.28	100	63.6	56.91	91.42	66.21	86.05	100	71.27	93.23	74.34	100	100	71.01	100	100	100	84.62	100	62.85	100	46.87	60.31	91.39	100	68.71	88.71	99.86	77.18	99.52
	2016-02-16	1900-01-02 12:59:00	D	47.62	100	55.39	49.07	83.98	55.03	80.71	100	49.61	91.2	67.03	100	99.28	56.16	98.04	100	57.11	75.93	100	59.32	99.15	43.61	51.09	90.42	100	57.6	82.02	99.45	64.95	99.08
	2016-02-16	1900-01-02 13:59:00	D	51.83	100	55.88	47.26	75.67	52.61	72.43	100	40.87	82.9	57.05	100	98.33	50.75	94.16	100	41.83	66.24	98.38	57.08	100	44.25	48.11	89.44	100	47.42	76.78	99.32	59.14	98.66
	2016-02-16	1900-01-02 14:59:00	D	43.4	100	54.82	54.49	66.41	59.86	74.71	100	49.46	74.21	61.19	99.85	98.8	66.56	92.65	100	58.78	69.76	99.33	52.13	99.16	51.71	58.09	87.47	100	47.69	74.67	94.02	66.13	98.19
	2016-02-16	1900-01-02 15:59:00	D	54.23	100	59.48	60.86	61.25	66.18	71.32	100	47.05	73.02	66.4	100	98.81	64.17	92.65	100	56.19	64.48	99.81	47.37	100	56.46	60.41	87.47	100	60.58	77.23	92.35	66.67	98.19
	2016-02-16	16:59:00	D	56.54	100	61.3	59.7	64.61	65.63	73.55	100	56.03	75.2	66.98	100	99.28	65.86	91.14	99.27	55.01	64.48	100	29.94	100	56.39	61.54	87.47	100	59.95	76.17	92.82	67.2	97.24
	2016-02-16	17:59:00	D	48.78	100	56.49	67.58	66.77	69.53	73.52	100	49.37	76.84	69.23	100	100	65.83	89.62	99.26	60.3	63.29	100	42.7	99.29	53.43	62.64	85.94	100	65.75	77.74	92.78	69.42	97.23
	2016-02-16	18:59:00	D	63.51	100	66.45	71.41	70.65	73.96	75.73	100	64.81	77.37	72.59	100	100	70.36	90.63	99.75	64.89	64.98	100	54.92	98.24	52.77	66.6	83.91	100	69.18	79.87	92.76	72.76	96.76
	2016-02-16	19:59:00	D	70.01	100	69.85	72.1	73.37	72.99	76.82	100	67.62	79.52	75.92	100	100	72.21	89.3	99.76	71.73	68.38	100	65.45	98.2	64.5	68.23	81.29	100	72.7	81.97	92.27	71.81	96.76
	2016-02-16	20:59:00	N	76.86	100	73.8	73.69	74.01	76.1	77.43	100	70.5	81.67	76.99	100	100	73.22	89.71	100	74.63	71.83	100	70.6	98.67	68.49	71	80.23	100	73.17	81.86	92.76	72.81	97.23
	2016-02-16	21:59:00	N	80.41	100	72.21	73.08	73.4	74.52	76.27	100	72.78	81.65	77.45	100	100	74.31	88.72	100	75.18	72.96	100	71.74	99.59	67.91	72.65	80.22	100	74.74	82.29	90.89	72.74	97.23
	2016-02-16	22:59:00	N	83.45	100	74.41	73.61	74.46	75.05	76.81	100	76.17	80.56	79.04	100	100	75.94	89.71	100	77.44	74.68	100	71.94	99.59	69.64	71.18	80.22	100	75.83	82.29	91.37	74.34	97.7
	2016-02-16	23:59:00	N	89.36	100	78.64	75.19	75.59	75.58	77.43	100	74.49	81.65	79.65	100	100	75.4	89.71	100	77.9	75.24	100	73.04	99.13	70.19	75.91	80.22	100	76.37	82.8	91.85	75.41	96.77
	2016-02-17	00:59:00	N	88.44	100	77.65	73.61	75.51	73.98	75.73	100	73.91	82.18	78.51	99.98	99.99	75.4	90.7	98.72	77.9	76.92	100	72.87	99.13	71.32	74.93	82.32	100	75.28	82.8	91.85	74.34	96.2
	2016-02-17	01:59:00	N	87.87	100	77.57	73.61	75.51	74.52	77.35	100	73.91	82.18	79.04	99.98	100	74.78	90.7	99.2	77.28	75.23	100	72.87	100	69.06	73.33	80.74	100	76.37	82.72	92.32	74.88	97.1
	2016-02-17	02:59:00	N	87.87	100	78.56	75.71	77.67	76.63	78.5	100	75.61	84.87	80.17	100	100	77.55	91.19	98.72	78.97	76.36	100	71.39	99.59	69.61	75.46	81.27	100	78.53	83.74	92.32	76.46	95.29
	2016-02-17	03:59:00	N	91.76	100	80.15	76.75	77.59	77.15	78.42	100	76.73	84.33	79.57	100	99.99	76.94	90.7	98.72	80.04	76.92	100	73.04	99.59	70.17	74.4	80.22	100	77.91	83.74	92.24	76.99	96.65
	2016-02-17	04:59:00	N	91.47	100	84.32	78.3	77.59	78.19	78.96	100	75.18	83.8	81.06	100	100	78.54	90.7	99.2	79.96	76.92	100	74.55	99.59	72.42	75.46	81.27	100	78.99	84.25	92.79	78.04	95.75
	2016-02-17	05:59:00	N	89.57	100	81.28	78.3	78.7	79.22	80.1	100	79.51	83.26	84.24	100	100	79.6	91.19	98.72	81.63	78.59	100	75.11	99.59	74.09	77.01	81.27	100	81.19	84.75	92.79	79.08	97.1
	2016-02-17	06:59:00	N	88.65	100	81.81	79.32	79.72	80.25	81.16	100	79.51	85.4	83.8	100	99.99	79.67	92.16	99.2	82.69	79.69	100	73.99	99.59	72.98	77.04	81.8	100	81.19	85.83	93.26	79.08	96.2
	2016-02-17	07:59:00	D	83.23	100	78.8	78.3	79.13	79.22	80.1	100	79.51	84.87	82.26	100	100	78.61	91.67	99.2	81.71	79.69	100	74.57	100	74.11	81.27	82.32	100	80.66	85.25	93.65	79.08	96.2
	2016-02-17	08:59:00	D	77.06	100	77.7	78.89	81.36	80.84	83.91	100	79.53	86.46	80.25	100	100	81.33	92.24	100	81.78	80.25	100	73.48	100	73.59	75.41	82.33	100	80.82	86.83	95.65	80.7	98.62
	2016-02-17	09:59:00	D	72.08	100	74.4	79.47	81.37	81.46	83.91	100	76.21	84.87	79.22	100	100	81.94	94.63	100	80.16	80.81	100	70.12	99.6	71.37	73.79	82.85	100	79.3	85.92	95.17	79.75	98.61
	2016-02-17	10:59:00	D	69.34	100	73.87	79.49	81.38	80.94	83.91	100	77.89	84.34	78.7	100	100	79.8	93.64	100	73.54	78.08	100	67.32	100	70.84	71.62	83.38	100	78.74	86.66	94.21	81.4	98.6
	2016-02-17	11:59:00	D	65.38	100	69.98	79.5	82.43	82	83.38	100	75.7	85.42	78.17	100	100	77.65	93.64	99.75	66.8	78.13	100	60.96	100	63.54	70.56	83.38	100	81.48	87.68	93.73	84.02	98.6
	2016-02-17	12:59:00	D	56.7	100	63.7	68.82	80.37	73.52	84.47	100	67.82	84.37	76.54	100	100	74.91	93.14	99.26	67.93	77.02	100	54.55	100	63.5	64.43	83.91	100	76	87.17	95.65	82.46	98.6
	2016-02-17	13:59:00	D	54.41	100	62.59	69.91	74.06	75.14	78.56	100	66.69	81.16	71.58	100	98.32	76.57	92.15	99.26	70.23	76.47	100	56.3	99.63	60.72	63.89	84.42	100	72.67	84.62	90.36	76.1	98.16
	2016-02-17	14:59:00	D	57.9	100	64.87	76.38	77.23	77.28	80.19	100	70.1	84.39	80.35	100	98.32	76.57	92.15	98.28	70.23	75.91	100	53.99	99.19	69.79	63.31	84.43	100	75.47	85.12	89.37	79.32	96.32
	2016-02-17	15:59:00	D	60.79	100	68.9	76.89	76.7	79.41	80.72	100	70.13	82.78	77.64	100	99.28	74.96	91.65	98.77	65.7	74.81	100	58.16	99.18	63.57	68.94	83.92	100	76.57	86.15	88.87	78.79	96.33
	2016-02-17	16:59:00	D	63.7	100	67.17	76.89	77.23	79.4	81.8	100	70.65	83.32	79.8	100	97.36	77.12	90.64	98.77	70.2	74.78	100	54.47	98.28	67.01	65	83.41	100	79.31	86.15	89.35	79.85	96.32
	2016-02-17	17:59:00	D	69.96	99.09	72.25	80.04	78.27	80.98	82.33	100	72.39	84.92	80.34	100	99.28	80.36	91.14	99.75	74.13	78.11	100	48.48	96.98	68.75	70.61	83.42	100	78.76	87.18	90.33	79.84	95.85
	2016-02-17	18:59:00	D	66.56	100	72.79	83.63	78.79	84.07	83.94	100	70.67	81.72	77.64	100	98.8	77.67	91.65	98.27	69.08	74.81	100	50.36	97.34	60.21	72.77	83.41	100	80.41	87.69	90.32	80.89	95.37
	2016-02-17	19:59:00	D	82.49	100	80.48	87.16	82.93	87.6	84.46	100	81.21	85.96	86.14	100	100	86.71	91.14	99.26	82.88	80.85	100	74.09	97.77	70.41	78.17	82.89	100	89.48	89.21	91.29	85.56	95.83
	2016-02-17	20:59:00	N	89.38	100	87.36	90.6	84.97	90.06	86.58	100	85.5	88.07	90.25	100	100	89.82	92.14	99.76	87.67	83.55	100	82.24	98.21	83.83	84.93	82.35	100	90.75	91.72	93.24	87.09	96.29
	2016-02-17	21:59:00	N	94.11	100	91.99	91.09	85.98	91.52	88.68	100	87.1	89.1	91.77	100	100	90.84	93.14	100	90.28	86.21	100	86.47	99.14	86.92	88.47	83.88	100	91.75	92.22	93.73	89.11	96.76
	2016-02-17	22:59:00	N	96.27	100	95.99	90.6	87.48	91.52	89.72	100	88.16	89.1	90.76	100	100	91.86	93.64	100	90.8	86.74	100	87.51	97.73	86.41	90.02	85.91	100	92.76	93.21	95.17	89.61	97.22
	2016-02-17	23:59:00	N	96.75	100	95.49	93.49	87.98	93.91	90.25	100	91.8	89.1	94.25	100	100	93.87	93.64	100	92.85	88.33	100	88.03	99.14	88.44	90.82	84.18	100	94.75	93.21	95.65	91.1	96.76
	2016-02-18	00:59:00	N	97.62	100	94.06	95.38	87.98	96.26	91.28	100	92.32	90.14	95.73	100	100	97.83	95.12	100	98.38	90.41	100	88.02	98.67	88.44	91.85	85.66	100	97.12	94.2	96.12	92.08	98.6
	2016-02-18	01:59:00	N	96.68	100	93.49	95.85	88.48	95.79	91.79	100	92.32	90.65	95.24	100	100	95.87	94.63	100	96.4	90.92	100	89.56	98.67	90.45	92.4	88.92	100	97.61	95.18	96.12	93.06	96.76
	2016-02-18	02:59:00	N	97.36	100	95.5	94.91	88.97	94.38	91.79	100	91.8	90.65	94.75	100	100	93.94	95.12	100	97.89	89.89	100	90.07	99.14	90.45	91.93	88.92	100	98.09	95.18	96.6	93.55	98.6
	2016-02-18	03:59:00	N	96.1	100	97.47	94.91	88.97	95.79	90.76	100	93.85	90.65	94.76	100	100	99.29	96.1	100	98.87	90.92	100	90.66	98.67	92.44	92.96	90.41	100	98.09	96.16	97.07	93.55	98.15
	2016-02-18	04:59:00	N	97.83	100	95.9	94.91	89.46	95.79	91.79	100	93.85	90.13	95.24	100	100	98.24	96.1	100	98.87	91.44	100	95.58	99.13	92.93	93.82	90.41	100	98.09	96.16	97.54	93.55	98.15
	2016-02-18	05:59:00	N	98.06	100	98.45	95.85	89.46	95.23	91.79	100	95.88	90.64	98.15	100	100	96.74	96.1	100	96.89	91.44	100	95.09	99.13	95.37	93.9	90.89	100	98.58	96.16	97.07	94.52	97.69
	2016-02-18	06:59:00	N	98.15	100	98.93	96.79	89.95	96.13	91.79	100	95.88	90.64	98.63	100	100	97.77	96.1	100	99.36	91.95	100	92.7	99.13	95.37	95.34	91.38	100	98.5	96.64	97.54	93.55	98.61
	2016-02-18	07:59:00	D	100	100	98.92	96.79	90.92	98.55	92.31	100	95.88	91.16	100	100	100	96.35	96.58	100	98.37	91.95	100	92.6	99.6	92.44	95.33	91.87	100	98.66	96.16	98.01	93.55	99.97
	2016-02-18	08:59:00	D	96.28	100	94.5	93.96	91.42	94.85	92.82	100	87.64	91.17	95.72	100	100	94.37	96.58	100	92.34	92.47	100	85.46	99.6	79.63	84.45	90.9	100	98.68	96.63	99.4	93.55	99.51
	2016-02-18	09:59:00	D	88.27	100	85.83	76.45	91.92	80	93.85	100	77.99	90.66	84.62	100	100	83.58	96.1	100	84.01	90.42	100	72.01	100	72.62	78.74	89.92	100	87.4	95.66	98.47	94.03	99.97
	2016-02-18	10:59:00	D	76.32	100	75.14	65.18	87.05	73.08	89.23	100	71.91	88.1	77.7	100	100	78.31	95.62	100	74.26	85.73	100	70.88	99.63	69.35	70.15	88.45	100	85.82	94.19	98.48	93.55	99.07
	2016-02-18	11:59:00	D	49.38	99.59	62.76	51.32	72.77	68.15	86.65	100	61.62	83.36	73.91	100	98.81	75.62	93.69	99.27	69.18	80.9	100	56.53	98.73	63.15	66.85	87.96	100	73.39	92.24	98.06	91.62	98.2
	2016-02-18	12:59:00	D	47.45	97.68	55.14	56.62	70.58	64.79	83.49	100	50.39	79.13	67.24	100	97.38	63.26	90.26	98.79	57.06	80.4	92.01	54.74	98.28	56.76	58.44	87.98	99.61	58.03	84.77	89.19	84.1	96.91
	2016-02-18	13:59:00	D	43.43	94.83	54.07	58.89	67.15	60.18	79.74	100	39.9	73.69	58.05	100	95.47	56.95	87.74	97.35	42.17	72.76	94.5	46.95	98.33	60.3	57.8	87.99	98.21	48.66	86.85	82.78	79.47	96.51
	2016-02-18	14:59:00	D	42.09	92.88	54.02	63.39	63.22	72.01	78.65	100	54.51	67.45	59.12	98.65	94	56.35	88.23	96.38	48.2	66.55	94.46	49.37	97.36	57.32	60.74	86.51	96.77	57.48	78.5	69.55	76.23	95.96
	2016-02-18	15:59:00	D	56.36	92.85	58.12	78.56	70.9	81.57	81.88	100	70.26	76.9	76.1	98.19	95.45	69.53	87.69	95.86	58.83	69.87	95.42	39.62	96.98	64.89	60.69	86.53	98.69	54.57	80.04	73.06	76.23	94.58
	2016-02-18	16:59:00	D	62.13	92.82	59.28	71.64	72	68.15	79.19	100	48.62	76.96	69.5	97.73	95.47	69.56	88.67	96.34	51.28	75.51	97.38	33.21	94.3	68.29	66.85	86.53	98.19	62.63	82.09	78.18	77.26	93.11
	2016-02-18	17:59:00	D	66.7	94.31	70.14	78.03	73.06	81.57	81.34	100	72.47	76.9	68.89	95.38	95.45	69	88.67	96.34	57.16	72.19	97.86	53.51	94.18	63.23	73.46	86.01	98.66	74.51	85.19	84.39	80.45	94.49
	2016-02-18	18:59:00	D	74.47	94.25	76.22	83.67	76.21	85.11	82.36	100	74.67	79.04	80.41	96.77	96.41	79.87	88.14	96.31	73.08	76.51	98.33	62.3	94.53	68.25	79.3	87.5	99.13	83.67	86.19	83.83	83.02	94
	2016-02-18	19:59:00	D	80.92	95.71	80	87.67	79.87	90.07	86.07	100	80.15	81.2	93.76	97.7	98.8	85.16	89.64	97.29	81.84	80.34	99.79	73.61	96.87	80.72	80.33	85.99	100	96.17	90.73	89.33	86.09	94.43
	2016-02-18	20:59:00	N	83.57	96.18	83.2	91.57	81.93	92.48	88.17	100	85	82.8	93.76	97.7	99.75	88.28	90.65	97.78	86.11	84.11	99.78	79.62	97.77	82.29	80.83	84.45	100	96.17	92.22	91.3	87.61	96.3
	2016-02-18	21:59:00	N	86.7	96.17	83.18	94.44	84.49	95.79	89.21	100	89.22	84.39	97.18	98.17	100	95.36	91.65	98.27	94.88	87.81	100	80.7	97.3	85.4	83.44	85.47	100	96.17	92.71	92.27	89.62	96.3
	2016-02-18	22:59:00	N	86.18	97.63	85.83	93.96	84.98	93.44	88.68	100	87.64	84.39	95.24	98.17	100	92.36	91.65	99.26	91.83	87.28	100	81.75	97.76	82.79	86.49	85.47	100	95.24	93.7	91.78	90.11	96.76
	2016-02-18	23:59:00	N	95.3	96.66	91.99	95.38	85.98	94.39	89.72	100	90.24	85.96	95.73	98.18	100	94.37	92.64	99.26	92.34	88.33	100	83.86	97.29	85.38	90.97	87.96	100	95.16	94.2	93.24	91.59	97.22
	2016-02-19	00:59:00	N	93.81	97.63	88.94	93.01	87.49	90.06	90.76	100	89.2	88.59	95.24	99.12	100	92.36	92.64	99.26	92.34	88.84	100	79.58	97.74	86.4	86.48	86.96	100	96.22	95.18	94.69	92.08	97.22
	2016-02-19	01:59:00	N	92.81	98.11	89.95	93.96	87.98	95.79	91.79	100	90.25	88.59	93.76	98.18	100	91.35	93.64	100	94.88	88.84	100	79.58	97.27	78	86.98	86.96	100	95.24	95.18	94.21	91.1	97.68
	2016-02-19	02:59:00	N	93.31	98.11	87.89	94.44	88.97	94.38	91.79	100	88.68	88.59	95.71	98.65	100	97.3	94.63	100	99.85	92.98	100	79.04	97.74	85.89	85.46	86.45	100	97.12	95.18	95.17	92.58	98.15
	2016-02-19	03:59:00	N	89.27	98.59	86.33	90.11	88.47	91.04	91.28	100	88.15	89.63	97.58	99.58	100	97.3	94.63	100	100	93.49	100	84.91	97.74	85.89	84.44	85.94	100	96.63	96.16	95.65	93.06	98.6
	2016-02-19	04:59:00	N	91.81	98.59	88.4	87.65	87.97	88.09	89.72	100	86.56	90.15	96.65	100	100	97.77	94.63	100	100	93.99	100	85.42	98.21	84.33	86.47	87.45	100	93.09	96.16	95.18	90.71	98.15
	2016-02-19	05:59:00	N	92.9	99.07	90.97	91.09	88.97	90.55	90.76	100	87.1	89.63	96.65	100	100	97.3	94.63	100	99.85	93.99	100	86.47	97.26	84.33	87.97	85.93	100	94.17	95.67	96.12	93.06	98.6
	2016-02-19	06:59:00	N	93.87	99.55	91.98	93.49	88.97	94.85	91.79	100	90.77	90.15	98.15	99.59	100	97.3	95.12	100	100	94.5	100	88.54	100	94.89	91.45	88.43	100	96.14	95.67	96.6	93.06	98.15
	2016-02-19	07:59:00	D	98.71	99.55	95.98	95.38	90.44	95.68	92.31	100	96.38	89.62	98.15	100	100	97.77	95.61	100	100	96.01	100	89.57	97.26	95.85	89.97	89.43	100	95.65	96.16	97.07	93.55	98.6
	2016-02-19	08:59:00	D	97.74	98.59	94	96.31	96.17	98.09	94.35	100	96.89	90.14	100	100	100	100	96.58	100	100	95	100	83.88	98.21	92.44	94.37	90.91	100	97.2	96.15	98.94	94.03	99.06
	2016-02-19	09:59:00	D	88.8	98.12	88.96	97.24	96.63	98.54	94.86	100	93.86	90.15	96.21	100	100	98.3	97.07	100	100	96.01	100	95.58	97.73	87.46	90.97	90.43	100	98.69	97.6	99.4	94.51	99.96
	2016-02-19	10:59:00	D	95.3	98.12	94.01	94.91	95.23	96.25	95.36	100	91.31	91.18	98.62	100	100	98.3	97.07	100	100	95.01	100	86.03	98.68	80.21	87.52	90.44	100	94.64	98.08	100	94.51	99.96
	2016-02-19	11:59:00	D	87.24	97.64	87.39	83.71	96.63	89.09	95.36	100	79.65	90.68	96.21	100	100	99.27	98.99	100	100	98	100	81.3	99.15	73.79	83.95	89.96	100	84.25	97.59	99.41	94.51	99.97
	2016-02-19	12:59:00	D	70.16	97.16	72.4	95.84	95.7	97.17	94.86	100	89.74	90.16	94.74	100	100	97.33	97.55	100	100	98.98	100	75.43	98.7	94.89	67.95	88.97	100	94.65	98.08	100	93.06	100
	2016-02-19	13:59:00	D	69.52	96.19	73.46	93.49	96.63	96.25	95.36	100	87.13	91.7	96.21	100	100	98.79	98.51	100	100	98.49	100	77.51	98.24	90.48	70.74	87.98	100	96.68	98.08	99.86	94.51	99.97
	2016-02-19	14:59:00	D	91.82	97.64	94.5	94.39	96.17	98.55	95.36	100	88.7	91.18	99.1	100	100	98.79	99.47	100	100	98.49	100	70.99	99.64	82.81	93.41	89.94	100	94.25	98.56	100	96.43	100
	2016-02-19	15:59:00	D	84.64	97.64	86.35	95.85	95.7	95.68	95.87	100	86.06	90.66	98.14	100	100	98.79	100	100	100	98.98	100	73.07	98.23	91.45	84.47	89.96	100	97.69	99.51	100	98.32	100
	2016-02-19	16:59:00	D	85.68	98.6	84.25	94.84	97.11	96.49	95.87	100	97.39	90.65	98.63	100	100	97.77	100	100	100	99.48	100	66.36	98.23	85.89	83.94	89.45	100	96.14	100	100	95.8	100
	2016-02-19	17:59:00	D	86.17	99.08	83.16	88.78	94.62	92.41	96.88	100	96.89	91.68	97.58	100	100	97.69	100	100	100	99.49	100	71.92	98.68	79.04	82.37	89.44	100	94.09	99.84	100	95.72	100
	2016-02-19	18:59:00	D	92.9	99.55	94	85.4	95	89.13	93.95	100	92.83	91.67	98.43	100	100	97.61	100	100	100	97.49	100	70.73	98.68	76.88	82.35	88.44	100	90.16	99.38	100	94.72	100
	2016-02-19	19:59:00	D	92.9	99.56	85.79	82.43	95	86.24	92.88	100	94.37	91.16	97.89	100	100	95.63	100	100	100	97.89	100	75.17	98.67	75.77	78.67	87.94	100	88.04	99.3	99.87	96.11	100
	2016-02-19	20:59:00	N	89.38	100	84.2	79.32	94.46	84.27	93.79	100	86.89	90.13	98.73	100	100	93.7	100	100	99.99	97.41	100	75.15	98.67	74.12	80.24	87.94	100	87.37	100	99.23	94.57	100
	2016-02-19	21:59:00	N	88.8	100	83.13	79.83	94.46	81.77	91.3	100	84.29	91.15	98.27	100	100	93.62	99.72	100	100	98.29	100	77.35	98.67	73.55	77.58	86.93	100	86.34	100	99.59	94.11	100
	2016-02-19	22:59:00	N	91.61	100	85.25	80.34	93.55	82.28	90.29	100	86.56	90.12	98.66	100	100	93.7	100	100	100	98.85	100	77.34	98.66	76.31	78.11	86.93	100	86.86	100	99.59	92.77	100
	2016-02-19	23:59:00	N	93.69	100	86.95	81.27	93.01	80.17	89.28	100	83.68	90.12	98.66	100	100	93.21	100	100	100	96.93	100	78.45	97.72	75.76	80.66	84.89	100	85.24	100	99.14	92.7	99.23
	2016-02-20	1900-01-02 00:59:00	N	97.21	100	92.49	80.34	93.01	81.27	90.29	100	81.65	90.64	99.04	100	100	92.16	100	100	100	97.81	100	78.9	98.66	75.75	88.26	84.02	100	84.27	100	99.06	92.7	99.66
	2016-02-20	1900-01-02 01:59:00	N	98.52	100	93.82	77.78	92.08	79.74	89.28	100	79.51	89.08	98.66	100	100	91.18	100	100	100	96.85	100	77.3	99.13	74.09	90.94	84.86	100	83.75	100	99.59	91.76	100
	2016-02-20	1900-01-02 02:59:00	N	98.98	100	96.58	73.61	91.15	74.52	87.17	100	74.07	88.56	97.73	100	100	91.18	100	100	100	96.85	100	71.39	98.66	71.3	93.24	86.67	100	77.91	100	99.06	89.29	100
	2016-02-20	1900-01-02 03:59:00	N	99.03	100	95.69	67.61	88.16	71.68	83.48	100	71.78	88.03	98.05	100	100	85.09	100	100	100	95.73	100	70.28	99.13	64.43	93.77	87.79	100	74.59	100	99.51	87.84	100
	2016-02-20	1900-01-02 04:59:00	N	98.2	100	96.22	69.79	86.79	72.29	84.52	100	70.18	86.98	97.12	100	100	84.57	100	100	98.82	95.24	100	69.45	98.66	65.59	92.97	88.35	100	75.61	100	99.88	86.3	99.94
	2016-02-20	1900-01-02 05:59:00	N	98.83	100	97.29	72.47	87.75	72.91	83.55	100	75.1	88.56	97.59	100	100	88.63	100	100	96.5	96.29	100	65.77	99.13	67.9	89.3	88.5	100	74.04	100	98.99	86.86	99.5
	2016-02-20	1900-01-02 06:59:00	N	99.23	100	95.46	70.33	86.86	70.12	83.55	100	74.07	88.03	95.79	100	100	84.65	100	100	96.57	96.29	100	74.99	98.66	66.15	87.78	87.46	100	76.22	100	99.06	86.93	99.5
	2016-02-20	1900-01-02 07:59:00	D	99.54	100	96.28	73.61	88.38	72.37	82.58	100	75.04	87.51	97.27	100	100	88.2	100	100	96.65	97.81	100	74.52	99.59	66.17	91.42	87.31	100	77.37	100	100	86.44	99.58
	2016-02-20	1900-01-02 08:59:00	D	91.69	100	77.73	71.56	88.46	74.06	84.75	100	74.49	86.98	92.68	100	100	86.84	100	100	92.89	97.89	100	66.59	100	66.23	74.3	86.97	100	76.99	100	99.67	87.49	100
	2016-02-20	1900-01-02 09:59:00	D	58.31	100	59.44	69.75	87.09	73.41	89.2	100	68.82	85.4	84.4	100	100	85.47	100	100	91.31	97.49	100	53.54	100	63.94	61.41	87.62	100	76.06	100	100	87.08	99.66
	2016-02-20	1900-01-02 10:59:00	D	37.72	100	52.16	68.7	87.48	70.12	87.63	100	65.43	83.27	77.04	100	100	77.62	100	100	81.84	99.97	100	50.55	99.6	56.92	45.48	88.43	100	72.62	100	100	86.25	100
	2016-02-20	1900-01-02 11:59:00	D	38.37	100	46.74	65.86	85.97	68.97	83.92	100	61.31	80.58	75.95	100	100	69.31	100	100	72.54	97.5	100	43.2	100	49.77	51.44	87.93	100	71.48	100	100	84.76	100
	2016-02-20	1900-01-02 12:59:00	D	45.65	97.63	47.95	58.01	81.95	59.27	83.4	100	47.05	78.47	68.71	100	100	66.49	100	100	66.36	94.5	100	45.67	98.68	45.52	39.44	86.93	100	59.42	100	100	87.6	100
	2016-02-20	1900-01-02 13:59:00	D	35.92	93.77	44.29	59.05	75.09	62.72	79.09	100	50.53	71.19	65.87	100	100	64.78	100	100	62.32	90.95	100	35.16	99.18	47.99	43.06	86.43	96.22	57.07	100	100	81.94	99.52
	2016-02-20	1900-01-02 14:59:00	D	38.91	91.75	48	60.9	71.93	63.34	78.54	100	48.26	67.33	62.97	100	100	69.33	100	100	60.49	86.26	100	39.61	97.76	52.33	49.07	85.43	96.22	52.42	100	100	82.98	100
	2016-02-20	1900-01-02 15:59:00	D	46.9	90.23	46.78	57.35	66.37	64.42	74.09	100	42.05	62.01	63.5	100	100	55.51	100	100	54.01	78.76	100	29.6	95.97	51.58	50.87	84.93	97.67	44.57	100	100	82.45	100
	2016-02-20	16:59:00	D	44.43	91.75	39.43	60.25	64.61	65.61	75.19	100	38.87	61.38	62.35	100	100	67.62	100	100	41.64	81.49	100	21.31	94.21	52.16	50.3	84.93	97.18	62.91	100	100	81.73	100
	2016-02-20	17:59:00	D	39.61	89.21	51.66	65.88	69.04	70.1	77.41	100	47.53	63.75	56.98	100	100	64.23	100	100	51.39	69.22	100	35.77	90.79	52.85	56.2	83.39	98.15	69.75	100	100	82.66	100
	2016-02-20	18:59:00	D	49.36	89.19	62.39	74.15	72.3	75.06	77.94	100	56.53	65.44	72.6	100	100	69.85	100	100	55.57	72.52	100	36.98	93.05	46.78	62.03	82.88	99.11	74.84	100	100	84.68	100
	2016-02-20	19:59:00	D	72.6	92.69	68.72	78.3	75.55	77.23	80.12	100	66.52	71.14	81.3	100	100	79.23	100	100	77.95	80.27	100	63.73	94.92	58.79	68.25	81.3	99.59	79.67	100	100	86.17	100
	2016-02-20	20:59:00	N	82.49	95.66	78.25	83.34	78.21	82.28	83.37	100	77.85	76.75	88.69	100	100	85.82	100	100	86.33	84.06	100	71.77	94.89	77.94	75.4	78.64	100	87.89	100	99.67	88.62	100
	2016-02-20	21:59:00	N	89.61	96.07	82.1	83.92	81.36	84.27	83.91	100	79.52	77.84	90.74	100	100	88.85	100	100	90.4	88.31	100	76.24	95.83	79.01	79.48	77.55	100	88.91	100	99.59	90.07	100
	2016-02-20	22:59:00	N	95.32	96.79	88.04	82.93	82.4	84.77	85.51	100	81.71	78.94	92.12	100	100	89.77	100	100	93.31	89.88	100	80.07	96.78	80.62	83.25	78.87	100	87.96	100	97.34	90.07	100
	2016-02-20	23:59:00	N	95.7	97.66	90.96	84.9	82.25	86.73	86.57	100	83.24	79.47	93.42	100	100	92.16	100	100	95.19	90.92	100	81.69	95.82	82.61	85.61	80.26	100	90.43	100	97.34	90.07	100
	2016-02-21	00:59:00	N	97.07	98.53	92.8	84.9	84.45	88.17	88.15	100	85.33	82.19	94.85	100	100	94.11	100	100	95.6	90.11	100	84.04	96.77	85.99	86.53	81.21	100	92.44	100	96.88	91.51	99.66
[truncated: 222 more rows]
